# Supplementary material for: Determination of Oocyte-Manipulation, Zygote-Manipulation, and Genome-Reprogramming Effects on the Transcriptomes of Bovine Blastocysts
Source: Front Genet. 2018 Apr 24;9:143. doi: 10.3389/fgene.2018.00143 (PMC5928200; doi:10.3389/fgene.2018.00143)
Supplement: Supplementary file 1 [file Data_Sheet_1.XLSX]

## Sheet: IVF_vs_scNT
symbol	group1	group2	value1	value2	log2foldchange	pval	qval
EIF1AY	IVF	SCNT	1.42462	0.0287258	-5.63209	5e-05	0.00101657
ENPP6	IVF	SCNT	8.56354	0.625189	-3.77584	5e-05	0.00101657
TKDP1	IVF	SCNT	43.6563	4.65049	-3.23073	5e-05	0.00101657
RNASE1	IVF	SCNT	168.426	27.0398	-2.63896	5e-05	0.00101657
IER3	IVF	SCNT	15.7059	2.89135	-2.44149	5e-05	0.00101657
ECE1	IVF	SCNT	5.66461	1.04652	-2.43638	5e-05	0.00101657
LOC100297779	IVF	SCNT	24.3095	4.69485	-2.37237	5e-05	0.00101657
HSD3B1	IVF	SCNT	165.488	33.7692	-2.29295	5e-05	0.00101657
CLDN1	IVF	SCNT	16.0891	3.33703	-2.26945	5e-05	0.00101657
PLEKHH1	IVF	SCNT	6.26398	1.52123	-2.04184	5e-05	0.00101657
MAFF	IVF	SCNT	6.93099	1.71741	-2.01283	5e-05	0.00101657
LOC616039	IVF	SCNT	21.3	5.30622	-2.0051	5e-05	0.00101657
SCUBE2	IVF	SCNT	6.13384	1.56852	-1.96739	5e-05	0.00101657
BHLHE40	IVF	SCNT	21.9258	5.79023	-1.92093	5e-05	0.00101657
SLC39A2	IVF	SCNT	27.7585	8.07653	-1.78112	5e-05	0.00101657
CYP11A1	IVF	SCNT	369.855	114.147	-1.69607	5e-05	0.00101657
EPB41L3	IVF	SCNT	7.84458	2.44242	-1.68338	5e-05	0.00101657
PPP1R11	IVF	SCNT	26.758	8.417	-1.66859	5e-05	0.00101657
CYP11A1	IVF	SCNT	390.588	123.491	-1.66124	5e-05	0.00101657
SIK1	IVF	SCNT	10.8163	3.65988	-1.56334	5e-05	0.00101657
MPP2	IVF	SCNT	9.60616	3.55521	-1.43403	5e-05	0.00101657
CCL22	IVF	SCNT	13.2864	5.04106	-1.39815	5e-05	0.00101657
ACTA2	IVF	SCNT	199.889	76.1751	-1.39181	5e-05	0.00101657
OAZ1	IVF	SCNT	138.862	54.7614	-1.34242	5e-05	0.00101657
PFKFB3	IVF	SCNT	31.7098	12.5359	-1.33886	5e-05	0.00101657
KRT80	IVF	SCNT	12.4274	5.06378	-1.29523	5e-05	0.00101657
TNFRSF1B	IVF	SCNT	18.0943	7.4356	-1.28301	5e-05	0.00101657
TRIOBP	IVF	SCNT	33.0306	13.6086	-1.27928	5e-05	0.00101657
CLTB	IVF	SCNT	67.9969	28.3563	-1.2618	5e-05	0.00101657
SLIRP	IVF	SCNT	1249.27	526.456	-1.24671	5e-05	0.00101657
RPL12	IVF	SCNT	871.764	371.261	-1.23151	5e-05	0.00101657
RPS16	IVF	SCNT	981.904	428.322	-1.19689	5e-05	0.00101657
UQCR10	IVF	SCNT	117.828	52.9205	-1.15478	5e-05	0.00101657
PLAU	IVF	SCNT	203.089	91.3918	-1.15198	5e-05	0.00101657
EIF6	IVF	SCNT	87.8079	40.6117	-1.11245	5e-05	0.00101657
MRPL43	IVF	SCNT	72.2747	33.6799	-1.1016	5e-05	0.00101657
COX8A	IVF	SCNT	1370.5	673.28	-1.02542	5e-05	0.00101657
SSR3	IVF	SCNT	75.0211	158.118	1.07563	5e-05	0.00101657
ZNF266	IVF	SCNT	140.008	295.877	1.07948	5e-05	0.00101657
ARRDC3	IVF	SCNT	37.202	78.7098	1.08117	5e-05	0.00101657
AGTR1	IVF	SCNT	111.961	239.993	1.1	5e-05	0.00101657
SSLP1	IVF	SCNT	72.6772	159.496	1.13395	5e-05	0.00101657
MCM4	IVF	SCNT	25.1874	57.4878	1.19056	5e-05	0.00101657
SP140L	IVF	SCNT	110.364	255.275	1.20978	5e-05	0.00101657
MOCS3	IVF	SCNT	21.3975	50.1254	1.2281	5e-05	0.00101657
SMS	IVF	SCNT	19.0715	44.835	1.23321	5e-05	0.00101657
RAP1A	IVF	SCNT	12.5534	29.9461	1.25429	5e-05	0.00101657
OSMR	IVF	SCNT	2.90999	6.96062	1.2582	5e-05	0.00101657
GMNN	IVF	SCNT	45.6725	110.471	1.27427	5e-05	0.00101657
LOC515042	IVF	SCNT	24.2109	58.9824	1.28463	5e-05	0.00101657
LOC511302	IVF	SCNT	6.45803	16.0932	1.31729	5e-05	0.00101657
FAM133B	IVF	SCNT	11.8946	29.7197	1.32111	5e-05	0.00101657
TERF2IP	IVF	SCNT	5.96991	14.9226	1.32172	5e-05	0.00101657
UBB	IVF	SCNT	401.556	1006.74	1.32602	5e-05	0.00101657
CHRNA1	IVF	SCNT	4.9972	12.7278	1.3488	5e-05	0.00101657
ARID4A	IVF	SCNT	4.53034	11.6691	1.36501	5e-05	0.00101657
SMIM19	IVF	SCNT	6.94215	19.5303	1.49226	5e-05	0.00101657
EFCAB11	IVF	SCNT	1.9777	11.0107	2.47702	5e-05	0.00101657
IRF2BP1	IVF	SCNT	3.1793	36.2611	3.51164	5e-05	0.00101657
LOC104971164	IVF	SCNT	0.0293849	2.02257	6.10497	5e-05	0.00101657
LOC101902503	IVF	SCNT	0	2.54366	Inf	5e-05	0.00101657
C23H6orf201	IVF	SCNT	0	2.7404	Inf	5e-05	0.00101657
LOC101907780	IVF	SCNT	4.97578	0	#NAME?	5e-05	0.00101657
DDIT4L	IVF	SCNT	4.13344	1.07199	-1.94705	0.0001	0.00183867
MED21	IVF	SCNT	421.15	163.095	-1.36862	0.0001	0.00183867
LRP1	IVF	SCNT	9.71511	4.34168	-1.16198	0.0001	0.00183867
TDRD1	IVF	SCNT	5.18241	11.2006	1.11188	0.0001	0.00183867
ZNF226	IVF	SCNT	6.77997	15.2889	1.17314	0.0001	0.00183867
LOC101905139	IVF	SCNT	9.69781	25.2462	1.38033	0.0001	0.00183867
MUC1	IVF	SCNT	15.6388	5.68818	-1.45909	0.00015	0.00252854
KRT19	IVF	SCNT	27.1188	9.92297	-1.45045	0.00015	0.00252854
UBALD1	IVF	SCNT	168.988	80.4805	-1.07021	0.00015	0.00252854
LIMK2	IVF	SCNT	40.9068	19.5244	-1.06706	0.00015	0.00252854
LPAR3	IVF	SCNT	23.0556	46.5865	1.0148	0.00015	0.00252854
MRPL19	IVF	SCNT	2.46065	7.64628	1.63572	0.00015	0.00252854
LOC101906952	IVF	SCNT	0	2.07858	Inf	0.00015	0.00252854
LOC507581	IVF	SCNT	1.44454	0.319023	-2.17888	0.0002	0.00318901
IFNT2	IVF	SCNT	183.145	67.9909	-1.42958	0.0002	0.00318901
SMPD3	IVF	SCNT	12.8002	5.49	-1.22128	0.0002	0.00318901
TALDO1	IVF	SCNT	28.5938	12.9796	-1.13946	0.0002	0.00318901
PDZD2	IVF	SCNT	6.25204	3.02089	-1.04935	0.0002	0.00318901
LOC104970537	IVF	SCNT	8.13978	20.003	1.29716	0.0002	0.00318901
CREB3L4	IVF	SCNT	0.417265	1.68227	2.01137	0.0002	0.00318901
LOC100337113	IVF	SCNT	3.39265	0.183206	-4.21087	0.00025	0.00381007
LOC526294	IVF	SCNT	2.2118	0.19679	-3.49049	0.00025	0.00381007
LOC520085	IVF	SCNT	9.71763	3.32988	-1.54513	0.00025	0.00381007
EIF1	IVF	SCNT	38.3218	16.6724	-1.20071	0.00025	0.00381007
SLC39A4	IVF	SCNT	20.6519	9.18975	-1.16817	0.00025	0.00381007
CYP17A1	IVF	SCNT	21.9859	9.9846	-1.1388	0.00025	0.00381007
LOC781157	IVF	SCNT	4.21281	1.26382	-1.73699	0.0003	0.00441801
B4GALNT2	IVF	SCNT	10.8781	4.42839	-1.29658	0.0003	0.00441801
XIST	IVF	SCNT	26.721	68.5484	1.35915	0.0003	0.00441801
CDK2AP2	IVF	SCNT	8.18953	21.4103	1.38645	0.0003	0.00441801
LOC101902711	IVF	SCNT	1.4226	4.35949	1.61563	0.0003	0.00441801
EMILIN2	IVF	SCNT	5.67366	1.40908	-2.00953	0.00035	0.00500052
HIST1H2AM	IVF	SCNT	21.8299	49.3373	1.17637	0.00035	0.00500052
TMCO5B	IVF	SCNT	5.57289	12.7534	1.19438	0.00035	0.00500052
TRAF3IP2	IVF	SCNT	8.97669	3.79563	-1.24184	0.0004	0.00554212
TCEB2	IVF	SCNT	131.916	63.5309	-1.05409	0.0004	0.00554212
TXNDC9	IVF	SCNT	26.547	54.6744	1.04232	0.0004	0.00554212
LOC104976312	IVF	SCNT	21.946	46.198	1.07388	0.0004	0.00554212
LOC101904844	IVF	SCNT	0.586464	1.41836	1.27411	0.0004	0.00554212
MYL5	IVF	SCNT	5.05677	0.85459	-2.56491	0.00045	0.00610106
CDC42EP1	IVF	SCNT	19.3316	9.11069	-1.08532	0.00045	0.00610106
IMPACT	IVF	SCNT	4.21847	9.08357	1.10654	0.00045	0.00610106
ADA	IVF	SCNT	15.759	4.50233	-1.80743	0.0005	0.00658995
NSUN5	IVF	SCNT	10.4828	4.39166	-1.25518	0.0005	0.00658995
MXRA5	IVF	SCNT	22.8784	10.5879	-1.11157	0.0005	0.00658995
RHOG	IVF	SCNT	26.1995	12.5209	-1.0652	0.0005	0.00658995
LOC104969747	IVF	SCNT	1.47583	4.2471	1.52495	0.0005	0.00658995
MACC1	IVF	SCNT	4.1267	8.89179	1.10748	0.00055	0.00710322
MRPL20	IVF	SCNT	27.234	12.1713	-1.16193	0.00065	0.00809029
ACAD10	IVF	SCNT	2.6134	6.57068	1.33012	0.00065	0.00809029
THBS1	IVF	SCNT	7.41913	1.13557	-2.70783	0.0007	0.00855537
PHKA2	IVF	SCNT	6.71703	2.16208	-1.6354	0.0007	0.00855537
FXN	IVF	SCNT	8.26463	19.3429	1.22678	0.0007	0.00855537
GGPS1	IVF	SCNT	9.98419	24.4091	1.2897	0.00075	0.00901115
FAM217A	IVF	SCNT	1.85555	6.56626	1.82322	0.00075	0.00901115
LOC104974357	IVF	SCNT	2.63218	5.3461	1.02223	0.0008	0.00944432
MPPED2	IVF	SCNT	3.57859	0.32993	-3.43916	0.00085	0.0098657
CT47B1	IVF	SCNT	21.9198	8.94474	-1.29312	0.00085	0.0098657
CSRP1	IVF	SCNT	30.5272	14.4682	-1.07721	0.00085	0.0098657
KLK7	IVF	SCNT	8.44462	2.73632	-1.62579	0.0009	0.0103091
NFKB2	IVF	SCNT	10.0588	4.76819	-1.07694	0.0009	0.0103091
IL36RN	IVF	SCNT	8.7301	2.79734	-1.64194	0.00095	0.0107379
C1H3orf33	IVF	SCNT	7.08283	16.5616	1.22544	0.00095	0.0107379
LOC104972931	IVF	SCNT	20.3133	2.59282	-2.96983	0.001	0.011177
SOCS2	IVF	SCNT	10.1049	21.0212	1.05679	0.001	0.011177
SMTN	IVF	SCNT	7.87996	2.94755	-1.41867	0.00105	0.0116029
UPRT	IVF	SCNT	27.4469	10.3906	-1.40137	0.00105	0.0116029
LTBP1	IVF	SCNT	3.33495	1.54289	-1.11204	0.00105	0.0116029
DCHS2	IVF	SCNT	1.15958	2.7398	1.24047	0.00105	0.0116029
ALPL	IVF	SCNT	3.88272	1.26169	-1.62171	0.0011	0.0120159
RBM44	IVF	SCNT	1.32928	4.42681	1.73562	0.0011	0.0120159
UCP2	IVF	SCNT	11.1156	3.50414	-1.66545	0.0012	0.0128542
GATM	IVF	SCNT	4.79694	1.62083	-1.56538	0.0012	0.0128542
ARRB1	IVF	SCNT	83.5013	34.8691	-1.25985	0.0012	0.0128542
EML2	IVF	SCNT	9.72956	4.73785	-1.03814	0.00125	0.0132165
C5H12orf5	IVF	SCNT	6.563	14.4717	1.14081	0.00125	0.0132165
SPON1	IVF	SCNT	1.95603	4.39273	1.16719	0.00125	0.0132165
TSR2	IVF	SCNT	34.6978	16.1269	-1.10538	0.0013	0.0136378
TMPRSS11E	IVF	SCNT	1.23588	3.2829	1.40944	0.0014	0.014431
CFAP54	IVF	SCNT	13.4522	49.7729	1.88752	0.00145	0.0148123
TUSC1	IVF	SCNT	0.560798	5.4911	3.29154	0.00145	0.0148123
CD44	IVF	SCNT	0.331543	1.21793	1.87716	0.0015	0.0151848
LOC101902953	IVF	SCNT	0.592465	2.13281	1.84795	0.00155	0.0155611
VEGFB	IVF	SCNT	12.8771	4.59638	-1.48624	0.00165	0.0162951
LOC100848024	IVF	SCNT	23.0041	46.2645	1.00802	0.0017	0.0167012
GRAMD1C	IVF	SCNT	14.253	7.08412	-1.00861	0.00175	0.0170852
C4H7orf31	IVF	SCNT	8.41478	17.0206	1.01629	0.00175	0.0170852
CXHXorf57	IVF	SCNT	5.09493	0.824966	-2.62666	0.0018	0.017487
STYK1	IVF	SCNT	10.771	1.52906	-2.81643	0.00185	0.0178505
ST6GALNAC6	IVF	SCNT	2.25726	0.639732	-1.81903	0.00195	0.0185581
FSTL1	IVF	SCNT	4.69513	2.24135	-1.0668	0.00195	0.0185581
BICC1	IVF	SCNT	5.08022	2.28992	-1.1496	0.002	0.0189285
ANXA7	IVF	SCNT	8.03723	16.6566	1.05132	0.002	0.0189285
TMED8	IVF	SCNT	11.7687	4.21537	-1.48123	0.00215	0.0199685
NEDD4	IVF	SCNT	4.97102	2.18035	-1.18898	0.00215	0.0199685
BTBD9	IVF	SCNT	6.62805	14.9774	1.17613	0.0022	0.0203124
NYNRIN	IVF	SCNT	2.09335	1.03413	-1.01739	0.00235	0.0213253
LOC104971084	IVF	SCNT	0.0481836	1.6123	5.06443	0.00235	0.0213253
LOC100140342	IVF	SCNT	6.91321	20.7882	1.58834	0.0024	0.021664
TOB1	IVF	SCNT	14.5481	6.50083	-1.16213	0.00245	0.0220228
TBX18	IVF	SCNT	5.15678	1.83356	-1.49183	0.0025	0.0223625
CCHCR1	IVF	SCNT	3.58769	1.30466	-1.45938	0.0025	0.0223625
CHUK	IVF	SCNT	3.86224	1.89676	-1.0259	0.00255	0.0227071
MGC152281	IVF	SCNT	5.62648	12.4838	1.14975	0.00255	0.0227071
FBXO8	IVF	SCNT	18.1444	8.17363	-1.15047	0.0027	0.0236726
PPP2R4	IVF	SCNT	9.34042	4.29911	-1.11945	0.0027	0.0236726
DPP4	IVF	SCNT	9.11561	2.93295	-1.63599	0.0028	0.0243056
LOC788696	IVF	SCNT	27.1225	12.3435	-1.13574	0.00285	0.0246514
PLCH2	IVF	SCNT	2.09303	0.42401	-2.30343	0.00295	0.0252605
TAF1D	IVF	SCNT	54.6135	115.081	1.07532	0.00295	0.0252605
SPSB1	IVF	SCNT	8.78605	3.93169	-1.16006	0.003	0.0255663
RND1	IVF	SCNT	6.67553	2.51927	-1.40588	0.0031	0.0261664
BRINP1	IVF	SCNT	1.9332	0.210076	-3.20201	0.00315	0.0264932
CRMP1	IVF	SCNT	7.1542	2.44423	-1.54941	0.00315	0.0264932
LOC100139916	IVF	SCNT	8.93434	3.2149	-1.47459	0.00315	0.0264932
PYCRL	IVF	SCNT	12.7084	6.3431	-1.00252	0.0032	0.0268087
PARM1	IVF	SCNT	18.9383	7.4161	-1.35258	0.0033	0.0274052
LOC101905329,LOC789547	IVF	SCNT	7.74885	16.4245	1.0838	0.00335	0.0276706
DDX4	IVF	SCNT	13.7959	3.5304	-1.96633	0.0034	0.0279424
LOC100336448,LOC104974942	IVF	SCNT	4.67345	1.75259	-1.415	0.0034	0.0279424
GATA2	IVF	SCNT	6.48975	2.60021	-1.31954	0.0034	0.0279424
CD24	IVF	SCNT	32.8409	15.7631	-1.05894	0.00345	0.0282514
CD300LG	IVF	SCNT	0.323175	1.54063	2.25313	0.0036	0.0291494
SALL1	IVF	SCNT	5.40876	2.50639	-1.10969	0.00375	0.0300308
AHI1	IVF	SCNT	7.06559	3.40118	-1.05478	0.00375	0.0300308
EIF5A2	IVF	SCNT	0.618988	1.5161	1.29238	0.0038	0.0302956
LOC511937	IVF	SCNT	6.08016	15.3141	1.33268	0.004	0.0314465
IER3IP1	IVF	SCNT	7.53066	15.8721	1.07565	0.00435	0.0334323
KANSL1L	IVF	SCNT	2.66764	5.63902	1.07988	0.0044	0.0336617
LOC100847401	IVF	SCNT	2.23235	4.86635	1.12427	0.0044	0.0336617
LOC104974776	IVF	SCNT	2.25924	0.19002	-3.57161	0.00445	0.0339578
LOC104973423	IVF	SCNT	0.871294	2.23333	1.35796	0.00445	0.0339578
LOC104974722	IVF	SCNT	4.46814	10.3533	1.21235	0.00465	0.0350991
APOA1	IVF	SCNT	10.7262	3.65928	-1.5515	0.0047	0.03537
C3H1orf109	IVF	SCNT	3.31574	6.96318	1.07041	0.0047	0.03537
ZNF263	IVF	SCNT	2.75507	5.56477	1.01423	0.0048	0.0359605
LOC786987	IVF	SCNT	8.63004	1.32579	-2.70252	0.00485	0.0362052
LOC509034	IVF	SCNT	3.10577	7.88858	1.34482	0.00485	0.0362052
LOC104968417	IVF	SCNT	1.4247	3.81347	1.42045	0.00485	0.0362052
LOC101902884	IVF	SCNT	3.4746	0.527296	-2.72016	0.00515	0.0378286
LOC104970664	IVF	SCNT	13.636	37.3284	1.45285	0.00515	0.0378286
CARF	IVF	SCNT	2.05117	4.15882	1.01973	0.0052	0.0380879
LNX1	IVF	SCNT	5.11283	1.53941	-1.73174	0.0053	0.0386209
HSD17B13	IVF	SCNT	1.7345	4.12955	1.25146	0.0054	0.0391409
ORAI1	IVF	SCNT	8.60608	3.91679	-1.13569	0.0056	0.0401377
LPXN	IVF	SCNT	3.52425	0.247247	-3.83329	0.00565	0.0403921
ZC3HAV1	IVF	SCNT	2.26999	0.752676	-1.59259	0.0058	0.0411474
LOC104974063	IVF	SCNT	1.45289	5.64365	1.9577	0.0059	0.0416603
ZNF791	IVF	SCNT	4.54905	9.55565	1.07079	0.00595	0.0419267
SRPX2	IVF	SCNT	8.58557	2.82963	-1.6013	0.00605	0.0423771
SSSCA1	IVF	SCNT	21.4912	8.24259	-1.38257	0.00605	0.0423771
EVI2B	IVF	SCNT	0.41407	2.89337	2.8048	0.0061	0.0425844
IFT88	IVF	SCNT	2.27983	6.26237	1.45779	0.00615	0.0428182
LOC104972405	IVF	SCNT	2.06682	0	#NAME?	0.00625	0.0433578
STK40	IVF	SCNT	9.92391	4.32639	-1.19774	0.0063	0.0436563
GBP2	IVF	SCNT	0.334474	1.14964	1.78122	0.00635	0.0439016
HIST1H1B	IVF	SCNT	0.0886752	1.14921	3.69597	0.00635	0.0439016
LOC788357	IVF	SCNT	0.0890343	1.43338	4.00892	0.0064	0.0441579
LOC104974704	IVF	SCNT	0.119323	2.1801	4.19145	0.00645	0.0444254
SULT1C4	IVF	SCNT	1.40927	0.217776	-2.69403	0.0065	0.0446552
SYCP2	IVF	SCNT	1.39433	2.97127	1.09151	0.00665	0.0453829
LOC104969234	IVF	SCNT	1.81708	4.05169	1.1569	0.00685	0.0464149
C19H17orf80	IVF	SCNT	4.05352	8.94105	1.14127	0.0069	0.0466402
PTGES	IVF	SCNT	31.2221	11.0702	-1.49589	0.007	0.0470832
TXNIP	IVF	SCNT	3.31313	1.37838	-1.26522	0.0072	0.0480629
ROBO1	IVF	SCNT	1.84684	0.774575	-1.25358	0.00725	0.0483194
RALGPS1	IVF	SCNT	7.99363	16.1325	1.01305	0.0073	0.0485364
STK10	IVF	SCNT	3.62259	1.3355	-1.43964	0.00755	0.0498022
DYNLL2	IVF	SCNT	8.73517	4.06296	-1.1043	0.00755	0.0498022
KIAA1244	IVF	SCNT	1.28666	0.580903	-1.14727	0.0078	0.0509638
FOLR3	IVF	SCNT	4.74307	13.0315	1.45811	0.00785	0.0512014
LOC104975110	IVF	SCNT	5.01078	0.182368	-4.78011	0.00795	0.0516654
HNF1B	IVF	SCNT	13.2057	6.54982	-1.01163	0.00795	0.0516654
SLC13A4	IVF	SCNT	6.80594	2.54083	-1.4215	0.0082	0.0528333
CLDN10	IVF	SCNT	12.9017	5.39113	-1.25891	0.0082	0.0528333
C25H16orf59	IVF	SCNT	2.36088	5.48285	1.2156	0.00825	0.0530236
LOC104970929	IVF	SCNT	3.34535	0.631062	-2.4063	0.0083	0.053213
LOC101902722	IVF	SCNT	0.120393	1.85383	3.94468	0.0085	0.0541856
PAM16	IVF	SCNT	40.9311	16.6999	-1.29336	0.0087	0.0549895
PER3	IVF	SCNT	0.913002	2.3741	1.37869	0.0087	0.0549895
SH2D5	IVF	SCNT	3.57233	7.55143	1.07988	0.00885	0.0556149
LOC101904455	IVF	SCNT	0.0997232	1.34441	3.7529	0.0089	0.0558498
MGAT5B	IVF	SCNT	2.23	0.828537	-1.4284	0.009	0.0562846
ENDOU	IVF	SCNT	3.86109	1.62369	-1.24973	0.0092	0.0571644
NR3C1	IVF	SCNT	1.26999	0.38747	-1.71266	0.0094	0.0581476
CEP295	IVF	SCNT	9.06854	18.4112	1.02164	0.0094	0.0581476
KLK10	IVF	SCNT	1.72909	0.12488	-3.79139	0.00955	0.058843
NR4A1	IVF	SCNT	17.0237	8.34529	-1.02851	0.0096	0.0590784
TPMT	IVF	SCNT	2.26585	0.28879	-2.97196	0.0097	0.0595281
TMEM192	IVF	SCNT	3.07371	6.30842	1.0373	0.0098	0.0599558
LOC784541	IVF	SCNT	4.41025	1.60784	-1.45574	0.00985	0.060154
SPATA22	IVF	SCNT	8.53899	3.31225	-1.36625	0.00985	0.060154
PAAF1	IVF	SCNT	3.92534	9.80568	1.3208	0.00995	0.060612
OGFRL1	IVF	SCNT	1.00967	2.05146	1.02277	0.01025	0.0619724
EFS	IVF	SCNT	4.20997	1.75514	-1.26223	0.0103	0.0621498
KRT7	IVF	SCNT	7.66113	3.244	-1.23978	0.01035	0.0623414
LOC101905510	IVF	SCNT	0.10197	1.59225	3.96485	0.01045	0.0628128
IQCF2,IQCF3	IVF	SCNT	0.639288	2.55341	1.99789	0.01055	0.0631966
CST3	IVF	SCNT	27.1396	10.2565	-1.40386	0.0107	0.0638002
LOC104973286	IVF	SCNT	1.87766	4.57155	1.28375	0.01075	0.064007
FLT1	IVF	SCNT	0.930393	2.137	1.19968	0.0108	0.0642334
LTBR	IVF	SCNT	2.27728	5.47352	1.26516	0.0108	0.0642334
TMEM206	IVF	SCNT	3.9003	8.66178	1.15108	0.011	0.0650267
TPRN	IVF	SCNT	3.99792	1.67993	-1.25085	0.0114	0.0665745
LOC104973214	IVF	SCNT	0.245963	1.41177	2.52099	0.0124	0.0706149
LOC101902894	IVF	SCNT	2.67672	0	#NAME?	0.01245	0.0708191
FAM13C	IVF	SCNT	1.37564	5.01287	1.86553	0.0126	0.0714615
MYC	IVF	SCNT	6.73996	2.90236	-1.21551	0.0127	0.0718011
GNG7	IVF	SCNT	1.9655	0.851167	-1.20738	0.01295	0.0728038
SHISA2	IVF	SCNT	4.15516	1.83199	-1.1815	0.013	0.0730466
LOC616860	IVF	SCNT	1.1746	0.181697	-2.69257	0.01325	0.0739758
LOC100139249	IVF	SCNT	0.0287442	1.79637	5.96567	0.0133	0.0742219
MT2A	IVF	SCNT	2.69102	0.240914	-3.48157	0.01335	0.0744291
AMPD2	IVF	SCNT	4.13961	1.93768	-1.09516	0.01335	0.0744291
RHOBTB1	IVF	SCNT	2.19617	0.649694	-1.75715	0.0136	0.0753312
CAPN3	IVF	SCNT	0.236612	1.53421	2.6969	0.0137	0.0757455
LOC101904156	IVF	SCNT	0.409131	2.7726	2.76061	0.01405	0.0771641
LOC104968873	IVF	SCNT	0.536087	2.8889	2.42998	0.0147	0.0795712
LOC104974669	IVF	SCNT	1.1398	2.46134	1.11066	0.0148	0.0799283
MEGF11	IVF	SCNT	0.429049	1.17506	1.45352	0.01535	0.0819564
NDUFS7,TRNAN-GUU	IVF	SCNT	10.2471	4.36226	-1.23206	0.01565	0.0831389
CD74	IVF	SCNT	3.80878	0.686515	-2.47197	0.0157	0.0833338
YBX3	IVF	SCNT	1.1711	0.181986	-2.68596	0.01575	0.0835167
MTERF1	IVF	SCNT	2.00284	4.78541	1.25659	0.01575	0.0835167
LOC100849023	IVF	SCNT	3.37934	8.51748	1.33369	0.01595	0.0842207
LCP1	IVF	SCNT	1.42332	0.0731178	-4.28289	0.016	0.0843603
ALCAM	IVF	SCNT	6.18894	2.05427	-1.59107	0.016	0.0843603
ZNF397	IVF	SCNT	1.28706	3.18352	1.30654	0.016	0.0843603
LRWD1	IVF	SCNT	4.09961	1.82185	-1.17008	0.0161	0.0846737
LOC101905811	IVF	SCNT	1.72131	4.16011	1.27312	0.0161	0.0846737
LOC104973548	IVF	SCNT	0.594094	4.5837	2.94775	0.0163	0.0854148
MX1	IVF	SCNT	6.41757	0.366958	-4.12834	0.01645	0.0859671
LOC104973596	IVF	SCNT	0.483349	2.67127	2.46639	0.01685	0.0875159
FAM20A	IVF	SCNT	0.721874	1.64055	1.18436	0.0169	0.0877029
ANGPTL1	IVF	SCNT	1.01512	3.63338	1.83966	0.01695	0.0878168
LOC101902960	IVF	SCNT	195.143	72.3376	-1.43171	0.0171	0.0883504
FOSL1	IVF	SCNT	13.5445	5.00875	-1.43519	0.01715	0.0885357
PVR	IVF	SCNT	1.31193	0.30071	-2.12525	0.0172	0.0886964
LRRC3B	IVF	SCNT	1.05187	9.05127	3.10517	0.0172	0.0886964
PLXND1	IVF	SCNT	1.43155	0.663584	-1.10922	0.0173	0.0891081
IGSF5	IVF	SCNT	8.35708	3.0773	-1.44133	0.01805	0.09177
ILDR1	IVF	SCNT	1.36678	3.25011	1.24971	0.01815	0.092104
NOV	IVF	SCNT	1.35899	0.307199	-2.14529	0.0183	0.0925839
ETV5	IVF	SCNT	1.60452	0.694113	-1.2089	0.01835	0.0927495
TMEM246	IVF	SCNT	1.50073	0.22539	-2.73517	0.0185	0.0933006
LOC104976125	IVF	SCNT	0.0912248	1.2109	3.73051	0.0185	0.0933006
SEMA4C	IVF	SCNT	3.26361	1.51579	-1.1064	0.01895	0.0947815
BCL6	IVF	SCNT	2.42227	1.11768	-1.11584	0.01905	0.095193
C15H11orf34	IVF	SCNT	6.88921	1.83185	-1.91104	0.01915	0.0955339
MUC13	IVF	SCNT	2.93906	0.0981842	-4.90372	0.01945	0.096601
CPPED1	IVF	SCNT	13.94	6.28589	-1.14904	0.01945	0.096601
GPR171	IVF	SCNT	0.28153	1.20556	2.09835	0.0196	0.0971342
NXF3	IVF	SCNT	4.91803	0.510651	-3.26767	0.01965	0.0972665
PPP1R13L	IVF	SCNT	3.53746	1.62566	-1.12169	0.0197	0.0974242
SESN1	IVF	SCNT	2.29112	0.956948	-1.25954	0.0201	0.0988431
LIG4	IVF	SCNT	1.06605	2.1694	1.02502	0.0204	0.0997506
LOC104975132	IVF	SCNT	2.51956	0.375473	-2.74639	0.02045	0.0999236
LOC538435	IVF	SCNT	6.37714	2.65386	-1.26482	0.0205	0.10009
TAF1A	IVF	SCNT	0.397705	1.26424	1.6685	0.0208	0.101128
KLHL21	IVF	SCNT	3.0734	1.43112	-1.10269	0.0212	0.102443
MPC1L	IVF	SCNT	1.69713	0.319386	-2.40973	0.02125	0.102651
HIGD1B	IVF	SCNT	0.592956	3.40648	2.52229	0.0214	0.103111
PTGIS	IVF	SCNT	1.5835	0.397269	-1.99493	0.02145	0.103286
LOC100295973	IVF	SCNT	5.74472	2.68295	-1.09842	0.02145	0.103286
GPR18	IVF	SCNT	1.16166	4.62361	1.99283	0.02175	0.104283
LOC100336494	IVF	SCNT	10.5362	23.641	1.16593	0.02185	0.104602
CYB5R4	IVF	SCNT	3.8992	8.43298	1.11286	0.02195	0.104947
LOC104972723	IVF	SCNT	0.0283782	1.37016	5.59341	0.0222	0.105766
LGALS7	IVF	SCNT	29.0817	13.5789	-1.09875	0.02235	0.106298
LOC104973975	IVF	SCNT	0.120916	1.33804	3.46804	0.02295	0.108418
LOC100296901	IVF	SCNT	1.23421	0.238497	-2.37155	0.02305	0.108726
SOD2	IVF	SCNT	2.34419	0.407786	-2.52321	0.02315	0.109068
DOCK9	IVF	SCNT	1.18423	6.69444	2.49902	0.02355	0.110344
LOC536367	IVF	SCNT	0.644897	1.32024	1.03366	0.0236	0.110502
ST6GALNAC1	IVF	SCNT	20.4878	2.54715	-3.00781	0.02365	0.11064
GABRP	IVF	SCNT	6.99192	2.79146	-1.32467	0.0237	0.110784
HIST1H1A	IVF	SCNT	0.23076	1.58729	2.78209	0.0237	0.110784
CPNE8	IVF	SCNT	0.369886	1.09204	1.56187	0.02375	0.110963
C7H19orf57	IVF	SCNT	0.661385	2.82557	2.09498	0.02395	0.11162
CCDC23	IVF	SCNT	0.79656	2.85897	1.84364	0.02415	0.112336
LOC104970688	IVF	SCNT	0.656072	5.31913	3.01926	0.0243	0.112859
LOC101904642,ZNF664	IVF	SCNT	3.874	1.7421	-1.153	0.02455	0.113725
UEVLD	IVF	SCNT	1.15977	2.7356	1.23801	0.0246	0.113851
PRKRIR	IVF	SCNT	1.56689	3.22537	1.04156	0.02475	0.11432
GYLTL1B	IVF	SCNT	2.16573	0.962052	-1.17066	0.0248	0.114467
STXBP6	IVF	SCNT	12.4353	5.67083	-1.13281	0.02515	0.115529
RXRA	IVF	SCNT	1.59803	0.788708	-1.01873	0.02515	0.115529
CHRNA7	IVF	SCNT	3.09203	0.633111	-2.28802	0.0253	0.116034
IGFBP5	IVF	SCNT	3.2411	6.50777	1.00568	0.02535	0.116206
LOC101902867	IVF	SCNT	2.1093	4.2312	1.0043	0.0254	0.116407
LOC100847166	IVF	SCNT	30.2022	13.5247	-1.15906	0.0257	0.117324
LOC100847713	IVF	SCNT	3.37485	0.312771	-3.43165	0.0261	0.11861
CRISPLD2	IVF	SCNT	3.13826	1.39938	-1.16518	0.02745	0.122705
GPR3	IVF	SCNT	3.71257	0.119166	-4.96137	0.02805	0.124638
LOC104969426	IVF	SCNT	0.275668	1.33826	2.27936	0.02805	0.124638
GNA15	IVF	SCNT	6.65999	1.19087	-2.48351	0.0281	0.124735
LOC616883	IVF	SCNT	0.400181	1.35056	1.75484	0.0281	0.124735
ZNF814	IVF	SCNT	1.55738	0.24178	-2.68735	0.02835	0.125533
PDF	IVF	SCNT	1.27733	0.11115	-3.52254	0.0284	0.125695
IQCE	IVF	SCNT	0.760501	1.6401	1.10876	0.02855	0.126196
SULT2B1	IVF	SCNT	2.21965	0.171602	-3.6932	0.02925	0.128227
IL2RG	IVF	SCNT	1.50537	0.0542295	-4.7949	0.0294	0.128599
S100A3	IVF	SCNT	3.63123	0.631573	-2.52344	0.02995	0.130104
LOC104975780	IVF	SCNT	2.31305	0.205296	-3.49402	0.03005	0.130395
LOC510901	IVF	SCNT	2.30593	4.6615	1.01545	0.03005	0.130395
OAF	IVF	SCNT	4.3665	2.14482	-1.02562	0.0301	0.130499
JAG2	IVF	SCNT	1.58702	0.702908	-1.17491	0.0305	0.131724
MOCOS	IVF	SCNT	3.71306	1.73924	-1.09416	0.0306	0.13202
TAP1	IVF	SCNT	5.42889	2.67527	-1.02097	0.031	0.133119
NUGGC	IVF	SCNT	2.45583	0.762907	-1.68663	0.03105	0.13325
LOC104975375	IVF	SCNT	4.27619	0.868636	-2.2995	0.03125	0.133818
LOC101902712	IVF	SCNT	0.55413	2.59214	2.22585	0.03255	0.137706
LOC616911	IVF	SCNT	0.181471	1.35175	2.89702	0.0326	0.137817
TRIM14	IVF	SCNT	1.32939	2.80351	1.07647	0.0327	0.138076
DHX58	IVF	SCNT	2.29593	0.54956	-2.06273	0.03275	0.138218
PTK2B	IVF	SCNT	2.45581	1.09482	-1.1655	0.0331	0.139233
IL11RA	IVF	SCNT	2.07305	0.778857	-1.41233	0.0333	0.139824
LOC100335514	IVF	SCNT	0.193044	1.96293	3.34601	0.03355	0.140521
BIRC2	IVF	SCNT	2.81622	1.31492	-1.09879	0.03375	0.140997
PRAF2	IVF	SCNT	17.6099	8.31774	-1.08213	0.0338	0.14119
THBS4	IVF	SCNT	2.99642	1.29814	-1.2068	0.0346	0.143432
HDAC11	IVF	SCNT	1.2252	0.228007	-2.42587	0.03465	0.143568
LOC101904649	IVF	SCNT	0.88826	3.16107	1.83136	0.0351	0.14473
LOC101907567	IVF	SCNT	0	2.75179	Inf	0.03515	0.144841
NDUFC1	IVF	SCNT	2.33083	0.393325	-2.56705	0.0355	0.145908
TUBB4A	IVF	SCNT	3.85356	1.80524	-1.094	0.03555	0.146017
PLTP	IVF	SCNT	3.83123	0.389766	-3.29713	0.0365	0.148523
NTMT1	IVF	SCNT	6.21711	1.55161	-2.00247	0.037	0.149844
APOL3	IVF	SCNT	2.66918	0.85496	-1.64247	0.0371	0.150128
TAF13	IVF	SCNT	4.68201	9.98366	1.09244	0.0372	0.150395
FMR1NB	IVF	SCNT	4.95416	1.20433	-2.0404	0.03725	0.150532
CDK6	IVF	SCNT	2.59688	1.0272	-1.33807	0.03755	0.151289
TMEM175	IVF	SCNT	2.72403	1.1936	-1.19042	0.0377	0.151698
HEATR1	IVF	SCNT	6.15894	12.9418	1.07129	0.0377	0.151698
MIER2	IVF	SCNT	1.50018	0.373615	-2.00551	0.03785	0.152033
HIST1H2BJ	IVF	SCNT	3.17687	0.687983	-2.20716	0.0394	0.156107
NPRL3	IVF	SCNT	4.43083	2.08052	-1.09063	0.03945	0.156239
TBX1	IVF	SCNT	2.02851	0.49127	-2.04583	0.0397	0.156874
LOC104974653	IVF	SCNT	0.133792	1.242	3.2146	0.03995	0.157555
HNF4G	IVF	SCNT	1.55863	0.714098	-1.12609	0.0401	0.157973
DGUOK	IVF	SCNT	11.4134	5.56872	-1.03531	0.04015	0.15812
LOC104970493	IVF	SCNT	0.160128	2.01119	3.65075	0.0404	0.158755
LOC101902824	IVF	SCNT	0.252397	2.25177	3.15729	0.04045	0.158877
ENTPD1	IVF	SCNT	0.559654	1.38806	1.31047	0.04075	0.159596
LOC104972118	IVF	SCNT	4.84473	13.8992	1.52051	0.04075	0.159596
LRRC4	IVF	SCNT	2.94752	7.69968	1.3853	0.04105	0.160462
LOC104969435	IVF	SCNT	0.471787	1.13699	1.26901	0.04125	0.160976
LOC783588	IVF	SCNT	2.50715	0.659168	-1.92733	0.04155	0.161769
LOC101903832	IVF	SCNT	3.94189	0.817098	-2.27031	0.04165	0.162032
LOC101904123	IVF	SCNT	0.751421	2.04799	1.44651	0.0426	0.164527
RERGL	IVF	SCNT	3.82333	7.94297	1.05485	0.04275	0.164878
LOC527796	IVF	SCNT	1.23697	2.93238	1.24527	0.04275	0.164878
TAF11	IVF	SCNT	3.35822	6.82166	1.02242	0.0433	0.16635
RNLS	IVF	SCNT	4.34643	9.19727	1.08137	0.0435	0.166922
RFX1	IVF	SCNT	1.27368	0.618638	-1.04183	0.044	0.168197
GIMAP8	IVF	SCNT	2.69336	0.661455	-2.02569	0.04415	0.168582
WDR74	IVF	SCNT	5.68223	2.74421	-1.05007	0.04425	0.168818
LOC104975566	IVF	SCNT	0.451214	1.72113	1.93147	0.0447	0.169922
SPRYD7	IVF	SCNT	16.8787	8.05456	-1.06732	0.0448	0.170216
LOC101902358	IVF	SCNT	0.408755	2.38116	2.54235	0.04495	0.170588
FAM71F2,HILPDA	IVF	SCNT	1.55416	0.330055	-2.23536	0.04505	0.170864
LOC613515	IVF	SCNT	4.06242	2.02608	-1.00365	0.0454	0.171853
ZNF674	IVF	SCNT	3.04854	1.10675	-1.46178	0.04565	0.172513
SH3BGR	IVF	SCNT	4.44428	1.16387	-1.93302	0.0459	0.173162
UNC13A	IVF	SCNT	1.34506	0.613205	-1.13323	0.0469	0.175429
IL10RA	IVF	SCNT	1.18509	0.153123	-2.95224	0.047	0.175698
LOC104972524	IVF	SCNT	0.175138	1.24586	2.83057	0.0472	0.176218
LOC616427	IVF	SCNT	0.290375	1.1308	1.96135	0.0476	0.177227
LOC101904360	IVF	SCNT	0.504236	2.58634	2.35874	0.0478	0.177725
SIRT5	IVF	SCNT	1.37338	0.612461	-1.16504	0.0481	0.178478
FBLN7	IVF	SCNT	1.27709	0.18273	-2.80507	0.04815	0.178611
LOC104975579	IVF	SCNT	0.329483	1.96233	2.57429	0.04825	0.178814
IKZF1	IVF	SCNT	2.54325	1.10083	-1.20809	0.0486	0.179766
FAM213B	IVF	SCNT	2.15331	0.42668	-2.33533	0.0488	0.180266
IMMP2L	IVF	SCNT	0.698853	2.24398	1.683	0.04885	0.180389
PRORSD1	IVF	SCNT	0.701185	2.62418	1.904	0.04965	0.182259

## Sheet: IVF_vs_shNT
symbol	group1	group2	value1	value2	log2foldchange	pval	qval
TKDP1	IVF	sham	43.6563	4.268	-3.35456	5e-05	0.00101657
RNF126	IVF	sham	9.96387	1.12761	-3.14343	5e-05	0.00101657
CCDC22,LOC100336670	IVF	sham	17.2087	2.55033	-2.75438	5e-05	0.00101657
RPS19	IVF	sham	116.33	17.8583	-2.70355	5e-05	0.00101657
PPIA	IVF	sham	111.355	17.3033	-2.68605	5e-05	0.00101657
CEP170B	IVF	sham	4.03414	0.639085	-2.65818	5e-05	0.00101657
ATP6V0C	IVF	sham	135.542	21.6563	-2.64588	5e-05	0.00101657
BCAR3	IVF	sham	4.29557	0.703913	-2.60938	5e-05	0.00101657
CYP11A1	IVF	sham	390.588	66.1813	-2.56115	5e-05	0.00101657
RSL24D1	IVF	sham	40.6323	7.21465	-2.49363	5e-05	0.00101657
RPS14	IVF	sham	1793.11	319.806	-2.4872	5e-05	0.00101657
CYP11A1	IVF	sham	369.855	66.1971	-2.48212	5e-05	0.00101657
H2AFJ	IVF	sham	27.7543	5.1917	-2.41843	5e-05	0.00101657
MAFF	IVF	sham	6.93099	1.30682	-2.407	5e-05	0.00101657
RAD23B	IVF	sham	177.892	34.4826	-2.36706	5e-05	0.00101657
DLX3	IVF	sham	6.14415	1.19876	-2.35767	5e-05	0.00101657
TRIOBP	IVF	sham	33.0306	6.55595	-2.33293	5e-05	0.00101657
RPL19	IVF	sham	112.437	23.097	-2.28334	5e-05	0.00101657
CSTB	IVF	sham	147.353	30.4118	-2.27658	5e-05	0.00101657
PTGR1	IVF	sham	13.6981	2.83359	-2.27327	5e-05	0.00101657
LOC100848490	IVF	sham	64.9324	13.8589	-2.22812	5e-05	0.00101657
NCOR2	IVF	sham	2.49827	0.536916	-2.21816	5e-05	0.00101657
DMWD	IVF	sham	3.28397	0.708279	-2.21305	5e-05	0.00101657
HMOX2	IVF	sham	33.4138	7.37223	-2.18027	5e-05	0.00101657
KIAA2013	IVF	sham	22.4344	5.10264	-2.1364	5e-05	0.00101657
IER3	IVF	sham	15.7059	3.57894	-2.13371	5e-05	0.00101657
PTMA	IVF	sham	286.119	65.3218	-2.13098	5e-05	0.00101657
LOC616039	IVF	sham	21.3	4.86937	-2.12905	5e-05	0.00101657
PFDN5	IVF	sham	14.9011	3.42731	-2.12027	5e-05	0.00101657
IFNT2	IVF	sham	183.145	42.4628	-2.10872	5e-05	0.00101657
SNRPG	IVF	sham	164.987	39.124	-2.07623	5e-05	0.00101657
SPDYC	IVF	sham	17.8316	4.24637	-2.07014	5e-05	0.00101657
THBS1	IVF	sham	7.41913	1.77608	-2.06256	5e-05	0.00101657
DAD1	IVF	sham	89.5071	21.5359	-2.05526	5e-05	0.00101657
SPINT2	IVF	sham	52.2021	12.5763	-2.0534	5e-05	0.00101657
SIK1	IVF	sham	10.8163	2.61352	-2.04915	5e-05	0.00101657
RPS8	IVF	sham	499.685	121.199	-2.04364	5e-05	0.00101657
LOC788414	IVF	sham	5.02785	1.22479	-2.0374	5e-05	0.00101657
CTDP1	IVF	sham	3.1406	0.766398	-2.03488	5e-05	0.00101657
PSMB1	IVF	sham	54.2572	13.4094	-2.01657	5e-05	0.00101657
RPL12	IVF	sham	871.764	216.57	-2.00911	5e-05	0.00101657
VEGFB	IVF	sham	12.8771	3.21077	-2.00382	5e-05	0.00101657
PDPN	IVF	sham	1560.63	389.26	-2.00333	5e-05	0.00101657
DSTN	IVF	sham	203.939	51.277	-1.99176	5e-05	0.00101657
RPS13	IVF	sham	923.989	233.332	-1.98549	5e-05	0.00101657
PRSS22	IVF	sham	10.1384	2.56644	-1.98198	5e-05	0.00101657
LOC104968450	IVF	sham	36.3024	9.19206	-1.98161	5e-05	0.00101657
ZBTB17	IVF	sham	3.75347	0.952446	-1.97851	5e-05	0.00101657
PERP	IVF	sham	26.7248	6.8314	-1.96793	5e-05	0.00101657
B3GNT3	IVF	sham	23.8661	6.10118	-1.9678	5e-05	0.00101657
POU5F1	IVF	sham	51.2903	13.2437	-1.95338	5e-05	0.00101657
SPATS2L	IVF	sham	17.8478	4.63192	-1.94607	5e-05	0.00101657
DCTD	IVF	sham	6.50937	1.6954	-1.94089	5e-05	0.00101657
PRSS23	IVF	sham	60.4111	15.9006	-1.92573	5e-05	0.00101657
TMSB10	IVF	sham	626.999	166.71	-1.91112	5e-05	0.00101657
FTH1	IVF	sham	903.717	242.196	-1.89969	5e-05	0.00101657
VPS26B	IVF	sham	16.0355	4.31608	-1.89347	5e-05	0.00101657
ACTA2	IVF	sham	199.889	53.9024	-1.89078	5e-05	0.00101657
FOS	IVF	sham	18.2183	4.91506	-1.89011	5e-05	0.00101657
NFU1	IVF	sham	44.4867	12.1064	-1.87761	5e-05	0.00101657
ZFP36L1	IVF	sham	7.51284	2.04518	-1.87713	5e-05	0.00101657
C7H19orf53	IVF	sham	42.6105	11.6409	-1.87201	5e-05	0.00101657
UBALD2	IVF	sham	29.4171	8.0512	-1.86938	5e-05	0.00101657
LOC101905715	IVF	sham	6.29437	1.73585	-1.85842	5e-05	0.00101657
NOP10	IVF	sham	28.9363	7.99516	-1.85568	5e-05	0.00101657
CDC42EP1	IVF	sham	19.3316	5.37602	-1.84635	5e-05	0.00101657
ABHD2,LOC101908279	IVF	sham	130.753	36.6429	-1.83524	5e-05	0.00101657
CSNK2A2	IVF	sham	38.974	10.9622	-1.82998	5e-05	0.00101657
LOC101906058	IVF	sham	70.1511	19.7902	-1.82568	5e-05	0.00101657
ORMDL2	IVF	sham	31.2464	8.82384	-1.82421	5e-05	0.00101657
RPL7	IVF	sham	60.0212	16.9524	-1.82398	5e-05	0.00101657
LOC104974959,RPS9	IVF	sham	243.464	68.7874	-1.82349	5e-05	0.00101657
PPIB	IVF	sham	144.203	41.0214	-1.81366	5e-05	0.00101657
ERF	IVF	sham	39.0897	11.148	-1.81	5e-05	0.00101657
EIF5A	IVF	sham	247.287	71.3011	-1.79419	5e-05	0.00101657
SET	IVF	sham	160.603	46.3498	-1.79287	5e-05	0.00101657
INCENP	IVF	sham	7.91493	2.29463	-1.78632	5e-05	0.00101657
KLF4	IVF	sham	23.0213	6.67602	-1.78591	5e-05	0.00101657
RPL15	IVF	sham	99.6837	28.9515	-1.78372	5e-05	0.00101657
HEXA	IVF	sham	20.0338	5.89033	-1.76601	5e-05	0.00101657
LOC104968594	IVF	sham	4.24812	1.2694	-1.74268	5e-05	0.00101657
UBALD1	IVF	sham	168.988	50.5593	-1.74087	5e-05	0.00101657
ARRDC1	IVF	sham	27.1905	8.16938	-1.73481	5e-05	0.00101657
RALGDS	IVF	sham	10.9777	3.30127	-1.73348	5e-05	0.00101657
TAGLN2	IVF	sham	216.384	65.2411	-1.72974	5e-05	0.00101657
MYL9	IVF	sham	234.964	71.0566	-1.7254	5e-05	0.00101657
MLXIP	IVF	sham	24.098	7.29717	-1.7235	5e-05	0.00101657
PPP2R5D	IVF	sham	93.6681	28.4073	-1.7213	5e-05	0.00101657
ZDHHC7	IVF	sham	26.1442	7.94103	-1.71909	5e-05	0.00101657
CRIP1	IVF	sham	2934.59	892.425	-1.71736	5e-05	0.00101657
NR1D2	IVF	sham	8.75636	2.671	-1.71295	5e-05	0.00101657
TAF4	IVF	sham	6.44414	1.96697	-1.71201	5e-05	0.00101657
EXT2	IVF	sham	27.7815	8.48663	-1.71086	5e-05	0.00101657
DYNLL1	IVF	sham	197.64	60.5509	-1.70665	5e-05	0.00101657
RANBP1	IVF	sham	81.3923	25.0117	-1.70229	5e-05	0.00101657
C10H14orf1	IVF	sham	67.2617	20.692	-1.70071	5e-05	0.00101657
WWTR1	IVF	sham	229.297	71.0054	-1.69121	5e-05	0.00101657
TMBIM1	IVF	sham	87.7989	27.3861	-1.68076	5e-05	0.00101657
BTF3	IVF	sham	81.8803	25.5599	-1.67964	5e-05	0.00101657
NUFIP1	IVF	sham	13.404	4.21762	-1.66816	5e-05	0.00101657
UBXN1	IVF	sham	36.5243	11.5189	-1.66486	5e-05	0.00101657
POLR2M	IVF	sham	34.2439	10.8151	-1.6628	5e-05	0.00101657
IFITM3	IVF	sham	362.798	115.13	-1.65591	5e-05	0.00101657
FAM83D	IVF	sham	33.788	10.7306	-1.65478	5e-05	0.00101657
PARVA	IVF	sham	59.3332	18.8893	-1.65127	5e-05	0.00101657
PMM2	IVF	sham	34.8545	11.1039	-1.65028	5e-05	0.00101657
SPSB1	IVF	sham	8.78605	2.79925	-1.65017	5e-05	0.00101657
EML2	IVF	sham	9.72956	3.10159	-1.64936	5e-05	0.00101657
FILIP1L	IVF	sham	36.4959	11.6753	-1.64427	5e-05	0.00101657
CDC20	IVF	sham	55.7811	17.8535	-1.64357	5e-05	0.00101657
CLTA	IVF	sham	426.117	136.438	-1.643	5e-05	0.00101657
SRP14	IVF	sham	61.3159	19.646	-1.64202	5e-05	0.00101657
SLC10A1	IVF	sham	18.826	6.04547	-1.6388	5e-05	0.00101657
CFL1	IVF	sham	583.398	187.433	-1.63811	5e-05	0.00101657
LOC788696	IVF	sham	27.1225	8.74912	-1.63228	5e-05	0.00101657
IDI1	IVF	sham	16.7586	5.43522	-1.62449	5e-05	0.00101657
ENO1	IVF	sham	31.3097	10.1637	-1.62319	5e-05	0.00101657
CHTF18	IVF	sham	8.15984	2.67076	-1.61129	5e-05	0.00101657
KIAA1598	IVF	sham	14.761	4.84097	-1.60843	5e-05	0.00101657
ACTL6A	IVF	sham	29.5475	9.70131	-1.60678	5e-05	0.00101657
COPS3	IVF	sham	72.9764	24.0193	-1.60324	5e-05	0.00101657
NTAN1	IVF	sham	39.7159	13.083	-1.60202	5e-05	0.00101657
RNF26	IVF	sham	40.6104	13.4387	-1.59546	5e-05	0.00101657
ARPC2	IVF	sham	1242.04	411.528	-1.59365	5e-05	0.00101657
VDAC1	IVF	sham	12.7199	4.22091	-1.59146	5e-05	0.00101657
DYNLL2	IVF	sham	8.73517	2.90027	-1.59065	5e-05	0.00101657
RPS3A	IVF	sham	972.373	322.873	-1.59054	5e-05	0.00101657
FKBP1A	IVF	sham	326.538	108.473	-1.58992	5e-05	0.00101657
TALDO1	IVF	sham	28.5938	9.50327	-1.58921	5e-05	0.00101657
CORO7	IVF	sham	7.90657	2.63407	-1.58576	5e-05	0.00101657
LOC104974371	IVF	sham	14.0689	4.71568	-1.57697	5e-05	0.00101657
RPS4Y1	IVF	sham	256.922	86.2582	-1.5746	5e-05	0.00101657
CFL2	IVF	sham	15.6991	5.27355	-1.57384	5e-05	0.00101657
PROSC	IVF	sham	91.5126	30.96	-1.56356	5e-05	0.00101657
EEF1A1	IVF	sham	174.669	59.1924	-1.56114	5e-05	0.00101657
EGR1	IVF	sham	52.063	17.7287	-1.55417	5e-05	0.00101657
LOC529686	IVF	sham	17.9217	6.12088	-1.54989	5e-05	0.00101657
SEC61A2	IVF	sham	27.7795	9.49356	-1.549	5e-05	0.00101657
DCAF15	IVF	sham	23.8191	8.15938	-1.54559	5e-05	0.00101657
CHP1	IVF	sham	77.5939	26.6068	-1.54415	5e-05	0.00101657
TPM1	IVF	sham	100.56	34.6537	-1.53697	5e-05	0.00101657
MMP15	IVF	sham	14.3995	4.96696	-1.53558	5e-05	0.00101657
PPP1R15A	IVF	sham	16.5265	5.78122	-1.51533	5e-05	0.00101657
WDR19	IVF	sham	9.38155	3.28829	-1.51249	5e-05	0.00101657
VASP	IVF	sham	25.9867	9.16798	-1.5031	5e-05	0.00101657
ERGIC1	IVF	sham	57.3584	20.2591	-1.50144	5e-05	0.00101657
CCT5	IVF	sham	31.3258	11.0903	-1.49805	5e-05	0.00101657
MTAP	IVF	sham	8.72569	3.1027	-1.49175	5e-05	0.00101657
CXADR	IVF	sham	16.223	5.77369	-1.49047	5e-05	0.00101657
IDH3G	IVF	sham	109.575	39.0586	-1.4882	5e-05	0.00101657
LGALS3	IVF	sham	91.8859	32.7984	-1.48622	5e-05	0.00101657
NUP50	IVF	sham	61.7743	22.1031	-1.48275	5e-05	0.00101657
EIF1	IVF	sham	38.3218	13.7225	-1.48163	5e-05	0.00101657
LOC515823	IVF	sham	49.8968	17.8924	-1.4796	5e-05	0.00101657
ANXA3	IVF	sham	48.3121	17.5153	-1.46377	5e-05	0.00101657
COX5A	IVF	sham	85.0118	31.0692	-1.45218	5e-05	0.00101657
GPX1	IVF	sham	51.6966	18.9043	-1.45136	5e-05	0.00101657
SURF4	IVF	sham	30.736	11.2706	-1.44736	5e-05	0.00101657
FOXO3	IVF	sham	61.7005	22.6487	-1.44585	5e-05	0.00101657
PHB2	IVF	sham	34.5449	12.6988	-1.44378	5e-05	0.00101657
PIM1	IVF	sham	21.4624	7.90729	-1.44056	5e-05	0.00101657
SSR1	IVF	sham	15.927	5.87305	-1.43929	5e-05	0.00101657
PGM1	IVF	sham	30.0778	11.0929	-1.43906	5e-05	0.00101657
CYR61	IVF	sham	19.1796	7.13409	-1.42677	5e-05	0.00101657
LGALS1	IVF	sham	739.736	275.248	-1.42628	5e-05	0.00101657
GAB2	IVF	sham	17.5068	6.51773	-1.42547	5e-05	0.00101657
DDOST	IVF	sham	89.9362	33.5907	-1.42084	5e-05	0.00101657
CLPTM1	IVF	sham	112.341	42	-1.41942	5e-05	0.00101657
KCTD8	IVF	sham	18.4074	6.89682	-1.41629	5e-05	0.00101657
CITED2	IVF	sham	31.2136	11.7171	-1.41356	5e-05	0.00101657
SNX3	IVF	sham	25.1165	9.43683	-1.41226	5e-05	0.00101657
RPL7A	IVF	sham	78.8586	29.8	-1.40396	5e-05	0.00101657
CAMSAP1	IVF	sham	8.83369	3.36113	-1.39407	5e-05	0.00101657
EPAS1	IVF	sham	30.9636	11.8	-1.39179	5e-05	0.00101657
VPS37A	IVF	sham	15.025	5.73476	-1.38956	5e-05	0.00101657
STK16	IVF	sham	47.2017	18.0633	-1.38577	5e-05	0.00101657
BAG2	IVF	sham	37.1094	14.2901	-1.37677	5e-05	0.00101657
WIZ	IVF	sham	9.74989	3.78505	-1.36507	5e-05	0.00101657
DRAP1	IVF	sham	97.1221	37.916	-1.35699	5e-05	0.00101657
ARPC1A	IVF	sham	79.7904	31.1587	-1.35658	5e-05	0.00101657
DAXX	IVF	sham	19.7904	7.73089	-1.35609	5e-05	0.00101657
MAGED1	IVF	sham	66.379	26.0146	-1.3514	5e-05	0.00101657
OTUD5	IVF	sham	54.6494	21.4218	-1.35113	5e-05	0.00101657
DAP	IVF	sham	81.9109	32.3187	-1.34169	5e-05	0.00101657
SLC35A4	IVF	sham	40.4878	15.9906	-1.34026	5e-05	0.00101657
CCT4	IVF	sham	30.1779	11.9219	-1.33988	5e-05	0.00101657
CLASRP	IVF	sham	14.2289	5.62378	-1.33921	5e-05	0.00101657
PABPC4	IVF	sham	92.9572	36.7418	-1.33915	5e-05	0.00101657
RPL14	IVF	sham	645.37	255.767	-1.3353	5e-05	0.00101657
EIF3M	IVF	sham	54.178	21.4779	-1.33485	5e-05	0.00101657
USP6NL	IVF	sham	27.9638	11.1254	-1.32971	5e-05	0.00101657
NAA35	IVF	sham	33.0837	13.1718	-1.32867	5e-05	0.00101657
KLF5	IVF	sham	81.8805	32.7279	-1.323	5e-05	0.00101657
GDI2	IVF	sham	102.154	40.852	-1.32226	5e-05	0.00101657
GRINA	IVF	sham	75.9341	30.3704	-1.32208	5e-05	0.00101657
RAB11A	IVF	sham	85.4982	34.2528	-1.31967	5e-05	0.00101657
RPL37A	IVF	sham	390.212	156.38	-1.3192	5e-05	0.00101657
RSU1	IVF	sham	28.6945	11.5001	-1.31913	5e-05	0.00101657
KIAA1217	IVF	sham	11.4642	4.60488	-1.31589	5e-05	0.00101657
PTPRF	IVF	sham	24.5808	9.87582	-1.31556	5e-05	0.00101657
LAMA5	IVF	sham	5.52895	2.22246	-1.31485	5e-05	0.00101657
RPN1	IVF	sham	188.484	76.083	-1.30879	5e-05	0.00101657
CAPZB	IVF	sham	430.812	173.95	-1.30838	5e-05	0.00101657
ISCU	IVF	sham	41.8099	16.896	-1.30716	5e-05	0.00101657
DYNLT1	IVF	sham	67.3573	27.2726	-1.30438	5e-05	0.00101657
OSBP	IVF	sham	18.555	7.56431	-1.29453	5e-05	0.00101657
CALD1	IVF	sham	116.935	47.7535	-1.29202	5e-05	0.00101657
IRF6	IVF	sham	37.1099	15.1698	-1.2906	5e-05	0.00101657
NCLN	IVF	sham	38.4646	15.7837	-1.28509	5e-05	0.00101657
AP2A2	IVF	sham	15.9238	6.54791	-1.28208	5e-05	0.00101657
RPL35	IVF	sham	50.0744	20.5961	-1.2817	5e-05	0.00101657
DOCK6	IVF	sham	14.525	5.98358	-1.27946	5e-05	0.00101657
ABCF2	IVF	sham	28.39	11.7182	-1.27664	5e-05	0.00101657
NUCB1	IVF	sham	29.5711	12.2794	-1.26795	5e-05	0.00101657
BTG1	IVF	sham	92.2525	38.315	-1.26768	5e-05	0.00101657
LLGL2	IVF	sham	9.24499	3.84643	-1.26515	5e-05	0.00101657
SLBP	IVF	sham	68.0128	28.3686	-1.26151	5e-05	0.00101657
SIPA1L3	IVF	sham	7.82925	3.27604	-1.25692	5e-05	0.00101657
CAST	IVF	sham	28.7106	12.0342	-1.25445	5e-05	0.00101657
KSR1	IVF	sham	22.6997	9.52568	-1.25278	5e-05	0.00101657
SCD	IVF	sham	18.1519	7.62284	-1.25172	5e-05	0.00101657
CIZ1,LOC101903948	IVF	sham	27.2162	11.4453	-1.24972	5e-05	0.00101657
FADS3	IVF	sham	53.0953	22.3366	-1.24917	5e-05	0.00101657
EIF2S3	IVF	sham	22.0542	9.28593	-1.24794	5e-05	0.00101657
EIF3B	IVF	sham	23.9442	10.1141	-1.24332	5e-05	0.00101657
NOC4L	IVF	sham	22.7219	9.60462	-1.24229	5e-05	0.00101657
LOC783577	IVF	sham	292.909	124.025	-1.23982	5e-05	0.00101657
FECH	IVF	sham	18.8359	7.98336	-1.23842	5e-05	0.00101657
FURIN	IVF	sham	103.628	44.074	-1.23342	5e-05	0.00101657
MDH2	IVF	sham	174.704	74.7012	-1.22571	5e-05	0.00101657
MAN2B1	IVF	sham	18.2096	7.78995	-1.22501	5e-05	0.00101657
SRSF2	IVF	sham	100.576	43.062	-1.2238	5e-05	0.00101657
MYBL2	IVF	sham	25.797	11.0748	-1.21993	5e-05	0.00101657
PRDX1	IVF	sham	1411.13	606.007	-1.21945	5e-05	0.00101657
ATP6V1F	IVF	sham	238.986	103.395	-1.20876	5e-05	0.00101657
GCLC	IVF	sham	68.6787	29.7409	-1.20742	5e-05	0.00101657
MXD1	IVF	sham	28.3754	12.3671	-1.19814	5e-05	0.00101657
ATP1B3	IVF	sham	84.572	37.0629	-1.1902	5e-05	0.00101657
SLC44A2	IVF	sham	89.1295	39.103	-1.18862	5e-05	0.00101657
LOC104970173	IVF	sham	319.175	140.131	-1.18757	5e-05	0.00101657
TJP2	IVF	sham	125.317	55.0571	-1.18659	5e-05	0.00101657
ZNF598	IVF	sham	23.8249	10.4739	-1.18567	5e-05	0.00101657
MYO1D	IVF	sham	77.3897	34.1699	-1.17941	5e-05	0.00101657
NFE2L2	IVF	sham	159.974	70.6508	-1.17906	5e-05	0.00101657
UBE2D3	IVF	sham	164.849	72.8741	-1.17767	5e-05	0.00101657
PRDM2	IVF	sham	45.8407	20.2873	-1.17605	5e-05	0.00101657
PCNXL3	IVF	sham	12.4844	5.53782	-1.17273	5e-05	0.00101657
ATP5G2	IVF	sham	616.62	273.534	-1.17266	5e-05	0.00101657
ATPIF1	IVF	sham	447.166	198.622	-1.17079	5e-05	0.00101657
ATP6V1G1	IVF	sham	34.2897	15.2319	-1.17068	5e-05	0.00101657
CNN2	IVF	sham	86.7101	38.5458	-1.16963	5e-05	0.00101657
BASP1	IVF	sham	210.683	94.1124	-1.16262	5e-05	0.00101657
RALY	IVF	sham	84.3103	37.8817	-1.15421	5e-05	0.00101657
GPRC5C	IVF	sham	36.7054	16.499	-1.15361	5e-05	0.00101657
SH3BGRL3	IVF	sham	125.683	56.5035	-1.15337	5e-05	0.00101657
FBLN2	IVF	sham	22.6903	10.2622	-1.14474	5e-05	0.00101657
BNIP3	IVF	sham	73.5128	33.2966	-1.14262	5e-05	0.00101657
NAA11	IVF	sham	90.2424	40.905	-1.14153	5e-05	0.00101657
RPL28	IVF	sham	639.972	290.695	-1.1385	5e-05	0.00101657
AP2S1	IVF	sham	330.704	150.671	-1.13413	5e-05	0.00101657
PIGU	IVF	sham	100.944	45.9982	-1.1339	5e-05	0.00101657
LAMP1	IVF	sham	165.457	75.5802	-1.13038	5e-05	0.00101657
LOC101905822	IVF	sham	31.8503	14.5823	-1.12709	5e-05	0.00101657
LITAF	IVF	sham	149.728	69.5787	-1.10562	5e-05	0.00101657
SLC29A2	IVF	sham	25.6521	11.9207	-1.10561	5e-05	0.00101657
DHCR7	IVF	sham	59.2543	27.6032	-1.10209	5e-05	0.00101657
TMEM62	IVF	sham	33.621	15.7114	-1.09755	5e-05	0.00101657
DPPA4	IVF	sham	24.6349	11.5218	-1.09634	5e-05	0.00101657
NDUFAF3	IVF	sham	132.684	62.2264	-1.09239	5e-05	0.00101657
DLC1	IVF	sham	52.8844	24.8425	-1.09003	5e-05	0.00101657
EIF3D	IVF	sham	478.61	225.453	-1.08602	5e-05	0.00101657
TMEM63A	IVF	sham	34.1312	16.1035	-1.08371	5e-05	0.00101657
NID2	IVF	sham	106.118	50.1601	-1.08106	5e-05	0.00101657
COPG1	IVF	sham	40.12	18.9844	-1.07951	5e-05	0.00101657
CCNB1	IVF	sham	78.5579	37.3826	-1.07139	5e-05	0.00101657
CACNA1H	IVF	sham	6.97124	3.32021	-1.07014	5e-05	0.00101657
RAB10	IVF	sham	109.908	52.3824	-1.06914	5e-05	0.00101657
PAK1	IVF	sham	26.8883	12.8322	-1.06722	5e-05	0.00101657
PPP2R2A	IVF	sham	40.0785	19.1311	-1.0669	5e-05	0.00101657
HIF1A	IVF	sham	41.6966	19.9468	-1.06378	5e-05	0.00101657
SCAF4	IVF	sham	38.5614	18.6645	-1.04686	5e-05	0.00101657
HSPG2	IVF	sham	5.19911	2.5469	-1.02952	5e-05	0.00101657
ATP6V1E1	IVF	sham	77.1066	37.8637	-1.02604	5e-05	0.00101657
FARSB	IVF	sham	51.2723	25.202	-1.02464	5e-05	0.00101657
RPL13A	IVF	sham	464.815	228.815	-1.02248	5e-05	0.00101657
DDX39A	IVF	sham	56.4199	27.9583	-1.01293	5e-05	0.00101657
EPPK1	IVF	sham	6.23313	3.10474	-1.00548	5e-05	0.00101657
SBDS	IVF	sham	36.4361	18.2133	-1.00037	5e-05	0.00101657
NOP2	IVF	sham	20.2644	40.666	1.00488	5e-05	0.00101657
SGOL1	IVF	sham	19.7053	39.567	1.00571	5e-05	0.00101657
KIAA1279	IVF	sham	18.4329	37.0332	1.00653	5e-05	0.00101657
AP3S2	IVF	sham	31.369	63.1078	1.00848	5e-05	0.00101657
LIX1	IVF	sham	23.0123	46.2988	1.00857	5e-05	0.00101657
PSAP	IVF	sham	348.911	702.299	1.00923	5e-05	0.00101657
KIF20A	IVF	sham	212.002	428.026	1.01362	5e-05	0.00101657
VPS39	IVF	sham	48.9535	99.6021	1.02476	5e-05	0.00101657
MSH6	IVF	sham	83.0442	169.013	1.02518	5e-05	0.00101657
DNAJC8	IVF	sham	25.1976	51.3477	1.02701	5e-05	0.00101657
KAT2B	IVF	sham	10.1085	20.6872	1.03317	5e-05	0.00101657
ANKRD11	IVF	sham	51.9076	106.768	1.04046	5e-05	0.00101657
BCAS2	IVF	sham	107.276	220.996	1.04269	5e-05	0.00101657
TXLNA	IVF	sham	17.0242	35.0757	1.04288	5e-05	0.00101657
KIAA1033	IVF	sham	21.184	43.6474	1.04292	5e-05	0.00101657
CFDP2	IVF	sham	52.2442	108.026	1.04804	5e-05	0.00101657
UTP15	IVF	sham	12.1693	25.414	1.06238	5e-05	0.00101657
ACTR2	IVF	sham	15.56	32.5131	1.06318	5e-05	0.00101657
IBTK	IVF	sham	16.0108	33.5823	1.06866	5e-05	0.00101657
TBC1D23	IVF	sham	42.1523	88.7441	1.07404	5e-05	0.00101657
COQ6	IVF	sham	27.003	56.8606	1.07431	5e-05	0.00101657
ANP32E	IVF	sham	19.862	42.0519	1.08216	5e-05	0.00101657
ASF1B	IVF	sham	25.5844	54.1702	1.08224	5e-05	0.00101657
ANKRD27	IVF	sham	10.2828	21.7962	1.08384	5e-05	0.00101657
CLSPN	IVF	sham	30.5286	64.8037	1.08591	5e-05	0.00101657
GRAMD3	IVF	sham	63.0341	133.947	1.08746	5e-05	0.00101657
POLD2	IVF	sham	38.0092	80.7721	1.08751	5e-05	0.00101657
HNRNPF	IVF	sham	40.4326	85.9395	1.0878	5e-05	0.00101657
MMS22L	IVF	sham	15.354	32.6497	1.08846	5e-05	0.00101657
RBM5	IVF	sham	40.3459	86.0983	1.09356	5e-05	0.00101657
FAM169A	IVF	sham	42.9968	91.7662	1.09373	5e-05	0.00101657
PRIM2	IVF	sham	33.8513	72.2506	1.0938	5e-05	0.00101657
CAPG	IVF	sham	103.544	221.649	1.09803	5e-05	0.00101657
MSH2	IVF	sham	16.9864	36.4036	1.0997	5e-05	0.00101657
TROAP	IVF	sham	38.7076	83.1392	1.10291	5e-05	0.00101657
SUPT4H1	IVF	sham	80.3199	172.656	1.10407	5e-05	0.00101657
UBE2E3	IVF	sham	40.7253	87.5762	1.10461	5e-05	0.00101657
KAT7	IVF	sham	36.393	78.2674	1.10475	5e-05	0.00101657
MYO18A	IVF	sham	14.1734	30.5141	1.10629	5e-05	0.00101657
TMED10	IVF	sham	113.257	244.445	1.10991	5e-05	0.00101657
TCOF1	IVF	sham	37.3832	80.7742	1.1115	5e-05	0.00101657
MTHFR	IVF	sham	20.0048	43.2711	1.11306	5e-05	0.00101657
BRD4	IVF	sham	54.5536	118.146	1.11483	5e-05	0.00101657
LOC509810	IVF	sham	79.9616	173.31	1.11597	5e-05	0.00101657
AKT1	IVF	sham	36.0969	78.4698	1.12026	5e-05	0.00101657
MINOS1	IVF	sham	183.508	399.045	1.12071	5e-05	0.00101657
LOC780876	IVF	sham	32.1938	70.1758	1.12419	5e-05	0.00101657
DNAJB11	IVF	sham	31.2598	68.1691	1.12481	5e-05	0.00101657
LOC787057	IVF	sham	17.2084	37.5302	1.12494	5e-05	0.00101657
PWWP2A	IVF	sham	57.4643	125.362	1.12537	5e-05	0.00101657
ECHDC1	IVF	sham	30.298	66.1349	1.12619	5e-05	0.00101657
DCTN4	IVF	sham	101.372	221.358	1.12673	5e-05	0.00101657
DDX17	IVF	sham	37.6088	82.341	1.13054	5e-05	0.00101657
NMNAT1	IVF	sham	36.3445	79.5776	1.13062	5e-05	0.00101657
HNRNPH1	IVF	sham	73.2502	160.575	1.13235	5e-05	0.00101657
CCDC64	IVF	sham	16.6112	36.5433	1.13745	5e-05	0.00101657
SUCLA2	IVF	sham	40.7776	89.7697	1.13845	5e-05	0.00101657
ZNF131	IVF	sham	30.9001	68.0981	1.14	5e-05	0.00101657
INPP5D	IVF	sham	35.6814	78.9125	1.14508	5e-05	0.00101657
MBTPS1	IVF	sham	59.4761	131.669	1.14653	5e-05	0.00101657
LOC783202	IVF	sham	2743.66	6077.17	1.1473	5e-05	0.00101657
ARL14EP	IVF	sham	312.084	692.357	1.14958	5e-05	0.00101657
SPATA5	IVF	sham	7.12827	15.8251	1.15059	5e-05	0.00101657
TOR1B	IVF	sham	34.8093	77.3397	1.15174	5e-05	0.00101657
ELP2	IVF	sham	12.2348	27.2465	1.15508	5e-05	0.00101657
AP2M1	IVF	sham	393.58	877.153	1.15617	5e-05	0.00101657
FAM65A	IVF	sham	24.4237	54.4642	1.15703	5e-05	0.00101657
NIPA2	IVF	sham	82.0013	183.642	1.16317	5e-05	0.00101657
DNPEP	IVF	sham	40.7968	91.3998	1.16374	5e-05	0.00101657
GALNT11	IVF	sham	11.1907	25.1294	1.16707	5e-05	0.00101657
SARS2	IVF	sham	30.7052	69.0031	1.16818	5e-05	0.00101657
NFE2L1	IVF	sham	39.886	89.7657	1.17028	5e-05	0.00101657
MLEC	IVF	sham	83.5111	188.39	1.17368	5e-05	0.00101657
ARFGEF1	IVF	sham	22.7428	51.3484	1.17491	5e-05	0.00101657
ANGEL2	IVF	sham	11.1649	25.209	1.17497	5e-05	0.00101657
AURKB	IVF	sham	11.6878	26.4079	1.17596	5e-05	0.00101657
SCYL3	IVF	sham	18.2772	41.3768	1.17878	5e-05	0.00101657
NAPA	IVF	sham	37.4682	85.0074	1.18192	5e-05	0.00101657
SGCB	IVF	sham	3.34622	7.60658	1.18472	5e-05	0.00101657
PPP6R3	IVF	sham	70.2595	160.079	1.18802	5e-05	0.00101657
NDC80	IVF	sham	92.0191	210.052	1.19074	5e-05	0.00101657
GRB10	IVF	sham	13.5736	31.0125	1.19204	5e-05	0.00101657
ACSF2	IVF	sham	22.9129	52.3973	1.19333	5e-05	0.00101657
C3	IVF	sham	7.33949	16.7879	1.19367	5e-05	0.00101657
RAB14	IVF	sham	17.0826	39.1102	1.19502	5e-05	0.00101657
LOC101903805,LOC104971391,MIR2358,RCC2	IVF	sham	38.0361	87.0861	1.19507	5e-05	0.00101657
ENPEP	IVF	sham	338.698	775.844	1.19577	5e-05	0.00101657
CTNNBL1	IVF	sham	29.7122	68.1721	1.19812	5e-05	0.00101657
PLIN2	IVF	sham	65.0406	149.36	1.19938	5e-05	0.00101657
HNF4A	IVF	sham	19.4491	44.7476	1.20211	5e-05	0.00101657
MGEA5	IVF	sham	23.0371	53.2148	1.20786	5e-05	0.00101657
HYOU1	IVF	sham	36.7284	85.5735	1.22027	5e-05	0.00101657
RBBP7	IVF	sham	74.4989	173.575	1.22027	5e-05	0.00101657
FBXW12	IVF	sham	17.9963	41.9887	1.2223	5e-05	0.00101657
RAB6A	IVF	sham	30.2041	70.4881	1.22264	5e-05	0.00101657
BMPR1A	IVF	sham	8.14327	19.1018	1.23003	5e-05	0.00101657
NCBP1	IVF	sham	89.1826	209.337	1.23099	5e-05	0.00101657
PSMA6	IVF	sham	71.4695	168.328	1.23587	5e-05	0.00101657
VPS29	IVF	sham	139.761	329.586	1.23769	5e-05	0.00101657
FAM60A	IVF	sham	170.47	402.041	1.23782	5e-05	0.00101657
ZNF512	IVF	sham	8.96089	21.1357	1.23797	5e-05	0.00101657
SLC28A3	IVF	sham	24.2975	57.4564	1.24166	5e-05	0.00101657
PABPN1	IVF	sham	49.9456	118.632	1.24806	5e-05	0.00101657
SEPHS1	IVF	sham	38.6758	92.0297	1.25067	5e-05	0.00101657
MAU2	IVF	sham	13.6608	32.5407	1.2522	5e-05	0.00101657
LOC528098	IVF	sham	18.2178	43.4014	1.25239	5e-05	0.00101657
FAM136A	IVF	sham	52.5896	125.464	1.25443	5e-05	0.00101657
CSDE1	IVF	sham	44.2837	105.84	1.25704	5e-05	0.00101657
CCNL2	IVF	sham	14.3479	34.3015	1.25743	5e-05	0.00101657
HYPK	IVF	sham	171.665	410.65	1.25832	5e-05	0.00101657
NAGA	IVF	sham	101.549	242.982	1.25868	5e-05	0.00101657
SCFD2	IVF	sham	6.12115	14.6541	1.25943	5e-05	0.00101657
EPRS	IVF	sham	83.0836	198.982	1.26	5e-05	0.00101657
TET3	IVF	sham	6.78753	16.2791	1.26206	5e-05	0.00101657
SRSF1	IVF	sham	15.8826	38.0992	1.26232	5e-05	0.00101657
UVRAG	IVF	sham	34.1604	81.9702	1.26277	5e-05	0.00101657
PRPF3	IVF	sham	38.4703	92.3465	1.26331	5e-05	0.00101657
ZNF473	IVF	sham	13.1078	31.5565	1.26752	5e-05	0.00101657
PRIM1	IVF	sham	32.8933	79.2529	1.26867	5e-05	0.00101657
CAP1	IVF	sham	99.4257	239.658	1.26929	5e-05	0.00101657
DCAF12	IVF	sham	7.55604	18.261	1.27306	5e-05	0.00101657
SPDL1	IVF	sham	61.3454	148.3	1.27349	5e-05	0.00101657
NOL10	IVF	sham	15.2901	36.9894	1.27451	5e-05	0.00101657
BRMS1	IVF	sham	32.4825	78.7731	1.27804	5e-05	0.00101657
NDUFA7	IVF	sham	119.594	290.245	1.27913	5e-05	0.00101657
L3MBTL2	IVF	sham	10.8925	26.5082	1.2831	5e-05	0.00101657
FCGR2B,MIR2285T	IVF	sham	23.0373	56.1271	1.28473	5e-05	0.00101657
UBIAD1	IVF	sham	18.9539	46.2212	1.28606	5e-05	0.00101657
PLK4	IVF	sham	10.6453	25.969	1.28658	5e-05	0.00101657
PSKH1	IVF	sham	29.7852	72.8369	1.29007	5e-05	0.00101657
ESF1	IVF	sham	12.8103	31.3557	1.29142	5e-05	0.00101657
LOC783466	IVF	sham	8.70565	21.3093	1.29146	5e-05	0.00101657
LOC100140550	IVF	sham	84.6557	207.697	1.2948	5e-05	0.00101657
TMEM14C	IVF	sham	33.47	82.3233	1.29843	5e-05	0.00101657
SRSF6	IVF	sham	40.6949	100.244	1.30059	5e-05	0.00101657
SNAP23	IVF	sham	83.4131	205.712	1.30228	5e-05	0.00101657
SIDT2	IVF	sham	77.1601	191.14	1.3087	5e-05	0.00101657
UTP6	IVF	sham	41.3191	102.476	1.31041	5e-05	0.00101657
CUL2	IVF	sham	22.035	54.6941	1.31159	5e-05	0.00101657
ARIH1	IVF	sham	53.3503	132.55	1.31297	5e-05	0.00101657
TNFRSF10D	IVF	sham	9.14242	22.7352	1.31428	5e-05	0.00101657
TDRD1	IVF	sham	5.18241	12.9278	1.31879	5e-05	0.00101657
STRIP1	IVF	sham	25.2556	63.047	1.31983	5e-05	0.00101657
EPS15	IVF	sham	31.374	78.3941	1.32118	5e-05	0.00101657
COPB1	IVF	sham	12.3469	30.8985	1.32339	5e-05	0.00101657
CLK4	IVF	sham	26.8655	67.3543	1.32602	5e-05	0.00101657
RAB35	IVF	sham	25.0163	62.7409	1.32654	5e-05	0.00101657
PSRC1	IVF	sham	23.0617	57.867	1.32724	5e-05	0.00101657
UBL7	IVF	sham	35.9287	90.2007	1.328	5e-05	0.00101657
MSRB1	IVF	sham	34.7172	87.3553	1.33124	5e-05	0.00101657
WDR46	IVF	sham	11.4108	28.7288	1.3321	5e-05	0.00101657
MTF2	IVF	sham	13.283	33.4573	1.33274	5e-05	0.00101657
DBF4B	IVF	sham	4.79223	12.0728	1.33299	5e-05	0.00101657
SPRED1	IVF	sham	6.03493	15.2171	1.33428	5e-05	0.00101657
LOC785873	IVF	sham	20.7912	52.4477	1.33491	5e-05	0.00101657
CDNF	IVF	sham	9.48556	23.9418	1.33573	5e-05	0.00101657
CSRNP2	IVF	sham	16.3569	41.3163	1.33681	5e-05	0.00101657
ZNF266	IVF	sham	140.008	353.914	1.33789	5e-05	0.00101657
LOC104974667	IVF	sham	229.947	582.008	1.33974	5e-05	0.00101657
ZFP30	IVF	sham	56.9409	144.783	1.34636	5e-05	0.00101657
MKLN1	IVF	sham	21.501	54.7172	1.34759	5e-05	0.00101657
SMCHD1	IVF	sham	42.2765	107.907	1.35186	5e-05	0.00101657
SEL1L3	IVF	sham	9.88957	25.2554	1.35261	5e-05	0.00101657
TRIML2	IVF	sham	89.9408	229.85	1.35364	5e-05	0.00101657
PTGES	IVF	sham	31.2221	79.8762	1.3552	5e-05	0.00101657
POLR2A	IVF	sham	100.583	257.498	1.35617	5e-05	0.00101657
FKBP15	IVF	sham	98.2977	251.811	1.35711	5e-05	0.00101657
MAGOH	IVF	sham	123.749	317.303	1.35844	5e-05	0.00101657
TRA2A	IVF	sham	38.5085	99.0726	1.36331	5e-05	0.00101657
GIGYF2	IVF	sham	45.5891	117.696	1.3683	5e-05	0.00101657
CENPT	IVF	sham	12.6243	32.594	1.3684	5e-05	0.00101657
WARS2	IVF	sham	16.745	43.264	1.36944	5e-05	0.00101657
MTHFD1L	IVF	sham	60.1784	155.527	1.36985	5e-05	0.00101657
OSTM1	IVF	sham	2.12656	5.50011	1.37094	5e-05	0.00101657
LIN54,MIR2447	IVF	sham	56.4451	146.191	1.37293	5e-05	0.00101657
FBXO22	IVF	sham	10.945	28.3976	1.3755	5e-05	0.00101657
EDEM1	IVF	sham	73.5803	191.011	1.37626	5e-05	0.00101657
CCAR2	IVF	sham	22.8311	59.3006	1.37705	5e-05	0.00101657
ARHGAP10	IVF	sham	30.3604	78.9239	1.37827	5e-05	0.00101657
SHOC2	IVF	sham	40.0781	104.64	1.38455	5e-05	0.00101657
AK2	IVF	sham	201.646	527.404	1.38708	5e-05	0.00101657
FYTTD1	IVF	sham	16.0318	41.9537	1.38786	5e-05	0.00101657
CDCA2	IVF	sham	11.8591	31.1068	1.39124	5e-05	0.00101657
NEMF	IVF	sham	19.2976	50.7445	1.39483	5e-05	0.00101657
SART3	IVF	sham	13.2233	34.8609	1.39853	5e-05	0.00101657
PANK3	IVF	sham	20.762	54.9226	1.40345	5e-05	0.00101657
CYHR1	IVF	sham	27.4864	72.7897	1.40502	5e-05	0.00101657
DTNBP1	IVF	sham	7.20475	19.0874	1.4056	5e-05	0.00101657
WDR62	IVF	sham	9.68495	25.6738	1.40648	5e-05	0.00101657
GMNN	IVF	sham	45.6725	121.199	1.40798	5e-05	0.00101657
RRP36	IVF	sham	24.1161	64.0296	1.40874	5e-05	0.00101657
ARHGDIA	IVF	sham	123.391	327.622	1.4088	5e-05	0.00101657
ACAA2	IVF	sham	11.0152	29.2497	1.40893	5e-05	0.00101657
HDAC8	IVF	sham	12.33	32.7613	1.40981	5e-05	0.00101657
C29H11orf54	IVF	sham	8.66086	23.0291	1.41088	5e-05	0.00101657
ZNF589	IVF	sham	21.551	57.4263	1.41396	5e-05	0.00101657
RPL10	IVF	sham	223.167	594.782	1.41424	5e-05	0.00101657
SOD1	IVF	sham	188.878	503.515	1.41458	5e-05	0.00101657
ZNF419	IVF	sham	12.668	33.7931	1.41554	5e-05	0.00101657
CHM	IVF	sham	4.01826	10.7301	1.41702	5e-05	0.00101657
HCK	IVF	sham	15.9889	42.7495	1.41883	5e-05	0.00101657
PSMD11	IVF	sham	49.5025	132.452	1.41989	5e-05	0.00101657
LMNB1	IVF	sham	15.2066	40.7212	1.42108	5e-05	0.00101657
SAFB	IVF	sham	31.061	83.2897	1.42303	5e-05	0.00101657
PDCD10	IVF	sham	68.6204	184.447	1.4265	5e-05	0.00101657
SAMD12	IVF	sham	29.5378	79.493	1.42826	5e-05	0.00101657
TAF1D	IVF	sham	54.6135	147.195	1.4304	5e-05	0.00101657
NEK2	IVF	sham	11.792	31.8475	1.43337	5e-05	0.00101657
KDELC1	IVF	sham	13.7029	37.0816	1.43622	5e-05	0.00101657
SLC39A10	IVF	sham	3.8631	10.4609	1.43718	5e-05	0.00101657
CDK11B	IVF	sham	67.1363	182.049	1.43916	5e-05	0.00101657
CCDC91	IVF	sham	23.0677	62.5779	1.43978	5e-05	0.00101657
HOOK3	IVF	sham	22.3068	60.6147	1.44219	5e-05	0.00101657
LOC101905876	IVF	sham	3.30255	9.01014	1.44797	5e-05	0.00101657
C1H3orf30,UPK1B	IVF	sham	4.58756	12.5363	1.45031	5e-05	0.00101657
SLC35B2	IVF	sham	14.6975	40.6314	1.46703	5e-05	0.00101657
DPPA3	IVF	sham	753.944	2087.05	1.46894	5e-05	0.00101657
PYCR1	IVF	sham	17.0233	47.2819	1.47378	5e-05	0.00101657
ACOT9	IVF	sham	12.1826	33.846	1.47416	5e-05	0.00101657
LYZ	IVF	sham	7.79666	21.7063	1.47719	5e-05	0.00101657
ZNF638	IVF	sham	29.8832	83.6428	1.48491	5e-05	0.00101657
COPB2	IVF	sham	44.9864	126.057	1.48651	5e-05	0.00101657
S100PBP	IVF	sham	69.6895	195.715	1.48974	5e-05	0.00101657
FKBP8	IVF	sham	8.44392	23.7215	1.49021	5e-05	0.00101657
DACT1	IVF	sham	2.32404	6.54485	1.49372	5e-05	0.00101657
MIS12	IVF	sham	24.5766	69.2764	1.49508	5e-05	0.00101657
RPL3	IVF	sham	108.722	306.629	1.49585	5e-05	0.00101657
MAN2A2	IVF	sham	17.4038	49.0853	1.49589	5e-05	0.00101657
SOCS4	IVF	sham	11.366	32.1379	1.49955	5e-05	0.00101657
LOC104971503	IVF	sham	2.93359	8.30373	1.50109	5e-05	0.00101657
CUL7	IVF	sham	2.55198	7.22716	1.50181	5e-05	0.00101657
MKRN1	IVF	sham	26.2772	74.5157	1.50373	5e-05	0.00101657
CDC7	IVF	sham	8.24676	23.463	1.50849	5e-05	0.00101657
SERBP1	IVF	sham	70.3596	200.815	1.51305	5e-05	0.00101657
ERAL1	IVF	sham	53.5226	153.11	1.51635	5e-05	0.00101657
DNAJB12	IVF	sham	20.404	58.3885	1.51683	5e-05	0.00101657
EIF2B4	IVF	sham	8.42161	24.2405	1.52525	5e-05	0.00101657
STARD4	IVF	sham	16.1491	46.5029	1.52586	5e-05	0.00101657
CD3EAP	IVF	sham	20.4339	58.8425	1.52589	5e-05	0.00101657
MFSD8	IVF	sham	4.29456	12.3689	1.52614	5e-05	0.00101657
ACP6	IVF	sham	8.10972	23.3599	1.52631	5e-05	0.00101657
CKS1B	IVF	sham	71.3722	205.691	1.52704	5e-05	0.00101657
RBM3	IVF	sham	7.203	20.8525	1.53355	5e-05	0.00101657
MAX	IVF	sham	47.2952	136.989	1.5343	5e-05	0.00101657
CCT8	IVF	sham	21.0465	60.969	1.5345	5e-05	0.00101657
SPCS2	IVF	sham	23.1991	67.2895	1.53631	5e-05	0.00101657
NUF2	IVF	sham	17.5976	51.0424	1.53631	5e-05	0.00101657
C7H19orf10	IVF	sham	8.98389	26.0672	1.53683	5e-05	0.00101657
TFIP11	IVF	sham	22.5155	65.5061	1.54071	5e-05	0.00101657
DBF4	IVF	sham	38.0392	111.198	1.54757	5e-05	0.00101657
TMEM59	IVF	sham	48.9898	143.359	1.54908	5e-05	0.00101657
MRPL55	IVF	sham	48.4539	142.033	1.55155	5e-05	0.00101657
BCLAF1	IVF	sham	140.272	411.767	1.55361	5e-05	0.00101657
RCAN3	IVF	sham	9.04194	26.5549	1.55428	5e-05	0.00101657
NDUFA4	IVF	sham	477.337	1404.29	1.55676	5e-05	0.00101657
ZW10	IVF	sham	11.4174	33.6499	1.55937	5e-05	0.00101657
C24H18orf21	IVF	sham	39.3828	116.178	1.5607	5e-05	0.00101657
TCP11L2	IVF	sham	2.99824	8.86171	1.56347	5e-05	0.00101657
AGTRAP	IVF	sham	47.9224	141.705	1.56412	5e-05	0.00101657
POLR2E	IVF	sham	60.3649	178.586	1.56484	5e-05	0.00101657
NUP85	IVF	sham	15.4011	45.5745	1.5652	5e-05	0.00101657
RNF25	IVF	sham	164.255	486.944	1.56782	5e-05	0.00101657
EXO5	IVF	sham	15.7027	46.6735	1.57159	5e-05	0.00101657
NDUFAF1	IVF	sham	3.28425	9.77006	1.5728	5e-05	0.00101657
MTO1,TRNAR-UCU	IVF	sham	9.182	27.4206	1.57838	5e-05	0.00101657
DDX6	IVF	sham	33.5812	100.657	1.58372	5e-05	0.00101657
LPHN1	IVF	sham	1.78508	5.35886	1.58594	5e-05	0.00101657
LOC104973185,TMEM260	IVF	sham	5.66241	17.154	1.59906	5e-05	0.00101657
AAMP	IVF	sham	31.1552	94.4225	1.59966	5e-05	0.00101657
ARHGAP11A	IVF	sham	16.2106	49.1812	1.60117	5e-05	0.00101657
EHMT1	IVF	sham	6.56623	19.9436	1.60279	5e-05	0.00101657
NGRN	IVF	sham	8.86346	27.016	1.60787	5e-05	0.00101657
DGAT1	IVF	sham	7.76989	23.7318	1.61086	5e-05	0.00101657
COMMD2	IVF	sham	28.2465	86.2827	1.611	5e-05	0.00101657
RRP1	IVF	sham	15.1364	46.4162	1.6166	5e-05	0.00101657
OSMR	IVF	sham	2.90999	8.92593	1.61699	5e-05	0.00101657
GOLT1B	IVF	sham	57.1824	175.587	1.61854	5e-05	0.00101657
RTF1	IVF	sham	95.1909	293.316	1.62356	5e-05	0.00101657
CLK1	IVF	sham	11.4252	35.2436	1.62514	5e-05	0.00101657
DGCR8,MIR1306	IVF	sham	9.64267	29.7492	1.62535	5e-05	0.00101657
NLE1	IVF	sham	4.43599	13.7353	1.63056	5e-05	0.00101657
NAPB	IVF	sham	2.80095	8.70055	1.63519	5e-05	0.00101657
LOC100849054	IVF	sham	33.7498	105.309	1.64168	5e-05	0.00101657
KIFC3	IVF	sham	3.02699	9.45764	1.6436	5e-05	0.00101657
ETHE1	IVF	sham	370.222	1160.19	1.6479	5e-05	0.00101657
PDHA1	IVF	sham	52.6277	165.624	1.65401	5e-05	0.00101657
SRSF10	IVF	sham	47.2354	148.796	1.6554	5e-05	0.00101657
RHOA	IVF	sham	865.479	2728.24	1.6564	5e-05	0.00101657
VPS37C	IVF	sham	10.0823	31.8097	1.65764	5e-05	0.00101657
CCDC47	IVF	sham	70.9978	224.198	1.65893	5e-05	0.00101657
PDIA4	IVF	sham	165.844	524.12	1.66007	5e-05	0.00101657
RIT1	IVF	sham	4.87329	15.4055	1.66048	5e-05	0.00101657
CYB5D2	IVF	sham	7.55176	23.9243	1.66359	5e-05	0.00101657
PIGV	IVF	sham	5.57478	17.672	1.66448	5e-05	0.00101657
CHRNA1	IVF	sham	4.9972	15.8538	1.66564	5e-05	0.00101657
FXN	IVF	sham	8.26463	26.3432	1.67241	5e-05	0.00101657
LOC618456	IVF	sham	8.6532	27.688	1.67796	5e-05	0.00101657
LRRC30	IVF	sham	5.01709	16.0644	1.67894	5e-05	0.00101657
PLRG1	IVF	sham	99.2443	318.99	1.68446	5e-05	0.00101657
TUT1	IVF	sham	11.8105	38.0407	1.68747	5e-05	0.00101657
RPP30	IVF	sham	64.8342	213.013	1.71611	5e-05	0.00101657
LOC101902550	IVF	sham	11.95	39.2707	1.71645	5e-05	0.00101657
AGTR1	IVF	sham	111.961	368.143	1.71728	5e-05	0.00101657
CLIC1	IVF	sham	1699.8	5613.55	1.72354	5e-05	0.00101657
SEC22B	IVF	sham	7.80483	25.9751	1.73469	5e-05	0.00101657
FIS1	IVF	sham	16.0093	53.288	1.7349	5e-05	0.00101657
MAEA	IVF	sham	8.88648	29.6461	1.73816	5e-05	0.00101657
SEC13	IVF	sham	25.438	85.0943	1.74208	5e-05	0.00101657
GTPBP2	IVF	sham	4.39986	14.7203	1.74228	5e-05	0.00101657
DDX42	IVF	sham	14.9566	50.1634	1.74585	5e-05	0.00101657
UTP3	IVF	sham	3.85071	12.9522	1.75	5e-05	0.00101657
PSMB5	IVF	sham	39.1974	132.606	1.75831	5e-05	0.00101657
CIB1	IVF	sham	168.658	574.635	1.76855	5e-05	0.00101657
NRBP1	IVF	sham	506.905	1732.4	1.77298	5e-05	0.00101657
REEP4	IVF	sham	6.49767	22.3514	1.78237	5e-05	0.00101657
LPAR3	IVF	sham	23.0556	79.4668	1.78524	5e-05	0.00101657
LOC101907679	IVF	sham	16.6092	57.4148	1.78944	5e-05	0.00101657
PLOD3	IVF	sham	33.9155	117.439	1.79189	5e-05	0.00101657
EPHB3	IVF	sham	2.71888	9.45928	1.79872	5e-05	0.00101657
RNF8	IVF	sham	7.95399	27.834	1.8071	5e-05	0.00101657
SFN	IVF	sham	273.675	958.108	1.80773	5e-05	0.00101657
DDX23	IVF	sham	38.9034	136.501	1.81095	5e-05	0.00101657
ABCB7	IVF	sham	12.0076	42.1994	1.81327	5e-05	0.00101657
FBL	IVF	sham	71.2939	251.404	1.81816	5e-05	0.00101657
SSLP1	IVF	sham	72.6772	260.231	1.84022	5e-05	0.00101657
CCDC59	IVF	sham	16.0888	58.2142	1.85532	5e-05	0.00101657
TAF7	IVF	sham	10.1626	36.8774	1.85947	5e-05	0.00101657
DRG1	IVF	sham	31.8213	115.551	1.86047	5e-05	0.00101657
PEX7	IVF	sham	2.43586	8.87224	1.86487	5e-05	0.00101657
ORC6	IVF	sham	37.8351	137.872	1.86553	5e-05	0.00101657
KIAA0930	IVF	sham	12.1884	44.6359	1.87269	5e-05	0.00101657
IFI44L	IVF	sham	18.9798	69.7206	1.87712	5e-05	0.00101657
PLEKHO1	IVF	sham	47.4497	174.838	1.88155	5e-05	0.00101657
CLN5	IVF	sham	15.7517	58.3372	1.88891	5e-05	0.00101657
NEK9	IVF	sham	27.4798	101.832	1.88975	5e-05	0.00101657
R3HCC1L	IVF	sham	2.59834	9.64265	1.89184	5e-05	0.00101657
MCRS1	IVF	sham	3.66539	13.6141	1.89306	5e-05	0.00101657
GAPVD1	IVF	sham	22.8988	85.7236	1.90442	5e-05	0.00101657
RUFY2	IVF	sham	5.50649	20.7541	1.91419	5e-05	0.00101657
CC2D2B	IVF	sham	11.5938	43.8453	1.91907	5e-05	0.00101657
DENR	IVF	sham	27.1886	102.919	1.92044	5e-05	0.00101657
CDKN2A	IVF	sham	3.12328	11.8263	1.92086	5e-05	0.00101657
DCAF13	IVF	sham	33.285	126.767	1.92924	5e-05	0.00101657
LOC789989	IVF	sham	5.70464	21.7541	1.93108	5e-05	0.00101657
DNAJC14	IVF	sham	11.2657	43.0136	1.93285	5e-05	0.00101657
CNTROB	IVF	sham	5.85734	22.5972	1.94783	5e-05	0.00101657
CCDC115	IVF	sham	11.3116	43.7198	1.95048	5e-05	0.00101657
ATF6	IVF	sham	74.5985	288.33	1.9505	5e-05	0.00101657
RRP12	IVF	sham	15.1406	58.5672	1.95167	5e-05	0.00101657
LOC100300864	IVF	sham	3.02496	11.7364	1.95601	5e-05	0.00101657
DUSP11	IVF	sham	28.4242	111.744	1.97501	5e-05	0.00101657
YAE1D1	IVF	sham	15.1044	59.4714	1.97723	5e-05	0.00101657
RNASEH1	IVF	sham	36.0478	142.705	1.98505	5e-05	0.00101657
CCDC134	IVF	sham	5.87859	23.4711	1.99734	5e-05	0.00101657
C3H1orf109	IVF	sham	3.31574	13.2586	1.99953	5e-05	0.00101657
H3F3B	IVF	sham	25.1428	100.785	2.00307	5e-05	0.00101657
TAX1BP3	IVF	sham	167.802	673.694	2.00534	5e-05	0.00101657
VPS25	IVF	sham	65.2733	263.462	2.01303	5e-05	0.00101657
POLR2D	IVF	sham	25.3617	102.382	2.01324	5e-05	0.00101657
USE1	IVF	sham	37.2009	150.267	2.01412	5e-05	0.00101657
PIGL	IVF	sham	12.2511	49.7328	2.02129	5e-05	0.00101657
MOCS3	IVF	sham	21.3975	87.2159	2.02715	5e-05	0.00101657
LIG1	IVF	sham	42.2494	172.846	2.03248	5e-05	0.00101657
LOC101904270	IVF	sham	4.32886	17.7414	2.03506	5e-05	0.00101657
SLC1A5	IVF	sham	41.1004	168.976	2.03959	5e-05	0.00101657
CATSPERD	IVF	sham	3.01985	12.4358	2.04195	5e-05	0.00101657
SP140L	IVF	sham	110.364	455.483	2.04513	5e-05	0.00101657
ETFB,VSIG10L	IVF	sham	54.5828	226.493	2.05295	5e-05	0.00101657
NAGPA	IVF	sham	1.19439	4.97576	2.05864	5e-05	0.00101657
HARS2	IVF	sham	5.40678	22.6394	2.06599	5e-05	0.00101657
PFDN6	IVF	sham	25.5331	107.441	2.0731	5e-05	0.00101657
SGTA	IVF	sham	47.6804	201.281	2.07774	5e-05	0.00101657
ACO2	IVF	sham	267.782	1139.73	2.08955	5e-05	0.00101657
IMPDH1	IVF	sham	8.05378	34.3251	2.09153	5e-05	0.00101657
ARPC5	IVF	sham	30.2096	129.69	2.10198	5e-05	0.00101657
CHCHD7	IVF	sham	73.5031	316.601	2.10679	5e-05	0.00101657
FAM133B	IVF	sham	11.8946	51.4611	2.11318	5e-05	0.00101657
CCDC68	IVF	sham	27.2663	118.396	2.11843	5e-05	0.00101657
RPS6	IVF	sham	267.683	1162.76	2.11896	5e-05	0.00101657
SAR1A	IVF	sham	60.9728	266.391	2.12731	5e-05	0.00101657
ITPA	IVF	sham	12.9843	57.0442	2.13532	5e-05	0.00101657
BCAP31	IVF	sham	49.4249	217.249	2.13604	5e-05	0.00101657
OGFOD1	IVF	sham	5.79381	25.4909	2.1374	5e-05	0.00101657
COG2	IVF	sham	11.9896	52.7586	2.13762	5e-05	0.00101657
FKBP4	IVF	sham	119.034	528.532	2.15062	5e-05	0.00101657
HMGB2	IVF	sham	25	111.802	2.16095	5e-05	0.00101657
IMMP1L	IVF	sham	5.83563	26.1247	2.16245	5e-05	0.00101657
TMEM128	IVF	sham	3.4701	15.6626	2.17428	5e-05	0.00101657
QTRTD1	IVF	sham	7.94231	36.0137	2.18091	5e-05	0.00101657
C15H11orf58	IVF	sham	52.685	240.195	2.18874	5e-05	0.00101657
GOLPH3	IVF	sham	30.7206	140.464	2.19292	5e-05	0.00101657
FKBP5	IVF	sham	9.31384	43.0012	2.20693	5e-05	0.00101657
CCDC58	IVF	sham	61.3965	283.704	2.20816	5e-05	0.00101657
CHMP1A	IVF	sham	22.613	104.783	2.21218	5e-05	0.00101657
MKX	IVF	sham	2.41785	11.2479	2.21786	5e-05	0.00101657
CCDC86	IVF	sham	6.02771	28.3802	2.2352	5e-05	0.00101657
ELP5	IVF	sham	147.385	695.062	2.23755	5e-05	0.00101657
TRMT12	IVF	sham	2.71641	13.0441	2.26362	5e-05	0.00101657
DDIT3	IVF	sham	94.4014	454.099	2.26613	5e-05	0.00101657
LOC100847143	IVF	sham	11.8382	57.5291	2.28085	5e-05	0.00101657
LOC100336794	IVF	sham	4.27491	20.8685	2.28736	5e-05	0.00101657
TRAF6	IVF	sham	5.65937	27.9585	2.30457	5e-05	0.00101657
CTAGE5	IVF	sham	12.4522	61.9826	2.31546	5e-05	0.00101657
KLHL40	IVF	sham	3.33231	16.647	2.32067	5e-05	0.00101657
ZNF283	IVF	sham	1.57397	7.96965	2.34011	5e-05	0.00101657
FAM78A	IVF	sham	3.74709	19.218	2.35862	5e-05	0.00101657
CASP2	IVF	sham	9.03147	47.8872	2.40661	5e-05	0.00101657
HCCS	IVF	sham	50.2468	266.884	2.40911	5e-05	0.00101657
C23H6orf52	IVF	sham	4.22605	22.5136	2.41341	5e-05	0.00101657
C7H19orf70	IVF	sham	62.6296	337.43	2.42967	5e-05	0.00101657
MRPL39	IVF	sham	11.0866	60.5298	2.44882	5e-05	0.00101657
REXO2	IVF	sham	62.4276	343.255	2.45903	5e-05	0.00101657
PRMT5	IVF	sham	34.0206	191.196	2.49057	5e-05	0.00101657
LOC104968429	IVF	sham	7.40892	42.1331	2.50762	5e-05	0.00101657
MAPRE1	IVF	sham	91.2173	523.505	2.52082	5e-05	0.00101657
PSMC3	IVF	sham	160.963	926.049	2.52436	5e-05	0.00101657
MCL1	IVF	sham	200.828	1171.13	2.54387	5e-05	0.00101657
MRPS10	IVF	sham	154.931	912.274	2.55784	5e-05	0.00101657
MAD1L1	IVF	sham	1.96173	12.0017	2.61304	5e-05	0.00101657
DBT	IVF	sham	32.5168	203.335	2.64461	5e-05	0.00101657
NDUFB1	IVF	sham	35.0924	225.248	2.68228	5e-05	0.00101657
LOC104970105	IVF	sham	1.71609	11.314	2.72091	5e-05	0.00101657
CCDC51	IVF	sham	6.53821	43.4854	2.73356	5e-05	0.00101657
RPAP3	IVF	sham	30.5534	208.218	2.76869	5e-05	0.00101657
HAUS7	IVF	sham	4.3171	29.4742	2.77132	5e-05	0.00101657
BSG	IVF	sham	126.431	887.594	2.81154	5e-05	0.00101657
BAG6	IVF	sham	59.3168	418.572	2.81896	5e-05	0.00101657
MIEN1	IVF	sham	9.43529	70.2481	2.89632	5e-05	0.00101657
EIF4A2	IVF	sham	20.461	153.848	2.91056	5e-05	0.00101657
H2AFZ	IVF	sham	171.455	1295.19	2.91726	5e-05	0.00101657
SF3B1	IVF	sham	170.468	1306.12	2.93772	5e-05	0.00101657
PRKAR2A	IVF	sham	29.2177	242.24	3.05152	5e-05	0.00101657
RPL10A	IVF	sham	70.3449	607.629	3.11067	5e-05	0.00101657
PHB	IVF	sham	399.923	3503.94	3.13118	5e-05	0.00101657
SPC25	IVF	sham	15.4415	138.1	3.16083	5e-05	0.00101657
NDUFB5	IVF	sham	6.06591	55.4224	3.19168	5e-05	0.00101657
APBB3,SRA1	IVF	sham	23.1878	215.098	3.21355	5e-05	0.00101657
RPL24	IVF	sham	108.702	1029.58	3.24361	5e-05	0.00101657
FKBP2	IVF	sham	47.266	473.952	3.32587	5e-05	0.00101657
CYB561A3	IVF	sham	5.71983	62.0552	3.43951	5e-05	0.00101657
C21H14orf2	IVF	sham	20.5369	268.097	3.70647	5e-05	0.00101657
LOC101905646	IVF	sham	2.15723	0	#NAME?	5e-05	0.00101657
LOC101904601	IVF	sham	3.41152	0.0772294	-5.46512	0.0001	0.00183867
FARS2	IVF	sham	21.0835	3.42982	-2.61991	0.0001	0.00183867
AIMP1	IVF	sham	20.0733	4.79053	-2.06702	0.0001	0.00183867
TSPAN4	IVF	sham	12.5532	3.17893	-1.98144	0.0001	0.00183867
PCNA	IVF	sham	7.67363	2.11586	-1.85866	0.0001	0.00183867
MPHOSPH6	IVF	sham	8.03313	2.45502	-1.71023	0.0001	0.00183867
STK40	IVF	sham	9.92391	3.1326	-1.66355	0.0001	0.00183867
XPR1	IVF	sham	10.3154	3.56069	-1.53457	0.0001	0.00183867
PTPN1	IVF	sham	21.6585	8.86841	-1.28819	0.0001	0.00183867
TACO1	IVF	sham	27.3817	11.5682	-1.24305	0.0001	0.00183867
WDYHV1	IVF	sham	32.01	13.5893	-1.23605	0.0001	0.00183867
FLII	IVF	sham	37.15	15.903	-1.22407	0.0001	0.00183867
PLK2	IVF	sham	30.1539	12.9375	-1.22078	0.0001	0.00183867
SREBF2	IVF	sham	15.2502	6.56181	-1.21666	0.0001	0.00183867
SLC43A2	IVF	sham	26.7016	11.5819	-1.20506	0.0001	0.00183867
PSAT1	IVF	sham	15.2689	6.81227	-1.16438	0.0001	0.00183867
NOTCH2	IVF	sham	3.7016	1.67224	-1.14636	0.0001	0.00183867
GABARAPL1	IVF	sham	33.289	15.1606	-1.13472	0.0001	0.00183867
MTF1	IVF	sham	15.4589	7.20009	-1.10235	0.0001	0.00183867
PHC1	IVF	sham	35.5652	16.5989	-1.09937	0.0001	0.00183867
EIF6	IVF	sham	87.8079	41.192	-1.09199	0.0001	0.00183867
TRIM27	IVF	sham	44.8485	21.8088	-1.04015	0.0001	0.00183867
IPO7	IVF	sham	13.8425	6.86075	-1.01267	0.0001	0.00183867
KDM5A	IVF	sham	11.2898	22.5832	1.00023	0.0001	0.00183867
ZNF217	IVF	sham	7.92448	15.9203	1.00648	0.0001	0.00183867
FDFT1	IVF	sham	21.8365	44.3188	1.02118	0.0001	0.00183867
DSG3	IVF	sham	17.073	34.9783	1.03475	0.0001	0.00183867
GLOD4	IVF	sham	24.7744	51.9348	1.06785	0.0001	0.00183867
GABRA3	IVF	sham	52.9925	111.245	1.06988	0.0001	0.00183867
GAS2L3	IVF	sham	11.4736	24.254	1.07991	0.0001	0.00183867
EIF3CL	IVF	sham	533.754	1131.5	1.08399	0.0001	0.00183867
LRIF1	IVF	sham	48.2757	104.633	1.11597	0.0001	0.00183867
RAP1A	IVF	sham	12.5534	27.3433	1.12311	0.0001	0.00183867
SART1	IVF	sham	3.96778	8.75368	1.14156	0.0001	0.00183867
POT1	IVF	sham	7.64236	17.6928	1.21107	0.0001	0.00183867
NEU1	IVF	sham	10.2907	24.6043	1.25758	0.0001	0.00183867
SBNO2	IVF	sham	5.88166	14.1415	1.26564	0.0001	0.00183867
RND2	IVF	sham	23.6647	57.2597	1.27478	0.0001	0.00183867
PCED1B	IVF	sham	21.5091	53.0584	1.30263	0.0001	0.00183867
CREB1	IVF	sham	15.2123	37.6901	1.30895	0.0001	0.00183867
ARFRP1,RTEL1	IVF	sham	17.4113	43.6235	1.32508	0.0001	0.00183867
TBC1D8	IVF	sham	3.71357	9.47975	1.35204	0.0001	0.00183867
WBSCR22	IVF	sham	22.0494	57.1791	1.37475	0.0001	0.00183867
VPS18	IVF	sham	4.68878	13.0456	1.47628	0.0001	0.00183867
LOC100848430	IVF	sham	22.0486	62.3992	1.50084	0.0001	0.00183867
WRN	IVF	sham	1.43206	4.97592	1.79687	0.0001	0.00183867
AP5S1	IVF	sham	8.94687	31.3594	1.80944	0.0001	0.00183867
PDGFRB	IVF	sham	1.74348	7.1289	2.03171	0.0001	0.00183867
UQCRB	IVF	sham	10.9122	47.1033	2.10989	0.0001	0.00183867
OXSM	IVF	sham	3.13603	14.0742	2.16605	0.0001	0.00183867
LOC101903564	IVF	sham	1.62641	7.50166	2.20552	0.0001	0.00183867
ARL5A	IVF	sham	13.5736	2.85652	-2.24847	0.00015	0.00252854
BOD1	IVF	sham	10.8611	2.77787	-1.96712	0.00015	0.00252854
SMTN	IVF	sham	7.87996	2.25877	-1.80265	0.00015	0.00252854
PAM16	IVF	sham	40.9311	12.0406	-1.76529	0.00015	0.00252854
SLC39A4	IVF	sham	20.6519	6.41751	-1.68619	0.00015	0.00252854
MIS18A	IVF	sham	29.923	10.2669	-1.54326	0.00015	0.00252854
TRAM2	IVF	sham	61.4926	23.0214	-1.41744	0.00015	0.00252854
SMAGP	IVF	sham	14.1791	5.40109	-1.39244	0.00015	0.00252854
TMEM184B	IVF	sham	7.17882	2.75622	-1.38105	0.00015	0.00252854
NPC2	IVF	sham	44.2082	18.2676	-1.27502	0.00015	0.00252854
FAM160B2	IVF	sham	8.3206	3.54871	-1.22939	0.00015	0.00252854
MPP1	IVF	sham	31.0212	13.34	-1.21749	0.00015	0.00252854
FOXP1	IVF	sham	13.5902	5.87736	-1.20933	0.00015	0.00252854
PSIP1	IVF	sham	13.8138	6.34551	-1.1223	0.00015	0.00252854
CYB5R3	IVF	sham	44.6976	21.6615	-1.04506	0.00015	0.00252854
LOC786966	IVF	sham	3.87979	1.90063	-1.0295	0.00015	0.00252854
AFF1	IVF	sham	45.2389	22.4457	-1.01112	0.00015	0.00252854
NT5C2	IVF	sham	13.0548	26.1274	1.00099	0.00015	0.00252854
HBS1L	IVF	sham	21.6792	44.1779	1.02702	0.00015	0.00252854
DHX38	IVF	sham	7.44791	15.625	1.06895	0.00015	0.00252854
TRIM6	IVF	sham	11.9872	25.306	1.07799	0.00015	0.00252854
ZCCHC6	IVF	sham	8.01726	17.1109	1.09373	0.00015	0.00252854
OTUD3	IVF	sham	5.39537	11.6842	1.11477	0.00015	0.00252854
AOX1	IVF	sham	6.31296	13.7228	1.12019	0.00015	0.00252854
ALDH18A1	IVF	sham	10.0551	21.8961	1.12275	0.00015	0.00252854
DOLK	IVF	sham	12.5409	27.8536	1.15122	0.00015	0.00252854
BIN1	IVF	sham	10.584	23.6071	1.15733	0.00015	0.00252854
IL1A	IVF	sham	9.5907	21.8826	1.19008	0.00015	0.00252854
NDUFV1	IVF	sham	13.4297	32.1266	1.25834	0.00015	0.00252854
MOB1B	IVF	sham	3.33572	8.03345	1.26802	0.00015	0.00252854
NAPG	IVF	sham	5.21758	12.7156	1.28515	0.00015	0.00252854
CLDN10	IVF	sham	12.9017	36.3142	1.49297	0.00015	0.00252854
RAB28	IVF	sham	7.17397	21.1295	1.55842	0.00015	0.00252854
TOMM7	IVF	sham	33.9026	102.148	1.5912	0.00015	0.00252854
LOC789996	IVF	sham	0.91858	3.92892	2.09665	0.00015	0.00252854
RNF5	IVF	sham	6.2635	33.5398	2.42083	0.00015	0.00252854
GPAT2	IVF	sham	0.120151	1.19766	3.31729	0.00015	0.00252854
LOC101906477	IVF	sham	2.42872	27.0755	3.47872	0.00015	0.00252854
KPTN	IVF	sham	6.83412	1.9338	-1.82132	0.0002	0.00318901
CERCAM	IVF	sham	5.01598	1.46806	-1.77262	0.0002	0.00318901
ZDHHC24	IVF	sham	2.65575	0.816074	-1.70235	0.0002	0.00318901
MRPL13	IVF	sham	14.3856	4.43686	-1.69702	0.0002	0.00318901
TXNIP	IVF	sham	3.31313	1.06018	-1.64388	0.0002	0.00318901
OAF	IVF	sham	4.3665	1.4396	-1.60081	0.0002	0.00318901
FBXO5	IVF	sham	25.1925	9.22579	-1.44925	0.0002	0.00318901
FRMD4B	IVF	sham	6.40436	2.47551	-1.37133	0.0002	0.00318901
ZER1	IVF	sham	22.4224	8.75599	-1.3566	0.0002	0.00318901
C1H21orf91	IVF	sham	99.6635	41.1874	-1.27486	0.0002	0.00318901
JUN	IVF	sham	26.1933	11.1032	-1.23823	0.0002	0.00318901
TBL3	IVF	sham	21.978	9.48947	-1.21166	0.0002	0.00318901
TMEM259	IVF	sham	38.8075	16.8312	-1.2052	0.0002	0.00318901
CNN3	IVF	sham	25.2484	11.0942	-1.18639	0.0002	0.00318901
GUSB	IVF	sham	16.7136	7.50522	-1.15505	0.0002	0.00318901
UBE2E1	IVF	sham	103.627	47.192	-1.13479	0.0002	0.00318901
TBRG1	IVF	sham	47.9814	22.9321	-1.06511	0.0002	0.00318901
SLC6A8	IVF	sham	160.562	77.6513	-1.04805	0.0002	0.00318901
HARS	IVF	sham	12.0383	24.3198	1.0145	0.0002	0.00318901
POLR3B	IVF	sham	7.79664	16.3775	1.07079	0.0002	0.00318901
AATF	IVF	sham	21.6231	45.9834	1.08854	0.0002	0.00318901
TBCC	IVF	sham	6.27391	13.9199	1.14971	0.0002	0.00318901
SNX14	IVF	sham	5.26021	11.8522	1.17196	0.0002	0.00318901
MCM9	IVF	sham	10.4977	24.0334	1.19496	0.0002	0.00318901
T2R65A	IVF	sham	47.7039	110.133	1.20706	0.0002	0.00318901
SFXN2	IVF	sham	6.27486	15.1976	1.27619	0.0002	0.00318901
SCNM1	IVF	sham	22.9602	57.1599	1.31587	0.0002	0.00318901
PNKP	IVF	sham	7.83505	27.0763	1.78902	0.0002	0.00318901
WDR61	IVF	sham	5.50804	20.1708	1.87266	0.0002	0.00318901
MCM8	IVF	sham	1.31283	5.79162	2.14128	0.0002	0.00318901
FOXRED1	IVF	sham	3.79447	16.963	2.16042	0.0002	0.00318901
BCAR1	IVF	sham	1.33343	0.0822215	-4.01948	0.00025	0.00381007
MAPK8IP1	IVF	sham	8.73964	2.5794	-1.76054	0.00025	0.00381007
CCND2	IVF	sham	30.397	10.2017	-1.57512	0.00025	0.00381007
LOC100848780	IVF	sham	121.164	41.627	-1.54137	0.00025	0.00381007
ARF6	IVF	sham	25.9364	9.2966	-1.48021	0.00025	0.00381007
MRPS30	IVF	sham	20.069	7.38574	-1.44216	0.00025	0.00381007
CORO1B	IVF	sham	10.9569	4.15986	-1.39724	0.00025	0.00381007
PPP4C	IVF	sham	27.2684	10.7474	-1.34324	0.00025	0.00381007
ZBTB2	IVF	sham	12.5166	5.25666	-1.25162	0.00025	0.00381007
SCAMP3	IVF	sham	27.1151	11.7299	-1.20891	0.00025	0.00381007
TTLL12	IVF	sham	20.3968	9.39475	-1.11842	0.00025	0.00381007
UBQLN2	IVF	sham	11.2742	5.19761	-1.1171	0.00025	0.00381007
TMEM189	IVF	sham	31.0096	14.4364	-1.103	0.00025	0.00381007
GM2A	IVF	sham	43.4236	20.3717	-1.09191	0.00025	0.00381007
MRPL37	IVF	sham	47.2505	22.6702	-1.05953	0.00025	0.00381007
S100A10	IVF	sham	199.025	96.7168	-1.04111	0.00025	0.00381007
RPL8	IVF	sham	161.217	79.5746	-1.01863	0.00025	0.00381007
FAM50A	IVF	sham	93.0158	46.4264	-1.00253	0.00025	0.00381007
CNOT3	IVF	sham	37.5602	75.3003	1.00345	0.00025	0.00381007
BNIP1	IVF	sham	11.757	24.8266	1.07836	0.00025	0.00381007
RECQL	IVF	sham	12.5045	26.461	1.08141	0.00025	0.00381007
ZRANB3	IVF	sham	5.46551	12.1599	1.15371	0.00025	0.00381007
TBC1D9B	IVF	sham	3.61141	8.3637	1.21158	0.00025	0.00381007
ACBD5	IVF	sham	3.7011	8.63388	1.22205	0.00025	0.00381007
PRKCQ	IVF	sham	4.12793	10.2649	1.31423	0.00025	0.00381007
GGPS1	IVF	sham	9.98419	26.7009	1.41917	0.00025	0.00381007
TMA16	IVF	sham	20.8579	57.9309	1.47374	0.00025	0.00381007
CEP63	IVF	sham	4.04806	11.5014	1.50651	0.00025	0.00381007
LOC101902711	IVF	sham	1.4226	4.67651	1.7169	0.00025	0.00381007
LOC100849023	IVF	sham	3.37934	11.4788	1.76416	0.00025	0.00381007
C29H11orf73	IVF	sham	4.93705	18.5469	1.90946	0.00025	0.00381007
GUCD1	IVF	sham	2.78037	29.7306	3.4186	0.00025	0.00381007
MVB12B	IVF	sham	2.74811	0.777033	-1.82239	0.0003	0.00441801
BEND4	IVF	sham	6.59554	1.90471	-1.79192	0.0003	0.00441801
SEMA7A	IVF	sham	8.55834	2.67097	-1.67997	0.0003	0.00441801
SLX4	IVF	sham	5.32846	2.34663	-1.18313	0.0003	0.00441801
CYP17A1	IVF	sham	21.9859	9.86334	-1.15643	0.0003	0.00441801
H2AFV	IVF	sham	27.8638	57.7847	1.0523	0.0003	0.00441801
FCGR2A	IVF	sham	80.8002	186.109	1.20371	0.0003	0.00441801
TRAPPC3	IVF	sham	7.0092	18.3185	1.38598	0.0003	0.00441801
LYPLA2	IVF	sham	6.9948	18.3037	1.38778	0.0003	0.00441801
TTC5	IVF	sham	5.20066	14.1362	1.44262	0.0003	0.00441801
ITPRIP	IVF	sham	3.2011	0.912488	-1.81069	0.00035	0.00500052
MRPL24	IVF	sham	15.4499	4.53995	-1.76685	0.00035	0.00500052
PORCN	IVF	sham	5.85989	1.7732	-1.72452	0.00035	0.00500052
DEDD2	IVF	sham	14.2465	4.8562	-1.55271	0.00035	0.00500052
PGAP2	IVF	sham	7.99505	2.77017	-1.52914	0.00035	0.00500052
NELFCD	IVF	sham	8.68131	3.50547	-1.30831	0.00035	0.00500052
CDC123	IVF	sham	23.6679	10.4817	-1.17506	0.00035	0.00500052
RPF1	IVF	sham	35.6935	15.8423	-1.17188	0.00035	0.00500052
PTMS	IVF	sham	43.5072	20.5612	-1.08133	0.00035	0.00500052
PIP5K1C	IVF	sham	17.7798	8.55264	-1.0558	0.00035	0.00500052
MCCC1	IVF	sham	19.8101	39.7249	1.0038	0.00035	0.00500052
BTRC	IVF	sham	32.9518	73.5814	1.15899	0.00035	0.00500052
HMGCL	IVF	sham	1.92627	6.06451	1.65458	0.00035	0.00500052
BET1	IVF	sham	2.74316	10.0041	1.86668	0.00035	0.00500052
PAAF1	IVF	sham	3.92534	16.4229	2.06482	0.00035	0.00500052
HVCN1	IVF	sham	2.26078	0.193993	-3.54274	0.0004	0.00554212
PNPLA2	IVF	sham	11.9108	3.77495	-1.65774	0.0004	0.00554212
PSMB6	IVF	sham	13.4284	4.33707	-1.63049	0.0004	0.00554212
NUCB2	IVF	sham	28.8316	10.5602	-1.44902	0.0004	0.00554212
SSBP3	IVF	sham	16.5875	6.56063	-1.33819	0.0004	0.00554212
UFD1L	IVF	sham	20.5484	8.71728	-1.23708	0.0004	0.00554212
PRKAB2	IVF	sham	208.033	89.6366	-1.21465	0.0004	0.00554212
MAP7	IVF	sham	14.4504	6.87297	-1.07211	0.0004	0.00554212
CDC42EP3	IVF	sham	14.9813	7.14205	-1.06875	0.0004	0.00554212
CDC16	IVF	sham	30.9517	14.9691	-1.04804	0.0004	0.00554212
POLD1	IVF	sham	17.0256	8.48175	-1.00527	0.0004	0.00554212
UGDH	IVF	sham	9.18471	18.5216	1.0119	0.0004	0.00554212
TOMM70A	IVF	sham	14.325	29.9426	1.06366	0.0004	0.00554212
YARS	IVF	sham	6.53303	14.5205	1.15227	0.0004	0.00554212
PRMT7	IVF	sham	6.9338	15.7941	1.18767	0.0004	0.00554212
SPG7	IVF	sham	4.06688	10.0729	1.30848	0.0004	0.00554212
PBDC1	IVF	sham	9.69565	25.0407	1.36886	0.0004	0.00554212
MCAT	IVF	sham	5.02504	13.2759	1.4016	0.0004	0.00554212
MC2R	IVF	sham	1.03099	3.0861	1.58175	0.0004	0.00554212
PRKX	IVF	sham	10.6044	4.62711	-1.19647	0.00045	0.00610106
KIAA2026	IVF	sham	7.81382	3.80783	-1.03706	0.00045	0.00610106
COL1A2	IVF	sham	3.53972	8.06245	1.18758	0.00045	0.00610106
HGS	IVF	sham	6.01678	13.9279	1.21091	0.00045	0.00610106
HDGFRP3	IVF	sham	12.8209	2.04014	-2.65176	0.0005	0.00658995
NELFA	IVF	sham	7.24033	1.96841	-1.87902	0.0005	0.00658995
POLE3	IVF	sham	6.1125	1.90807	-1.67964	0.0005	0.00658995
SCAF1	IVF	sham	5.26292	1.76454	-1.57657	0.0005	0.00658995
HIST1H2BN	IVF	sham	55.4819	20.3324	-1.44823	0.0005	0.00658995
NFKB2	IVF	sham	10.0588	3.75699	-1.42081	0.0005	0.00658995
HSPA1A	IVF	sham	28.7745	11.4018	-1.33552	0.0005	0.00658995
PDCL3	IVF	sham	12.5225	5.06386	-1.30622	0.0005	0.00658995
JDP2	IVF	sham	15.355	6.2796	-1.28997	0.0005	0.00658995
RRAGA	IVF	sham	10.9411	4.54188	-1.26839	0.0005	0.00658995
RPL17	IVF	sham	86.2386	38.3412	-1.16944	0.0005	0.00658995
NAA60	IVF	sham	44.4876	20.2506	-1.13544	0.0005	0.00658995
TIMM50	IVF	sham	43.0144	20.3449	-1.08015	0.0005	0.00658995
MRPL15	IVF	sham	18.9452	9.13525	-1.05232	0.0005	0.00658995
DIDO1	IVF	sham	7.92426	3.91672	-1.01663	0.0005	0.00658995
C25H7orf26	IVF	sham	8.24255	17.1357	1.05584	0.0005	0.00658995
XIAP	IVF	sham	25.0322	52.3955	1.06566	0.0005	0.00658995
FBXO30	IVF	sham	5.9847	13.2034	1.14156	0.0005	0.00658995
PCYT2	IVF	sham	9.88949	22.2702	1.17115	0.0005	0.00658995
KLHDC8B	IVF	sham	5.58728	14.8719	1.41237	0.0005	0.00658995
ARPC3,GPN3	IVF	sham	11.643	31.9773	1.45758	0.0005	0.00658995
LOC101904529	IVF	sham	39.7118	134.527	1.76026	0.0005	0.00658995
LOC101905777	IVF	sham	0.755878	8.72547	3.52901	0.0005	0.00658995
PPP1R13L	IVF	sham	3.53746	0.976173	-1.85751	0.00055	0.00710322
ZNF414	IVF	sham	7.82801	2.62914	-1.57405	0.00055	0.00710322
LOC786565	IVF	sham	12.0197	5.32776	-1.1738	0.00055	0.00710322
WASL	IVF	sham	15.0559	6.70986	-1.16597	0.00055	0.00710322
UXS1	IVF	sham	29.5631	13.1998	-1.16329	0.00055	0.00710322
CAMSAP2	IVF	sham	5.85794	2.61972	-1.16098	0.00055	0.00710322
LOC104970835,OAT	IVF	sham	22.0859	9.89035	-1.15903	0.00055	0.00710322
IGBP1	IVF	sham	17.3524	7.94645	-1.12675	0.00055	0.00710322
NDUFB6	IVF	sham	88.145	40.3948	-1.12571	0.00055	0.00710322
CLNS1A	IVF	sham	29.314	14.6516	-1.00053	0.00055	0.00710322
BRIP1	IVF	sham	3.02349	6.50864	1.10614	0.00055	0.00710322
CHID1	IVF	sham	10.2326	23.935	1.22595	0.00055	0.00710322
ELMOD3	IVF	sham	3.80479	9.16979	1.26907	0.00055	0.00710322
ZC4H2	IVF	sham	4.33869	10.5411	1.28069	0.00055	0.00710322
IFT52	IVF	sham	5.8817	14.5759	1.30928	0.00055	0.00710322
GPANK1	IVF	sham	5.1651	13.6745	1.40462	0.00055	0.00710322
KLF12	IVF	sham	5.66827	1.67807	-1.75611	0.0006	0.00758476
HSD3B1	IVF	sham	165.488	60.497	-1.45179	0.0006	0.00758476
PITPNM1	IVF	sham	5.12559	1.99802	-1.35915	0.0006	0.00758476
MBNL3	IVF	sham	58.5301	24.3887	-1.26297	0.0006	0.00758476
LYPD3	IVF	sham	10.6524	4.7334	-1.17024	0.0006	0.00758476
FTL	IVF	sham	138.696	63.2307	-1.13322	0.0006	0.00758476
PIK3R1	IVF	sham	31.7827	15.8229	-1.00622	0.0006	0.00758476
ZNF74	IVF	sham	5.32731	10.7526	1.01321	0.0006	0.00758476
EBNA1BP2	IVF	sham	6.74766	15.4302	1.1933	0.0006	0.00758476
PELO	IVF	sham	5.19052	12.7118	1.29222	0.0006	0.00758476
GLMN	IVF	sham	3.93577	10.6742	1.43941	0.0006	0.00758476
CNKSR1	IVF	sham	2.2669	6.85518	1.59647	0.0006	0.00758476
HPS1	IVF	sham	2.68886	12.3164	2.19552	0.0006	0.00758476
LOC100138864	IVF	sham	0.0743088	2.78707	5.22907	0.0006	0.00758476
MFF	IVF	sham	32.0843	11.6638	-1.45983	0.00065	0.00809029
CDKN1A	IVF	sham	11.1771	4.50602	-1.31062	0.00065	0.00809029
TECR	IVF	sham	24.1649	9.96862	-1.27745	0.00065	0.00809029
MRPL3	IVF	sham	33.0459	15.2498	-1.11568	0.00065	0.00809029
SLC39A2	IVF	sham	27.7585	13.0361	-1.09042	0.00065	0.00809029
MIER3	IVF	sham	4.5855	2.24999	-1.02716	0.00065	0.00809029
ERO1LB	IVF	sham	7.71536	17.0621	1.14499	0.00065	0.00809029
NANS	IVF	sham	23.9171	9.68485	-1.30424	0.0007	0.00855537
ERCC4	IVF	sham	12.8274	5.63929	-1.18564	0.0007	0.00855537
LOC100337215	IVF	sham	67.569	31.4812	-1.10187	0.0007	0.00855537
PIH1D1	IVF	sham	23.5463	50.201	1.09222	0.0007	0.00855537
CCDC43	IVF	sham	6.05988	14.429	1.25161	0.0007	0.00855537
CACNB3	IVF	sham	4.08362	10.1449	1.31283	0.0007	0.00855537
CEPT1	IVF	sham	3.2951	9.04687	1.4571	0.0007	0.00855537
MAMLD1	IVF	sham	0.670012	1.91762	1.51706	0.0007	0.00855537
MAN1B1	IVF	sham	5.50417	2.19882	-1.3238	0.00075	0.00901115
FRMD4A	IVF	sham	8.97685	3.60636	-1.31567	0.00075	0.00901115
TMEM147	IVF	sham	41.9204	17.0086	-1.30139	0.00075	0.00901115
R3HDM1	IVF	sham	16.7684	7.8732	-1.09073	0.00075	0.00901115
CTSH	IVF	sham	67.8222	33.094	-1.03519	0.00075	0.00901115
MED10	IVF	sham	31.3801	15.4178	-1.02525	0.00075	0.00901115
PDCD5	IVF	sham	35.8791	73.4256	1.03314	0.00075	0.00901115
PCCB	IVF	sham	9.19903	19.1285	1.05617	0.00075	0.00901115
RBM28	IVF	sham	7.83177	16.4554	1.07115	0.00075	0.00901115
LOC100848720	IVF	sham	5.40108	11.513	1.09195	0.00075	0.00901115
SCP2	IVF	sham	6.17136	14.349	1.21729	0.00075	0.00901115
C11H9orf78	IVF	sham	7.05327	2.18872	-1.68821	0.0008	0.00944432
SREBF1	IVF	sham	2.65342	0.860297	-1.62495	0.0008	0.00944432
L1CAM	IVF	sham	4.4238	1.50566	-1.55489	0.0008	0.00944432
TBCE	IVF	sham	42.0932	19.1324	-1.13757	0.0008	0.00944432
SPIDR	IVF	sham	7.03839	14.3721	1.02996	0.0008	0.00944432
BCL7A	IVF	sham	3.80818	7.93807	1.05968	0.0008	0.00944432
HECTD3	IVF	sham	6.05472	13.1163	1.11522	0.0008	0.00944432
ABCC9	IVF	sham	1.59438	3.54986	1.15477	0.0008	0.00944432
DHDDS	IVF	sham	12.5941	29.1575	1.21111	0.0008	0.00944432
HAX1	IVF	sham	11.5644	29.1597	1.33429	0.0008	0.00944432
APOL3	IVF	sham	0.861604	2.17775	1.33774	0.0008	0.00944432
MGC148714	IVF	sham	35.6887	91.8152	1.36326	0.0008	0.00944432
HDAC5	IVF	sham	4.07811	1.18938	-1.7777	0.00085	0.0098657
ALKBH5	IVF	sham	4.99388	1.46783	-1.76648	0.00085	0.0098657
THAP4	IVF	sham	5.05199	1.69944	-1.57179	0.00085	0.0098657
TMEM11	IVF	sham	23.7937	8.0457	-1.56429	0.00085	0.0098657
IFT20	IVF	sham	40.5085	17.7623	-1.18941	0.00085	0.0098657
LAS1L	IVF	sham	16.2853	7.75386	-1.07058	0.00085	0.0098657
FAM131A	IVF	sham	7.23436	18.1225	1.32485	0.00085	0.0098657
AASDH	IVF	sham	2.34755	5.9917	1.35181	0.00085	0.0098657
DNM1	IVF	sham	0.525759	1.87346	1.83323	0.00085	0.0098657
EFCAB11	IVF	sham	1.9777	7.27954	1.88002	0.00085	0.0098657
XRRA1	IVF	sham	0.656479	2.86714	2.12679	0.00085	0.0098657
PKP1	IVF	sham	4.46379	1.54261	-1.5329	0.0009	0.0103091
PLSCR1	IVF	sham	11.4748	4.83702	-1.24627	0.0009	0.0103091
CCDC97	IVF	sham	6.89565	2.90786	-1.24573	0.0009	0.0103091
UBE2O	IVF	sham	5.15756	2.46763	-1.06356	0.0009	0.0103091
EIF4EBP1	IVF	sham	51.1895	24.5018	-1.06296	0.0009	0.0103091
ENPP6	IVF	sham	8.56354	4.1212	-1.05514	0.0009	0.0103091
PROSER1	IVF	sham	5.47687	2.69199	-1.02468	0.0009	0.0103091
PMPCB	IVF	sham	9.08497	18.5293	1.02826	0.0009	0.0103091
TMX3	IVF	sham	5.26608	10.9876	1.06107	0.0009	0.0103091
PARS2	IVF	sham	3.49649	7.30057	1.0621	0.0009	0.0103091
PHGDH	IVF	sham	7.07625	18.7928	1.40913	0.0009	0.0103091
RUNX1	IVF	sham	4.01775	1.01641	-1.9829	0.00095	0.0107379
TTC38	IVF	sham	3.69674	0.955622	-1.95174	0.00095	0.0107379
LMNA	IVF	sham	13.1521	5.41204	-1.28105	0.00095	0.0107379
SLC38A7	IVF	sham	11.4881	5.47845	-1.0683	0.00095	0.0107379
SMIM1	IVF	sham	12.9896	26.3529	1.0206	0.00095	0.0107379
LOC615278	IVF	sham	2.97865	7.21636	1.27661	0.00095	0.0107379
FAM46C	IVF	sham	7.6627	19.6223	1.35657	0.00095	0.0107379
NABP2,SLC39A5	IVF	sham	16.9584	5.58313	-1.60285	0.001	0.011177
ZNF280D	IVF	sham	6.3452	2.15474	-1.55815	0.001	0.011177
FOXO1	IVF	sham	2.23682	0.77495	-1.52928	0.001	0.011177
SLC13A4	IVF	sham	6.80594	2.73266	-1.31649	0.001	0.011177
TTC1	IVF	sham	21.8322	9.86296	-1.14637	0.001	0.011177
C6H4orf3	IVF	sham	4.75997	9.86767	1.05176	0.001	0.011177
RPRD1B	IVF	sham	4.96429	10.5192	1.08336	0.001	0.011177
NDUFS8	IVF	sham	19.131	5.77134	-1.72893	0.00105	0.0116029
H2AFY	IVF	sham	18.0099	7.68124	-1.22938	0.00105	0.0116029
CADM1	IVF	sham	45.0262	21.0953	-1.09385	0.00105	0.0116029
EFHD1	IVF	sham	17.9715	8.51645	-1.07739	0.00105	0.0116029
CCSAP	IVF	sham	237.847	114.17	-1.05885	0.00105	0.0116029
SERF1A	IVF	sham	7.34809	20.2978	1.46588	0.00105	0.0116029
JKAMP	IVF	sham	16.7643	6.97022	-1.26612	0.0011	0.0120159
MAPRE2	IVF	sham	3.68054	1.70519	-1.10998	0.0011	0.0120159
CDS1	IVF	sham	6.572	3.28573	-1.00012	0.0011	0.0120159
DNAJC10	IVF	sham	5.35972	11.2335	1.06757	0.0011	0.0120159
DMD	IVF	sham	6.72485	14.8919	1.14695	0.0011	0.0120159
SNRPB	IVF	sham	13.239	33.1249	1.32312	0.0011	0.0120159
UTP23	IVF	sham	4.5608	15.9358	1.80491	0.0011	0.0120159
PAM	IVF	sham	1.95051	0.623313	-1.64582	0.00115	0.012432
SENP3	IVF	sham	18.0858	8.38977	-1.10816	0.00115	0.012432
BLOC1S5	IVF	sham	22.4017	10.839	-1.04738	0.00115	0.012432
AKT3	IVF	sham	33.6467	16.3678	-1.03961	0.00115	0.012432
CDK5RAP3	IVF	sham	2.30207	6.97566	1.5994	0.00115	0.012432
GATC	IVF	sham	7.70349	23.8813	1.6323	0.00115	0.012432
C5H12orf54	IVF	sham	18.2289	6.19691	-1.55661	0.0012	0.0128542
ABL1,LOC104973496	IVF	sham	3.26437	1.44174	-1.17899	0.0012	0.0128542
GUF1	IVF	sham	3.4383	9.79594	1.51049	0.0012	0.0128542
CEP57	IVF	sham	13.8948	3.16962	-2.13217	0.00125	0.0132165
SNX6	IVF	sham	4.35691	1.54951	-1.49149	0.00125	0.0132165
FGFR3	IVF	sham	7.24045	3.24681	-1.15705	0.00125	0.0132165
RPS6KA6	IVF	sham	4.3504	9.7616	1.16597	0.00125	0.0132165
LOC100296211	IVF	sham	3.73463	13.1297	1.81379	0.00125	0.0132165
SKA2	IVF	sham	17.5571	4.61374	-1.92805	0.0013	0.0136378
ANKRA2	IVF	sham	6.15699	2.10936	-1.54542	0.0013	0.0136378
PRKD2	IVF	sham	7.72498	3.21541	-1.26453	0.0013	0.0136378
PAPOLG	IVF	sham	7.41358	15.2714	1.04259	0.0013	0.0136378
TRAF4	IVF	sham	11.2252	4.94003	-1.18415	0.00135	0.0140427
MBD4	IVF	sham	18.9605	9.35473	-1.01923	0.00135	0.0140427
RNF121	IVF	sham	16.8756	37.0844	1.13588	0.00135	0.0140427
LOC101904844	IVF	sham	0.586464	1.34515	1.19766	0.00135	0.0140427
KIF14	IVF	sham	1.47153	3.50409	1.25172	0.00135	0.0140427
NHLRC3	IVF	sham	6.97809	17.1862	1.30035	0.00135	0.0140427
DUSP12	IVF	sham	4.36152	14.6783	1.75078	0.00135	0.0140427
LOC538435	IVF	sham	6.37714	1.75677	-1.85998	0.0014	0.014431
ARHGAP29	IVF	sham	5.26098	2.09727	-1.32682	0.0014	0.014431
DUSP7	IVF	sham	5.46088	2.51389	-1.11921	0.0014	0.014431
ZFP57	IVF	sham	10.2846	20.9763	1.02828	0.0014	0.014431
CNGB1	IVF	sham	4.61026	10.547	1.19392	0.0014	0.014431
ITFG2	IVF	sham	3.57195	8.7355	1.29018	0.0014	0.014431
FA2H	IVF	sham	14.4772	6.04693	-1.25951	0.00145	0.0148123
LSR	IVF	sham	19.7867	8.30515	-1.25245	0.00145	0.0148123
ZKSCAN8	IVF	sham	4.18355	9.24837	1.14447	0.00145	0.0148123
RELA	IVF	sham	6.70205	1.98964	-1.75209	0.0015	0.0151848
PHRF1	IVF	sham	5.36427	2.37981	-1.17254	0.0015	0.0151848
LOC511713	IVF	sham	3.11349	8.2793	1.41098	0.0015	0.0151848
LOC100847606	IVF	sham	2.73775	8.75967	1.67788	0.0015	0.0151848
MKL1	IVF	sham	11.1876	3.02492	-1.88693	0.00155	0.0155611
CST3	IVF	sham	27.1396	8.60941	-1.65641	0.00155	0.0155611
MTFR1	IVF	sham	30.3691	12.0107	-1.33828	0.00155	0.0155611
RFX5	IVF	sham	2.38778	5.69389	1.25375	0.00155	0.0155611
USP20	IVF	sham	0.625966	2.7317	2.12565	0.00155	0.0155611
TPPP	IVF	sham	3.71678	0.791362	-2.23164	0.0016	0.0159311
PRR13	IVF	sham	11.2095	3.87159	-1.53373	0.0016	0.0159311
TMEM127	IVF	sham	9.91262	4.49949	-1.13951	0.0016	0.0159311
SLC25A40	IVF	sham	8.75093	3.97976	-1.13676	0.0016	0.0159311
TM2D3	IVF	sham	45.209	22.4967	-1.0069	0.0016	0.0159311
PTPN2	IVF	sham	23.9559	49.0438	1.03369	0.0016	0.0159311
LOC101905369	IVF	sham	2.80816	8.85917	1.65755	0.0016	0.0159311
LOC533821	IVF	sham	2.41456	0.767946	-1.65268	0.00165	0.0162951
CCND3	IVF	sham	10.0049	3.73678	-1.42084	0.00165	0.0162951
RPL38	IVF	sham	53.0536	20.284	-1.38711	0.00165	0.0162951
GATA2	IVF	sham	6.48975	2.58024	-1.33066	0.00165	0.0162951
PTPN9	IVF	sham	3.47123	7.47672	1.10696	0.00165	0.0162951
PLD1	IVF	sham	2.07204	5.57916	1.42899	0.00165	0.0162951
COPG2	IVF	sham	2.24688	7.58663	1.75554	0.00165	0.0162951
ERCC8	IVF	sham	7.70006	18.0309	1.22753	0.0017	0.0167012
LIN9	IVF	sham	3.25018	7.88686	1.27893	0.0017	0.0167012
NFIL3	IVF	sham	4.05266	1.512	-1.42242	0.00175	0.0170852
FARP1	IVF	sham	7.91102	3.60371	-1.13438	0.00175	0.0170852
NAGK	IVF	sham	10.5722	21.4465	1.02047	0.00175	0.0170852
SH3BP1	IVF	sham	6.70797	2.93497	-1.19253	0.0018	0.017487
FSTL1	IVF	sham	4.69513	2.18357	-1.10448	0.0018	0.017487
LY6G6E	IVF	sham	10.0315	21.1109	1.07345	0.0018	0.017487
WDR6	IVF	sham	6.18908	14.2573	1.20391	0.0018	0.017487
MRPL11	IVF	sham	16.4986	41.0922	1.31652	0.0018	0.017487
TCF25	IVF	sham	3.84939	154.25	5.32449	0.0018	0.017487
LOC617154	IVF	sham	13.8439	1.71138	-3.01602	0.00185	0.0178505
RNF114	IVF	sham	7.50698	3.35625	-1.16138	0.00185	0.0178505
MRPL20	IVF	sham	27.234	8.44275	-1.68962	0.0019	0.0181974
TP53RK	IVF	sham	5.68399	2.16902	-1.38986	0.0019	0.0181974
DDX4	IVF	sham	13.7959	6.31303	-1.12783	0.0019	0.0181974
RBM14	IVF	sham	13.5697	6.45432	-1.07205	0.0019	0.0181974
KRI1	IVF	sham	10.1543	21.994	1.11501	0.00195	0.0185581
MARVELD1	IVF	sham	4.04842	9.82963	1.27978	0.00195	0.0185581
RFXAP	IVF	sham	1.83288	5.95428	1.69982	0.002	0.0189285
TOB1	IVF	sham	14.5481	6.07997	-1.2587	0.00205	0.0192948
FAM118A	IVF	sham	10.6914	5.01476	-1.0922	0.00205	0.0192948
ARF5	IVF	sham	38.6292	18.9579	-1.02689	0.0021	0.0196278
SDC2	IVF	sham	9.1855	20.2453	1.14016	0.0021	0.0196278
CRCP	IVF	sham	35.6332	79.5207	1.15811	0.0021	0.0196278
IFT122	IVF	sham	3.01272	6.89088	1.19362	0.0021	0.0196278
KRT7	IVF	sham	7.66113	2.61681	-1.54975	0.00215	0.0199685
KLK7	IVF	sham	8.44462	2.91291	-1.53557	0.00215	0.0199685
ZDHHC18	IVF	sham	6.53103	2.4951	-1.38821	0.00215	0.0199685
LOC786565	IVF	sham	13.3021	5.9183	-1.1684	0.00215	0.0199685
MAPK7	IVF	sham	12.2502	5.94484	-1.04309	0.00215	0.0199685
TRAIP	IVF	sham	8.72177	17.5297	1.00711	0.00215	0.0199685
LOC101903649	IVF	sham	2.66353	5.84612	1.13414	0.00215	0.0199685
C3H1orf226	IVF	sham	4.92222	11.9289	1.27708	0.00215	0.0199685
LOC104976268	IVF	sham	2.34882	21.1691	3.17195	0.00215	0.0199685
B4GALT2	IVF	sham	2.61219	0.393813	-2.72968	0.0022	0.0203124
MAP2K2	IVF	sham	13.053	4.0522	-1.6876	0.0022	0.0203124
LRCH4	IVF	sham	8.06426	2.52118	-1.67745	0.0022	0.0203124
CTBP1	IVF	sham	2.13031	0.733851	-1.5375	0.0022	0.0203124
LOC785540	IVF	sham	5.61584	2.11378	-1.40968	0.0022	0.0203124
SLC12A8	IVF	sham	2.18051	6.4695	1.56899	0.0022	0.0203124
AKIRIN2	IVF	sham	18.3716	7.46468	-1.29933	0.00225	0.0206472
TSPYL2	IVF	sham	11.3129	4.84042	-1.22477	0.00225	0.0206472
SRP54	IVF	sham	6.29018	15.635	1.31361	0.00225	0.0206472
TCF7L2	IVF	sham	22.4547	8.57557	-1.38871	0.0023	0.020978
ANP32B	IVF	sham	95.0137	36.6705	-1.37351	0.0023	0.020978
LOC100848024	IVF	sham	23.0041	10.7807	-1.09344	0.0023	0.020978
STX16	IVF	sham	5.41063	13.3646	1.30455	0.0023	0.020978
TDRD7	IVF	sham	6.11542	2.4527	-1.31808	0.00235	0.0213253
HIAT1	IVF	sham	10.7201	4.39758	-1.28553	0.00235	0.0213253
POLI	IVF	sham	6.0722	12.814	1.07743	0.00235	0.0213253
GTF2H5	IVF	sham	20.7156	47.5906	1.19996	0.00235	0.0213253
C11H2orf43	IVF	sham	12.1039	34.6771	1.51851	0.00235	0.0213253
C8H9orf24	IVF	sham	2.8058	1.22336	-1.19757	0.0024	0.021664
MCF2L	IVF	sham	1.51935	3.51921	1.2118	0.0024	0.021664
DAZAP2	IVF	sham	4.09011	1.58758	-1.36531	0.00245	0.0220228
LOC101906870	IVF	sham	4.49744	2.04212	-1.13903	0.00245	0.0220228
TMUB1	IVF	sham	9.66161	0.785514	-3.62055	0.00255	0.0227071
AVEN	IVF	sham	8.52829	17.7134	1.05452	0.00255	0.0227071
S100A5	IVF	sham	30.6376	9.53007	-1.68475	0.0026	0.0230459
TOP3B	IVF	sham	8.60828	2.6806	-1.68317	0.0026	0.0230459
XKR8	IVF	sham	3.0607	1.18825	-1.36503	0.0026	0.0230459
GCDH	IVF	sham	3.47048	9.84201	1.50382	0.0026	0.0230459
LOC100337113	IVF	sham	3.39265	0.433399	-2.96864	0.00265	0.0233815
CCDC142	IVF	sham	2.32531	5.15787	1.14935	0.00265	0.0233815
NSUN5	IVF	sham	10.4828	4.90632	-1.09531	0.0027	0.0236726
LOC787554	IVF	sham	6.24726	13.5454	1.11651	0.0027	0.0236726
PPP1R9A	IVF	sham	2.96481	7.18105	1.27626	0.0027	0.0236726
LOC100847559	IVF	sham	0.381993	3.97347	3.37878	0.0027	0.0236726
LZTS1	IVF	sham	1.27447	0.19806	-2.68589	0.00275	0.0239963
HYAL1	IVF	sham	6.9454	21.0323	1.59848	0.00275	0.0239963
LDLR	IVF	sham	10.6638	2.50082	-2.09226	0.0028	0.0243056
USP53	IVF	sham	3.90893	8.75172	1.16279	0.0028	0.0243056
NDUFS5	IVF	sham	60.1849	27.4646	-1.13183	0.0029	0.0249432
ITSN2	IVF	sham	5.76332	2.87468	-1.0035	0.0029	0.0249432
ZNF300	IVF	sham	2.99753	6.37328	1.08826	0.0029	0.0249432
NDUFB9	IVF	sham	59.2264	154.494	1.38324	0.0029	0.0249432
COMMD1	IVF	sham	7.89337	22.4027	1.50496	0.0029	0.0249432
BRCC3	IVF	sham	5.7054	11.7805	1.046	0.00295	0.0252605
ASB3	IVF	sham	2.98984	6.6419	1.15153	0.00295	0.0252605
ASH2L	IVF	sham	11.6696	5.69379	-1.03529	0.003	0.0255663
TONSL	IVF	sham	3.51356	1.72966	-1.02245	0.003	0.0255663
MGC152281	IVF	sham	5.62648	12.2814	1.12617	0.003	0.0255663
DVL2	IVF	sham	10.0145	4.4594	-1.16718	0.00305	0.0258809
SMPDL3A	IVF	sham	9.54688	4.31482	-1.14573	0.0031	0.0261664
UCP2	IVF	sham	11.1156	5.39545	-1.04277	0.0031	0.0261664
UBA5	IVF	sham	2.53538	5.40145	1.09115	0.0031	0.0261664
JAGN1	IVF	sham	7.10409	2.95976	-1.26317	0.00315	0.0264932
ZCCHC3	IVF	sham	2.18641	6.78076	1.63289	0.00315	0.0264932
HTRA2	IVF	sham	3.30691	10.5587	1.67488	0.00315	0.0264932
ENC1	IVF	sham	4.9679	2.24869	-1.14355	0.0032	0.0268087
CEP250	IVF	sham	1.31416	2.88941	1.13663	0.0032	0.0268087
PRPF18	IVF	sham	4.45624	9.97685	1.16276	0.00325	0.0271038
MOV10L1	IVF	sham	0.792639	2.06838	1.38376	0.00325	0.0271038
PRKD1	IVF	sham	1.56661	4.84226	1.62803	0.00325	0.0271038
LSM3	IVF	sham	37.8254	11.9982	-1.65654	0.0033	0.0274052
ZDHHC4	IVF	sham	20.0129	9.05383	-1.14433	0.0033	0.0274052
LOC101907931	IVF	sham	0.127922	1.76986	3.7903	0.0033	0.0274052
NRBF2	IVF	sham	8.45945	2.7813	-1.60481	0.00335	0.0276706
CHERP	IVF	sham	2.96801	1.04654	-1.50387	0.0034	0.0279424
MVD	IVF	sham	6.49246	2.32613	-1.48084	0.0034	0.0279424
MYL5	IVF	sham	5.05677	1.06027	-2.25379	0.00345	0.0282514
LOC509884	IVF	sham	1.04958	2.54017	1.27512	0.00345	0.0282514
MIDN	IVF	sham	4.91622	1.85711	-1.40449	0.0035	0.0285705
UBE2Q2	IVF	sham	17.8525	8.84908	-1.01253	0.0035	0.0285705
WDR13	IVF	sham	7.17572	14.8285	1.04717	0.0035	0.0285705
MRPS25	IVF	sham	53.898	19.4936	-1.46723	0.00355	0.028869
IGF2BP2	IVF	sham	14.3296	6.63563	-1.11069	0.00355	0.028869
TRIM41	IVF	sham	6.85606	3.08491	-1.15215	0.0036	0.0291494
LY6E	IVF	sham	27.0701	12.547	-1.10936	0.0036	0.0291494
LOC104969186	IVF	sham	0.873543	2.31371	1.40526	0.0036	0.0291494
RNF128	IVF	sham	2.38947	0.481108	-2.31226	0.00365	0.0294306
KIAA0182	IVF	sham	4.30988	1.97302	-1.12724	0.00365	0.0294306
MRPL17	IVF	sham	21.2752	10.5478	-1.01223	0.00365	0.0294306
SNX10	IVF	sham	0.308885	1.9012	2.62177	0.00365	0.0294306
ALG3	IVF	sham	13.6945	6.02683	-1.18413	0.0037	0.0297508
CASP6	IVF	sham	8.37109	3.22774	-1.37489	0.00375	0.0300308
PROSER3	IVF	sham	8.91277	19.746	1.14761	0.00375	0.0300308
HPS3	IVF	sham	2.06151	4.73776	1.2005	0.00375	0.0300308
LOC104976274	IVF	sham	10.5081	30.1278	1.5196	0.00375	0.0300308
ARGLU1	IVF	sham	28.8778	13.0297	-1.14815	0.0038	0.0302956
LOC515828	IVF	sham	12.3829	5.98807	-1.04819	0.0038	0.0302956
ADAT1	IVF	sham	5.90476	12.4228	1.07304	0.0038	0.0302956
MDM4	IVF	sham	17.7941	47.7826	1.42508	0.0038	0.0302956
NLGN2	IVF	sham	2.40611	6.57799	1.45095	0.0038	0.0302956
TDP2	IVF	sham	2.29912	6.71324	1.54592	0.0038	0.0302956
ARGFX	IVF	sham	19.8767	9.15146	-1.11901	0.00385	0.0306195
SRFBP1	IVF	sham	5.71763	11.5344	1.01245	0.00395	0.0311773
MED28	IVF	sham	44.9682	20.4791	-1.13475	0.004	0.0314465
TRIO	IVF	sham	4.00166	1.28685	-1.63675	0.00405	0.03174
PLCD3	IVF	sham	5.57011	2.73077	-1.0284	0.00405	0.03174
PACRGL	IVF	sham	2.73194	0.912519	-1.582	0.0041	0.0319984
FBRSL1	IVF	sham	3.16771	1.13079	-1.48611	0.00415	0.0322814
PRCC	IVF	sham	6.80817	3.36662	-1.01597	0.00415	0.0322814
SIAE	IVF	sham	4.12768	8.73143	1.08089	0.00415	0.0322814
LOC101902201	IVF	sham	6.97053	0	#NAME?	0.0042	0.0325793
LOC520706	IVF	sham	4.49329	1.64409	-1.45048	0.00425	0.0328755
SEPT6	IVF	sham	12.2919	4.78085	-1.36236	0.0043	0.0331497
MBTPS2	IVF	sham	4.65087	10.6994	1.20196	0.0043	0.0331497
LOC104970537	IVF	sham	8.13978	16.3016	1.00195	0.0044	0.0336617
ZNF667	IVF	sham	1.50276	4.28631	1.51212	0.0044	0.0336617
PSMD9	IVF	sham	13.7341	4.98059	-1.46338	0.00445	0.0339578
ZC3H3	IVF	sham	4.39324	2.15331	-1.02873	0.00445	0.0339578
PDLIM7	IVF	sham	16.0011	5.36292	-1.57708	0.0045	0.0342212
STARD3NL	IVF	sham	7.68599	2.91274	-1.39985	0.0045	0.0342212
KATNB1	IVF	sham	7.35091	3.42454	-1.10201	0.0045	0.0342212
TSC22D2	IVF	sham	5.55061	2.5217	-1.13825	0.00455	0.0345072
SESN3	IVF	sham	1.74262	0.843564	-1.04669	0.00455	0.0345072
MRPL19	IVF	sham	2.46065	5.93027	1.26906	0.00455	0.0345072
RPL39	IVF	sham	68.1184	25.0164	-1.44517	0.0046	0.0348196
CLDN1	IVF	sham	16.0891	1.06865	-3.91223	0.0047	0.03537
RER1	IVF	sham	20.8426	9.65465	-1.11024	0.0047	0.03537
SHCBP1	IVF	sham	4.60051	9.95159	1.11313	0.00475	0.0356677
CABLES2	IVF	sham	4.92038	2.33887	-1.07296	0.0048	0.0359605
RPS6KA2	IVF	sham	2.19575	6.51921	1.56998	0.0048	0.0359605
ZNF8	IVF	sham	4.47926	19.6132	2.13049	0.0048	0.0359605
TFEB	IVF	sham	8.74273	4.26103	-1.03688	0.00485	0.0362052
TSR1	IVF	sham	18.8468	37.8484	1.00591	0.00485	0.0362052
UHRF1	IVF	sham	2.82245	5.97299	1.08151	0.00485	0.0362052
LOC104969624	IVF	sham	9.41423	20.2445	1.10461	0.00485	0.0362052
APLF	IVF	sham	2.88222	6.28348	1.12438	0.00485	0.0362052
PRPH	IVF	sham	5.72719	2.09155	-1.45325	0.0049	0.0365059
HSPB8	IVF	sham	6.43207	2.47891	-1.37558	0.00505	0.0372981
PPME1	IVF	sham	2.9316	7.57798	1.37013	0.00505	0.0372981
CADM3	IVF	sham	9.09252	4.19004	-1.11772	0.0052	0.0380879
PUS7	IVF	sham	3.72015	1.439	-1.3703	0.00525	0.0383569
TPRG1L	IVF	sham	6.76024	16.6657	1.30174	0.0053	0.0386209
UBFD1	IVF	sham	9.7156	3.88261	-1.32328	0.00535	0.0388759
TRAPPC9	IVF	sham	3.47751	7.08274	1.02625	0.0054	0.0391409
TMED5	IVF	sham	9.51913	23.1509	1.28217	0.0054	0.0391409
CHTF8	IVF	sham	21.5844	5.1735	-2.06078	0.0055	0.0396364
SUB1	IVF	sham	3.7574	1.42463	-1.39915	0.00555	0.0398668
SMARCD2	IVF	sham	35.9555	14.8475	-1.276	0.00555	0.0398668
LSM14B	IVF	sham	2.82234	1.19932	-1.23468	0.00555	0.0398668
NUP37	IVF	sham	4.88719	13.7677	1.49421	0.00555	0.0398668
SEC11C	IVF	sham	10.5907	4.55974	-1.21577	0.0057	0.0406451
CTU2	IVF	sham	13.9312	6.288	-1.14764	0.0057	0.0406451
BBIP1	IVF	sham	1.37837	8.72142	2.6616	0.0057	0.0406451
BCL10	IVF	sham	9.71885	3.29341	-1.5612	0.0058	0.0411474
BAMBI	IVF	sham	3.7831	1.45111	-1.38241	0.0058	0.0411474
DSCC1	IVF	sham	9.07882	3.36633	-1.43133	0.00585	0.0414044
LPCAT1	IVF	sham	7.42443	3.44904	-1.10609	0.00585	0.0414044
ACBD4	IVF	sham	1.42533	4.83472	1.76214	0.00585	0.0414044
LCAT	IVF	sham	10.9434	3.95563	-1.46808	0.0059	0.0416603
STAM	IVF	sham	8.60486	4.12343	-1.0613	0.00595	0.0419267
RAC3	IVF	sham	7.30303	1.12831	-2.69433	0.00605	0.0423771
KLHL36	IVF	sham	4.53266	1.83866	-1.3017	0.00605	0.0423771
STK19	IVF	sham	9.27411	20.0502	1.11233	0.00605	0.0423771
BPNT1	IVF	sham	3.98048	10.5062	1.40023	0.00605	0.0423771
LOC507581	IVF	sham	1.44454	0.258805	-2.48067	0.0061	0.0425844
JUNB	IVF	sham	9.97186	3.58301	-1.47669	0.0061	0.0425844
DDX55	IVF	sham	2.25628	6.17732	1.45303	0.0061	0.0425844
OLFM2	IVF	sham	2.17839	0.300004	-2.86021	0.00615	0.0428182
TBX6	IVF	sham	2.98209	0.42063	-2.8257	0.00615	0.0428182
LOC788201	IVF	sham	6.13772	52.3979	3.09373	0.00615	0.0428182
TM4SF1	IVF	sham	8.90163	2.94183	-1.59735	0.0062	0.0431064
GABARAP	IVF	sham	19.41	7.20207	-1.43032	0.00625	0.0433578
LOC104971535	IVF	sham	2.46307	1.09532	-1.16911	0.00635	0.0439016
MUC1	IVF	sham	15.6388	7.53239	-1.05395	0.00635	0.0439016
ABHD17A	IVF	sham	3.65578	0.305164	-3.58252	0.0064	0.0441579
DALRD3	IVF	sham	7.35105	26.2201	1.83465	0.0064	0.0441579
PDE6D	IVF	sham	19.3058	9.35194	-1.0457	0.00645	0.0444254
TBC1D2	IVF	sham	2.2975	4.66062	1.02046	0.00645	0.0444254
ACAT2	IVF	sham	26.2972	56.9471	1.11471	0.00645	0.0444254
MOB2	IVF	sham	3.39114	0.254147	-3.73804	0.0065	0.0446552
MICU2	IVF	sham	5.2661	2.07398	-1.34433	0.0065	0.0446552
HOMER2	IVF	sham	5.97228	12.4547	1.06034	0.0065	0.0446552
ALG14	IVF	sham	10.111	23.0739	1.19033	0.0065	0.0446552
SLC15A2	IVF	sham	2.17087	5.30069	1.28791	0.0065	0.0446552
SULT4A1	IVF	sham	2.47403	7.87137	1.66975	0.0066	0.0451483
STPG1	IVF	sham	16.0328	1.98992	-3.01024	0.00665	0.0453829
PTPN5	IVF	sham	1.81245	0.26955	-2.74931	0.00665	0.0453829
ALG9	IVF	sham	6.69441	3.02871	-1.14425	0.00665	0.0453829
SNRPE	IVF	sham	31.3633	12.9901	-1.27166	0.00685	0.0464149
GEMIN7	IVF	sham	29.6999	64.3651	1.11582	0.0069	0.0466402
SALL2	IVF	sham	1.22127	0.268909	-2.18319	0.00695	0.0468433
TBC1D31	IVF	sham	1.31509	0.401776	-1.7107	0.00695	0.0468433
CFAP126	IVF	sham	5.18699	11.7349	1.17783	0.00695	0.0468433
LOC520085	IVF	sham	9.71763	3.82302	-1.34589	0.007	0.0470832
LOC100847202	IVF	sham	42.9481	18.5614	-1.21029	0.007	0.0470832
GTF2H3	IVF	sham	7.43875	15.2568	1.03632	0.00705	0.0473221
TRIM62	IVF	sham	4.42053	1.75566	-1.3322	0.0071	0.0475855
STARD10	IVF	sham	22.0803	10.6879	-1.04678	0.0072	0.0480629
STXBP6	IVF	sham	12.4353	4.28147	-1.53826	0.00725	0.0483194
NSMCE4A	IVF	sham	32.595	13.9	-1.22957	0.00725	0.0483194
MTURN	IVF	sham	1.04178	3.09095	1.56901	0.00725	0.0483194
P2RY2,P2RY6	IVF	sham	6.42819	2.63174	-1.2884	0.0073	0.0485364
LOC782688	IVF	sham	5.64348	11.4443	1.01997	0.0073	0.0485364
LOC614376	IVF	sham	2.7614	10.672	1.95036	0.0073	0.0485364
HDAC10	IVF	sham	1.29501	0.110858	-3.54617	0.0076	0.050031
FAM126B	IVF	sham	2.67879	5.82416	1.12047	0.0076	0.050031
HSD17B13	IVF	sham	1.7345	4.06675	1.22936	0.00765	0.0502457
SNW1	IVF	sham	5.78885	2.20183	-1.39457	0.00785	0.0512014
ELMOD2	IVF	sham	0.584951	1.67865	1.52091	0.00785	0.0512014
TAF11	IVF	sham	3.35822	9.33029	1.47422	0.0079	0.0514516
BRI3	IVF	sham	14.4488	2.00079	-2.8523	0.008	0.0518648
TAF13	IVF	sham	4.68201	13.3252	1.50896	0.00805	0.0520901
PTCHD2	IVF	sham	3.59105	1.76317	-1.02623	0.0081	0.0523415
C21H15orf40	IVF	sham	5.82208	12.1321	1.05923	0.0081	0.0523415
FRA10AC1	IVF	sham	2.7633	7.24355	1.39031	0.00825	0.0530236
PDRG1	IVF	sham	18.7143	49.1523	1.39312	0.0083	0.053213
HEXIM2	IVF	sham	2.10823	6.71992	1.67241	0.00835	0.0534652
SPATA16	IVF	sham	8.06798	2.72546	-1.5657	0.00855	0.0543706
PKN1	IVF	sham	4.29673	1.67971	-1.35502	0.00855	0.0543706
PER3	IVF	sham	0.913002	2.44637	1.42195	0.00855	0.0543706
LOC101905873	IVF	sham	1.41214	7.56314	2.4211	0.00865	0.0547979
STMN1	IVF	sham	10.0945	4.27427	-1.23982	0.0087	0.0549895
IER3IP1	IVF	sham	7.53066	15.1487	1.00835	0.00875	0.0552034
CTDSPL	IVF	sham	38.1451	18.3561	-1.05524	0.0088	0.0554119
ERI3	IVF	sham	2.10119	7.43361	1.82285	0.0088	0.0554119
LOC101907353	IVF	sham	1.13689	6.71062	2.56135	0.0088	0.0554119
PGLS	IVF	sham	11.6909	4.66336	-1.32594	0.00885	0.0556149
FAM13C	IVF	sham	1.37564	5.76241	2.06657	0.00885	0.0556149
TMEM216	IVF	sham	1.66277	0.211616	-2.97407	0.0089	0.0558498
TEN1	IVF	sham	1.51494	0.231979	-2.70719	0.0089	0.0558498
IQCB1	IVF	sham	7.04946	2.72274	-1.37245	0.00895	0.0560465
PPP2R5B	IVF	sham	0.910281	3.60696	1.9864	0.00895	0.0560465
MICALL2	IVF	sham	6.98956	3.46837	-1.01094	0.009	0.0562846
ZNF268	IVF	sham	3.8259	7.96616	1.05809	0.0091	0.0567354
WDR74	IVF	sham	5.68223	11.8158	1.05619	0.00915	0.056929
FAM65A	IVF	sham	3.10132	9.92162	1.67769	0.00915	0.056929
TRIM71	IVF	sham	2.49334	0.931299	-1.42076	0.0092	0.0571644
YPEL5	IVF	sham	11.7293	4.42732	-1.40561	0.0093	0.0576286
TAAR1	IVF	sham	3.90534	9.48967	1.28091	0.0093	0.0576286
MRPL1	IVF	sham	5.92007	1.86775	-1.66431	0.00935	0.057905
ADRB2	IVF	sham	2.7096	0.383686	-2.82008	0.0094	0.0581476
SPCS1	IVF	sham	12.1356	5.23325	-1.21347	0.0094	0.0581476
LIPA	IVF	sham	3.67963	7.73148	1.07118	0.0095	0.0586118
ZNF416	IVF	sham	2.06322	5.26725	1.35215	0.0095	0.0586118
PELI1	IVF	sham	5.09287	2.54543	-1.00057	0.00955	0.058843
DIS3L2	IVF	sham	4.08158	8.65252	1.08399	0.0096	0.0590784
MARVELD3	IVF	sham	2.17834	0.47706	-2.19099	0.00965	0.0593084
TIMP2	IVF	sham	7.76042	1.88935	-2.03825	0.0097	0.0595281
RGMB	IVF	sham	2.24842	0.905094	-1.31277	0.00975	0.0597326
R3HCC1	IVF	sham	2.94513	7.12837	1.27524	0.00975	0.0597326
BTBD3	IVF	sham	1.89769	0.651527	-1.54235	0.00985	0.060154
MPDU1	IVF	sham	8.21795	19.0802	1.21523	0.00985	0.060154
MOB3A	IVF	sham	6.00397	2.37121	-1.34029	0.0099	0.0603955
METTL15	IVF	sham	9.19752	3.17624	-1.53392	0.00995	0.060612
ATG2A	IVF	sham	3.7291	7.63191	1.03322	0.01	0.060818
RWDD3	IVF	sham	0.787397	3.49535	2.15028	0.01	0.060818
PCDHB11	IVF	sham	0.303997	1.67966	2.46604	0.01	0.060818
PDLIM4	IVF	sham	63.6092	18.9293	-1.74861	0.0101	0.0613072
SPC24	IVF	sham	29.4793	11.5094	-1.35689	0.0103	0.0621498
PPIF	IVF	sham	20.0248	8.43274	-1.24771	0.01035	0.0623414
EXOSC3	IVF	sham	3.07527	6.67314	1.11765	0.01045	0.0628128
NXF3	IVF	sham	4.91803	0.302269	-4.02417	0.0105	0.0629925
DGCR6L	IVF	sham	9.96068	1.2931	-2.94541	0.0105	0.0629925
LOC100847863	IVF	sham	1.63584	3.50213	1.0982	0.0105	0.0629925
MVK	IVF	sham	3.96197	1.80683	-1.13276	0.01055	0.0631966
FBXO47	IVF	sham	4.17243	8.38569	1.00704	0.01055	0.0631966
MTMR1	IVF	sham	3.69481	1.54655	-1.25644	0.01065	0.063608
JRKL	IVF	sham	1.217	2.96492	1.28466	0.01065	0.063608
PEF1	IVF	sham	13.1685	6.49531	-1.01962	0.0107	0.0638002
CHST11	IVF	sham	1.69104	0.731775	-1.20844	0.01075	0.064007
LOC104972537	IVF	sham	0.1552	1.38426	3.15692	0.01075	0.064007
PLAC8	IVF	sham	45.4771	21.5172	-1.07965	0.0108	0.0642334
TFDP1	IVF	sham	5.49217	2.26941	-1.27506	0.01085	0.064439
ARSA	IVF	sham	5.37274	10.756	1.00141	0.0109	0.0646287
FSD1L	IVF	sham	1.86956	6.41552	1.77887	0.0109	0.0646287
LOC101903955	IVF	sham	3.63275	1.64313	-1.14461	0.01095	0.0648127
VWA9	IVF	sham	6.18327	14.023	1.18135	0.01095	0.0648127
CREBZF	IVF	sham	1.21589	3.2124	1.40164	0.01095	0.0648127
MPC1L	IVF	sham	1.69713	0.216575	-2.97016	0.011	0.0650267
TMC4	IVF	sham	3.04985	0.408365	-2.90081	0.011	0.0650267
LOC101904935	IVF	sham	0.546021	3.07497	2.49354	0.011	0.0650267
SERINC3	IVF	sham	7.14325	2.83681	-1.33231	0.0111	0.0654378
CIITA	IVF	sham	0.568418	1.42973	1.33071	0.0111	0.0654378
LOC101902469	IVF	sham	0.149917	1.64009	3.45154	0.0111	0.0654378
LOC101902960	IVF	sham	195.143	3.47506	-5.81135	0.01115	0.0656039
STYX	IVF	sham	11.0169	4.16898	-1.40195	0.01115	0.0656039
BNIP2	IVF	sham	0.58854	4.72395	3.00478	0.01115	0.0656039
MRPL10	IVF	sham	23.4899	8.83336	-1.411	0.01125	0.0660217
COMT	IVF	sham	6.5095	1.96383	-1.72888	0.0113	0.0661963
ASNSD1	IVF	sham	1.47611	3.40115	1.20423	0.0114	0.0665745
CTPS2	IVF	sham	4.57312	1.80082	-1.34453	0.0115	0.0670595
MUS81	IVF	sham	8.62128	3.46074	-1.31682	0.01155	0.0672311
PHF13	IVF	sham	4.54058	2.02591	-1.1643	0.01155	0.0672311
ADD2	IVF	sham	4.55327	2.25017	-1.01687	0.01165	0.0676143
PCIF1	IVF	sham	4.42932	11.454	1.37069	0.01165	0.0676143
RPS19BP1	IVF	sham	6.81841	15.8889	1.22051	0.01175	0.0680108
RERGL	IVF	sham	3.82333	10.0371	1.39244	0.01175	0.0680108
PPP1R37	IVF	sham	3.76275	0.322981	-3.54227	0.0118	0.068211
MYC	IVF	sham	6.73996	0.901756	-2.90193	0.0118	0.068211
GJA4	IVF	sham	1.14183	0.0995137	-3.52031	0.01185	0.0684053
PODN	IVF	sham	3.78127	1.43522	-1.39759	0.01185	0.0684053
RBM48	IVF	sham	4.57168	11.672	1.35226	0.01185	0.0684053
LOC104969477,LOC104970689	IVF	sham	0.225627	2.71066	3.58663	0.01185	0.0684053
RCBTB1	IVF	sham	1.40243	5.11034	1.86549	0.0119	0.0686359
YIF1B	IVF	sham	2.80954	0.41693	-2.75246	0.01195	0.068824
PEX5	IVF	sham	1.27457	2.83306	1.15235	0.012	0.0690062
LOC751788	IVF	sham	0.870921	2.07842	1.25487	0.012	0.0690062
BBS12	IVF	sham	2.47321	6.4307	1.37859	0.012	0.0690062
ZNF385A	IVF	sham	6.1173	14.543	1.24936	0.01205	0.069209
ZBTB3	IVF	sham	3.63969	9.42541	1.37274	0.01205	0.069209
CLDN23	IVF	sham	1.41214	0.259651	-2.44323	0.0122	0.0698464
ZNF397	IVF	sham	1.28706	3.19181	1.3103	0.0123	0.0702583
TMEM256	IVF	sham	25.6811	80.3964	1.64642	0.01235	0.0704476
MGAT4C	IVF	sham	0.748793	3.17246	2.08296	0.01245	0.0708191
CYB5R4	IVF	sham	5.71446	33.8533	2.56661	0.01245	0.0708192
HIST3H2BB	IVF	sham	2.84025	0.213656	-3.73266	0.01255	0.0712317
IKZF1	IVF	sham	2.54325	1.08053	-1.23494	0.01255	0.0712316
EDF1	IVF	sham	6.89509	0.975918	-2.82074	0.0126	0.0714615
AKR1A1	IVF	sham	8.21378	3.68163	-1.1577	0.01265	0.0716531
APOA1BP	IVF	sham	28.6761	7.43007	-1.9484	0.0127	0.0718011
NDUFB10	IVF	sham	24.3189	10.0201	-1.27918	0.0127	0.0718011
SH2D5	IVF	sham	3.57233	7.2892	1.02889	0.0128	0.0722578
UBA2	IVF	sham	13.103	6.53693	-1.00322	0.01285	0.0724638
GNAI1,LOC104972015	IVF	sham	4.79017	9.91753	1.0499	0.01295	0.0728038
SIRT4	IVF	sham	3.57344	8.80457	1.30094	0.01295	0.0728038
ZNF214	IVF	sham	1.71109	4.22062	1.30254	0.01295	0.0728038
LOC522540	IVF	sham	2.35795	6.14604	1.38213	0.01295	0.0728038
LOC104971272	IVF	sham	4.67298	0.63205	-2.88623	0.013	0.0730466
LOC101908080	IVF	sham	1.55049	8.33005	2.4256	0.01305	0.07324
MAML2	IVF	sham	1.50774	0.244393	-2.62512	0.01315	0.0735924
HIP1R	IVF	sham	2.20175	0.947392	-1.21662	0.01315	0.0735924
LOC509946	IVF	sham	1.96711	4.66467	1.2457	0.01315	0.0735924
IFRD2	IVF	sham	1.50619	0.345425	-2.12446	0.0132	0.0737898
ZNF583	IVF	sham	3.33281	7.09309	1.08968	0.0134	0.0745972
LOC104975110	IVF	sham	5.01078	0.349145	-3.84314	0.01345	0.0747869
LOC509513	IVF	sham	3.24406	11.5762	1.83529	0.01345	0.0747869
COMMD3	IVF	sham	11.6563	4.49002	-1.37631	0.0135	0.0749319
FOSL1	IVF	sham	13.5445	6.47186	-1.06545	0.0136	0.0753312
LOC101909894	IVF	sham	1.17458	7.51491	2.67761	0.01365	0.0755469
LGALS7B	IVF	sham	0.144584	1.4865	3.36194	0.01365	0.0755469
ZBTB4	IVF	sham	1.40311	0.565267	-1.31163	0.01375	0.0759438
RGAG4	IVF	sham	9.69703	4.39997	-1.14005	0.01375	0.0759438
ATP1B4	IVF	sham	0.460695	1.08189	1.23167	0.0138	0.0761807
SNX22	IVF	sham	2.38686	11.4406	2.26098	0.01385	0.0763894
LOC786530	IVF	sham	2.02228	0.181262	-3.47983	0.01395	0.0767495
CXCL16	IVF	sham	6.0304	0.943602	-2.676	0.014	0.0769457
LOC104974858,LOC104974859,LOC613546	IVF	sham	2.60822	6.57805	1.3346	0.014	0.0769457
CRABP2	IVF	sham	2.57168	0.362591	-2.8263	0.01405	0.0771641
TK1	IVF	sham	7.94603	3.27336	-1.27946	0.01405	0.0771641
FCF1	IVF	sham	23.4631	9.45672	-1.31098	0.0141	0.0773596
C11H9orf16	IVF	sham	8.721	1.56549	-2.47788	0.0142	0.077738
NAF1	IVF	sham	4.1763	1.88474	-1.14786	0.01425	0.0779209
CXHXorf57	IVF	sham	5.09493	1.20447	-2.08067	0.0143	0.0781432
NYNRIN	IVF	sham	2.09335	0.838624	-1.31972	0.01435	0.0783026
STX6	IVF	sham	3.72318	1.06952	-1.79957	0.0144	0.078507
ATRIP	IVF	sham	3.34116	1.52978	-1.12702	0.0145	0.0788805
ING1	IVF	sham	8.07774	3.74644	-1.10843	0.01455	0.0790553
TMEM246	IVF	sham	1.50073	0.144829	-3.37324	0.0146	0.079241
COQ5	IVF	sham	3.45512	8.48507	1.29619	0.0146	0.079241
ETS2	IVF	sham	4.26464	1.70359	-1.32385	0.0147	0.0795712
RFC2	IVF	sham	5.59136	2.35105	-1.24989	0.0147	0.0795712
LOC618633	IVF	sham	1.48737	3.17667	1.09475	0.0147	0.0795712
COX16	IVF	sham	11.0733	22.5019	1.02296	0.0148	0.0799283
GBGT1	IVF	sham	2.96648	0.796091	-1.89775	0.0149	0.0802492
FMO4	IVF	sham	2.70249	1.08222	-1.32029	0.01495	0.0804436
USP9Y	IVF	sham	1.18169	5.88423	2.316	0.0151	0.0810014
RASGEF1A	IVF	sham	1.52428	0.220143	-2.79162	0.01515	0.0811943
BOLA-DRA	IVF	sham	2.67175	0.639259	-2.06331	0.0152	0.08141
LOC100848900	IVF	sham	8.02574	3.10825	-1.36853	0.01525	0.0815732
FNTA	IVF	sham	7.47794	3.13851	-1.25256	0.0154	0.082165
C19H17orf62	IVF	sham	4.3754	9.31807	1.09062	0.01545	0.0823616
ASS1	IVF	sham	5.15107	0.668968	-2.94486	0.01555	0.0827422
RNLS	IVF	sham	4.34643	10.9554	1.33374	0.01555	0.0827422
NME3	IVF	sham	1.26391	0.114593	-3.4633	0.0156	0.0829319
RNF123	IVF	sham	3.91253	8.01428	1.03447	0.0157	0.0833338
LOC101904123	IVF	sham	0.751421	2.3972	1.67366	0.01575	0.0835167
LOC101904663	IVF	sham	2.0306	0.0383701	-5.72578	0.01595	0.0842207
SYCE2	IVF	sham	2.86696	10.9361	1.9315	0.016	0.0843603
FIBP	IVF	sham	10.7632	4.28484	-1.3288	0.01605	0.084529
CHAC1	IVF	sham	6.36363	2.90338	-1.13211	0.0161	0.0846737
PURB	IVF	sham	1.4569	3.37822	1.21336	0.0161	0.0846737
BTG4	IVF	sham	8.5897	20.3434	1.24388	0.0161	0.0846737
TXNDC15	IVF	sham	3.15011	7.66533	1.28295	0.0161	0.0846737
TUB	IVF	sham	2.98029	0.410081	-2.86147	0.01615	0.0848595
FGFR1	IVF	sham	2.55506	1.26937	-1.00924	0.0162	0.0850212
RAD21L1	IVF	sham	0.279023	1.5844	2.50548	0.0162	0.0850212
THEM4	IVF	sham	3.15925	0.62999	-2.32618	0.01635	0.0855873
LOH12CR1	IVF	sham	4.75272	1.25969	-1.91569	0.01635	0.0855873
LOC100295973	IVF	sham	5.74472	2.74353	-1.0662	0.01635	0.0855873
LOC104969862	IVF	sham	0.953511	2.28107	1.25839	0.0164	0.0857654
LOC104973423	IVF	sham	0.871294	1.94782	1.16063	0.01645	0.0859671
MRPS17	IVF	sham	8.67524	19.5538	1.17247	0.0165	0.0861744
PAIP2	IVF	sham	23.6377	8.18468	-1.53009	0.01655	0.0863636
ALG13	IVF	sham	1.27363	3.05091	1.26029	0.01665	0.0867529
CEP70	IVF	sham	7.12835	20.3235	1.51151	0.0169	0.0877029
BAG3	IVF	sham	4.99827	2.13682	-1.22596	0.017	0.087991
PITX1	IVF	sham	2.01773	0.403823	-2.32094	0.01705	0.088183
PFDN2	IVF	sham	70.4431	19.8011	-1.83088	0.01715	0.0885357
FAM103A1	IVF	sham	11.9302	5.11501	-1.22182	0.0172	0.0886964
MANF	IVF	sham	11.1931	1.71952	-2.70253	0.01745	0.089635
UBXN11	IVF	sham	0.965632	4.10039	2.08621	0.01745	0.089635
IFI30	IVF	sham	7.79936	3.20619	-1.28249	0.0175	0.0898366
LOC540981	IVF	sham	7.24861	3.12515	-1.21378	0.01765	0.0903721
FAM204A	IVF	sham	6.18129	14.0866	1.18834	0.0179	0.0912667
LOC782884	IVF	sham	1.38917	0.136095	-3.35154	0.018	0.091615
LOC104975132	IVF	sham	2.51956	0.283643	-3.15102	0.01805	0.09177
ST6GALNAC1	IVF	sham	20.4878	9.90311	-1.04881	0.01805	0.09177
LOC104969747	IVF	sham	1.47583	3.62188	1.29521	0.01805	0.09177
CRADD	IVF	sham	0.490763	2.27129	2.21041	0.01815	0.092104
FLT1	IVF	sham	0.930393	2.18956	1.23473	0.0182	0.0922643
NAA20	IVF	sham	7.6369	1.31742	-2.53527	0.01825	0.0924554
GAS2L1	IVF	sham	3.54573	1.68434	-1.0739	0.0183	0.0925839
TUBB2B	IVF	sham	4.59251	10.3998	1.1792	0.01835	0.0927495
LOC104972405	IVF	sham	2.06682	0.117552	-4.13604	0.0184	0.0929335
LOC104972170,LSM8	IVF	sham	4.81436	21.647	2.16875	0.0186	0.0936165
TMED8	IVF	sham	11.7687	5.22066	-1.17265	0.01865	0.0938054
AS3MT	IVF	sham	6.06082	2.8019	-1.11311	0.01875	0.0941634
SZRD1	IVF	sham	9.62837	3.86348	-1.31739	0.01885	0.0944888
S100A11	IVF	sham	17.3447	2.84738	-2.60679	0.0189	0.09467
HIC2	IVF	sham	3.88085	1.04655	-1.89073	0.0189	0.09467
PLAT	IVF	sham	0.391794	1.77186	2.1771	0.0189	0.09467
TST	IVF	sham	0.715532	4.14218	2.5333	0.01895	0.0947815
BCL6B	IVF	sham	3.40014	1.08136	-1.65275	0.0191	0.0953668
ERI1	IVF	sham	6.11882	2.70823	-1.1759	0.01915	0.0955339
LNP1	IVF	sham	4.778	10.569	1.14536	0.01915	0.0955339
BABAM1	IVF	sham	9.62517	4.03015	-1.25598	0.0192	0.0957071
DKKL1	IVF	sham	3.17917	16.8941	2.4098	0.0192	0.0957071
TFF3	IVF	sham	1.79404	0.309317	-2.53606	0.01935	0.0962379
KLK10	IVF	sham	1.72909	0.270911	-2.67412	0.01945	0.096601
HIST1H2AJ	IVF	sham	2.06358	0.14512	-3.82983	0.0195	0.0967534
C17H12orf65	IVF	sham	50.8618	18.5528	-1.45495	0.0195	0.0967534
SCLT1	IVF	sham	4.1473	1.75492	-1.24076	0.0195	0.0967534
GNG4	IVF	sham	0.451117	1.18029	1.38757	0.0196	0.0971342
NADK	IVF	sham	7.86995	3.84827	-1.03214	0.01965	0.0972665
GOLPH3L	IVF	sham	9.8498	4.86324	-1.01818	0.01965	0.0972665
C29H11orf84	IVF	sham	5.22723	10.5168	1.00858	0.01975	0.0975944
LOC104975239	IVF	sham	1.63106	0.13535	-3.59104	0.01985	0.0979662
LOC100852077	IVF	sham	0.21936	1.11163	2.34131	0.0199	0.098155
LOC104975375	IVF	sham	4.27619	0.506983	-3.07632	0.01995	0.0983242
LOC101906392	IVF	sham	0.239118	2.1125	3.14316	0.01995	0.0983242
PPP3CB	IVF	sham	0.61634	4.33206	2.81326	0.02	0.0985254
FMNL3	IVF	sham	4.67372	1.87632	-1.31666	0.0202	0.0990885
GFRA3	IVF	sham	12.2553	5.65436	-1.11597	0.0202	0.0990885
MARC2	IVF	sham	2.44791	5.46401	1.15841	0.0202	0.0990885
LOC100848574	IVF	sham	3.50387	0.805245	-2.12145	0.02025	0.0992625
ZFP69	IVF	sham	6.74829	3.05809	-1.14189	0.0203	0.0994427
KTI12	IVF	sham	6.65919	14.6001	1.13257	0.02035	0.0996163
TMED3	IVF	sham	1.8326	0.441503	-2.0534	0.02045	0.0999236
ATP5G3	IVF	sham	27.2116	11.2566	-1.27345	0.02045	0.0999236
LOC787269	IVF	sham	1.1197	0.264459	-2.082	0.02075	0.10095
RBCK1	IVF	sham	3.88418	1.76656	-1.13667	0.02075	0.10095
BNIPL	IVF	sham	0.518697	2.7565	2.40987	0.0208	0.101128
HINT2	IVF	sham	7.88378	1.35233	-2.54344	0.02105	0.101967
LOC514189	IVF	sham	5.08357	2.32186	-1.13056	0.02105	0.101967
SLC35B3	IVF	sham	4.25825	1.94352	-1.13159	0.0211	0.102097
LOC101907065	IVF	sham	0.341868	1.94957	2.51164	0.02115	0.102267
PCBP4	IVF	sham	1.82172	0.492922	-1.88587	0.0214	0.103111
PRKAR1A	IVF	sham	8.86215	3.91114	-1.18007	0.0214	0.103111
SCFD1	IVF	sham	5.84319	2.48204	-1.23523	0.02165	0.103989
RASL11B	IVF	sham	1.42781	0.315709	-2.17714	0.02185	0.104602
TPM2	IVF	sham	1.85956	0.460812	-2.01271	0.02185	0.104602
GRP	IVF	sham	6.29518	1.42348	-2.14483	0.0221	0.10547
ALPL	IVF	sham	3.88272	1.87313	-1.05161	0.0221	0.10547
LOC509055	IVF	sham	3.33233	0.571499	-2.54371	0.02215	0.105628
CTTNBP2	IVF	sham	2.02592	0.912257	-1.15106	0.02215	0.105628
POLN	IVF	sham	0.239204	1.12627	2.23523	0.02215	0.105628
ARHGAP39	IVF	sham	1.78353	0.73596	-1.27704	0.0222	0.105766
LOC101901906	IVF	sham	3.97427	0.265494	-3.90394	0.02235	0.106298
GPN2	IVF	sham	3.3915	0.546735	-2.63301	0.02235	0.106298
STAR	IVF	sham	1.18829	2.44173	1.03902	0.02235	0.106298
TEK	IVF	sham	0.821896	1.65122	1.0065	0.02245	0.106673
C2H2orf69	IVF	sham	1.34943	3.04677	1.17493	0.02245	0.106673
PLA2G4B	IVF	sham	1.49724	3.29225	1.13677	0.02255	0.107046
MIER2	IVF	sham	1.50018	0.243051	-2.62581	0.02275	0.107724
ACBD6	IVF	sham	5.25397	12.0018	1.19177	0.02295	0.108418
NQO1	IVF	sham	1.93268	0.437592	-2.14295	0.02305	0.108726
SLC25A22	IVF	sham	3.27122	1.56479	-1.06386	0.0232	0.109215
LOC519309	IVF	sham	0.919151	2.9715	1.69282	0.0232	0.109215
WIPF3	IVF	sham	1.60599	0.768227	-1.06386	0.02325	0.109354
SLC25A21	IVF	sham	2.79769	0.728531	-1.94117	0.0233	0.109493
PRMT9	IVF	sham	1.59236	3.75841	1.23896	0.02355	0.110344
LOC104971127	IVF	sham	0.145856	1.75742	3.59085	0.02355	0.110344
LOC101904019	IVF	sham	2.10066	0.156224	-3.74915	0.02365	0.11064
MRI1	IVF	sham	6.27427	3.07364	-1.0295	0.0237	0.110784
GTSF1	IVF	sham	17.7971	37.5373	1.07669	0.0237	0.110784
ANAPC11	IVF	sham	8.04449	17.6142	1.13067	0.0238	0.111127
SPOP	IVF	sham	2.25874	5.20862	1.20538	0.02395	0.11162
RNF180	IVF	sham	1.19472	0.417115	-1.51816	0.0241	0.112166
SAP30	IVF	sham	1.15402	0.156564	-2.88185	0.02415	0.112336
HS2ST1	IVF	sham	4.76805	10.8752	1.18956	0.02415	0.112336
DYNLRB2	IVF	sham	0.121172	2.06645	4.09203	0.02415	0.112336
ATXN7L2	IVF	sham	1.73986	3.75362	1.10931	0.02425	0.112689
TMEM39B	IVF	sham	4.38099	2.08897	-1.06847	0.02445	0.113401
ABHD5	IVF	sham	3.51868	11.1823	1.66811	0.02445	0.113401
FAM73B	IVF	sham	1.47071	3.36271	1.19311	0.0246	0.113851
C3H1orf50	IVF	sham	1.39525	6.21914	2.15619	0.0246	0.113851
APOBR	IVF	sham	6.78947	15.5714	1.19753	0.02465	0.113977
MYL4	IVF	sham	1.90718	0.0684795	-4.79962	0.0247	0.114159
COMMD6	IVF	sham	2.6287	8.39864	1.67581	0.02485	0.11462
STARD3	IVF	sham	4.95553	2.02966	-1.2878	0.02495	0.114905
NME1	IVF	sham	0.627749	3.3396	2.41142	0.025	0.115086
GSDMB	IVF	sham	0.861712	2.65107	1.6213	0.0255	0.116751
ZNF197	IVF	sham	0.97821	2.04951	1.06706	0.0256	0.117088
ANKRD42	IVF	sham	1.22515	3.41064	1.47708	0.0257	0.117324
LRP10	IVF	sham	17.8562	7.39122	-1.27254	0.02575	0.117481
PTPN23	IVF	sham	2.77919	1.19105	-1.22242	0.0258	0.117652
MIPOL1	IVF	sham	2.44661	1.05461	-1.21407	0.0259	0.117929
HOXC6	IVF	sham	1.58911	3.54077	1.15584	0.0259	0.117929
LMO4	IVF	sham	5.07885	2.08746	-1.28275	0.02615	0.118758
CREB3	IVF	sham	9.29795	28.8169	1.63193	0.0262	0.118899
SLC38A5	IVF	sham	2.4293	0.520379	-2.2229	0.0264	0.119576
SAPCD2	IVF	sham	1.34887	2.96244	1.13503	0.0265	0.119891
LOC101906397	IVF	sham	1.48873	3.43012	1.20417	0.02665	0.120345
GLI4	IVF	sham	1.13716	0.0495477	-4.52048	0.0268	0.120783
PSMA8	IVF	sham	1.69625	0.260509	-2.70294	0.02685	0.120907
ABI2	IVF	sham	4.05722	1.43889	-1.49554	0.02685	0.120907
LOC101905905	IVF	sham	2.3461	0.474244	-2.30656	0.02705	0.121538
LOC514011	IVF	sham	1.97155	0.534753	-1.88238	0.02705	0.121538
PIGW	IVF	sham	9.0724	30.4799	1.7483	0.02715	0.121813
FOXK1	IVF	sham	1.3076	0.582383	-1.16688	0.02725	0.12213
NLGN3	IVF	sham	1.52997	0.690467	-1.14786	0.02725	0.12213
PTN	IVF	sham	0.103941	1.13858	3.45341	0.0273	0.122289
BCAN	IVF	sham	1.33546	0.382849	-1.80249	0.02735	0.122425
EMILIN2	IVF	sham	5.67366	2.2467	-1.33647	0.02735	0.122425
GRPEL2	IVF	sham	2.99122	1.37836	-1.11778	0.0274	0.122547
MFSD9	IVF	sham	0.925246	1.86806	1.01363	0.0275	0.122884
TMEM251	IVF	sham	3.50458	1.56887	-1.15952	0.0276	0.123177
MPPED2	IVF	sham	3.57859	0.540365	-2.72739	0.02775	0.123685
C8H8orf58	IVF	sham	1.52623	3.25009	1.09051	0.0279	0.124155
ZNF18	IVF	sham	0.391491	1.98219	2.34005	0.0279	0.124155
GALNT12	IVF	sham	6.19838	1.59751	-1.95607	0.0281	0.124735
TNNC1	IVF	sham	1.97027	0.342008	-2.52629	0.02835	0.125533
RHEB	IVF	sham	4.82218	10.0279	1.05626	0.02835	0.125533
MEMO1	IVF	sham	9.38152	20.9196	1.15696	0.02835	0.125533
UBD	IVF	sham	4.6237	0.953679	-2.27747	0.02865	0.126459
ZNF398	IVF	sham	0.985133	2.27974	1.21048	0.0287	0.126621
P4HA2	IVF	sham	5.68479	14.1378	1.31438	0.0287	0.126621
VRK3	IVF	sham	3.29709	1.25287	-1.39596	0.0288	0.126965
SNRPC	IVF	sham	16.1711	6.18643	-1.38624	0.02885	0.127096
BCL2L14	IVF	sham	4.58474	1.98822	-1.20536	0.0292	0.12809
DIXDC1	IVF	sham	0.191527	1.18709	2.63181	0.02925	0.128227
HDAC3	IVF	sham	14.1759	6.34447	-1.15987	0.0293	0.128379
MTIF2	IVF	sham	2.62763	5.46545	1.05658	0.0295	0.128827
PARK2	IVF	sham	0.372571	2.65529	2.83328	0.0297	0.129385
DENND1C	IVF	sham	1.5576	3.17159	1.02589	0.0299	0.129939
FLAD1,LENEP	IVF	sham	3.25456	7.15375	1.13624	0.03	0.130223
DNAJC25	IVF	sham	9.37591	4.31076	-1.12102	0.0301	0.130499
TEFM	IVF	sham	0.543463	2.22512	2.03363	0.0301	0.130499
LOC104975996	IVF	sham	3.52668	24.3596	2.78811	0.03015	0.130671
SRP9	IVF	sham	6.05671	13.5399	1.16061	0.03025	0.130991
LOC618976	IVF	sham	34.6066	6.56787	-2.39755	0.03035	0.131303
SLC50A1	IVF	sham	9.20754	20.3319	1.14286	0.03035	0.131303
ZSCAN16	IVF	sham	2.79251	6.5995	1.2408	0.03035	0.131303
MGLL	IVF	sham	2.83521	1.05282	-1.42919	0.0304	0.131459
C2CD3	IVF	sham	3.10853	6.86257	1.14252	0.0305	0.131724
LOC101904502	IVF	sham	2.39596	5.53532	1.20806	0.0306	0.13202
LOC101902953	IVF	sham	0.592465	1.63329	1.46298	0.0307	0.132261
LOC787476	IVF	sham	3.33693	1.46247	-1.19011	0.03085	0.13268
BRINP1	IVF	sham	1.9332	0.361976	-2.41703	0.0309	0.132826
LOC104974256	IVF	sham	14.9689	30.0131	1.00363	0.03105	0.13325
LOC104971388	IVF	sham	1.18621	6.77654	2.51419	0.0312	0.133665
MOGS	IVF	sham	1.9438	4.1859	1.10666	0.0317	0.135313
NAA10	IVF	sham	4.36411	0.323431	-3.75416	0.03185	0.135799
KCNK1	IVF	sham	1.6804	0.427663	-1.97426	0.032	0.136122
LIN52	IVF	sham	3.68524	1.47109	-1.32488	0.0323	0.136988
PKMYT1	IVF	sham	5.91548	2.72286	-1.11938	0.0323	0.136988
CBX3	IVF	sham	5.26376	2.56827	-1.03529	0.0324	0.13728
KLHL5	IVF	sham	1.4843	0.69442	-1.09591	0.03245	0.137407
LOC104972454	IVF	sham	0.0928336	1.73026	4.2202	0.0325	0.137572
AP5Z1	IVF	sham	1.38394	0.415426	-1.73612	0.0326	0.137817
NT5C	IVF	sham	4.58728	1.26139	-1.86262	0.03295	0.138836
TSPAN7	IVF	sham	6.3063	3.06574	-1.04056	0.03295	0.138836
DOK4	IVF	sham	1.33843	5.84155	2.1258	0.033	0.138976
CCDC112	IVF	sham	1.49526	3.14031	1.07051	0.03305	0.139109
ENPP3	IVF	sham	3.53219	1.5485	-1.18969	0.0331	0.139233
HIST1H2BB	IVF	sham	10.9247	27.2468	1.31849	0.0331	0.139233
ORC5	IVF	sham	2.30778	1.05825	-1.12482	0.03315	0.139405
LOC101908403	IVF	sham	3.54685	0.471158	-2.91226	0.03335	0.139987
ZNF341	IVF	sham	3.00906	1.34126	-1.16573	0.0334	0.14015
RANBP6	IVF	sham	1.15522	3.18318	1.4623	0.0335	0.140413
PRR5	IVF	sham	5.57959	2.78656	-1.00167	0.03355	0.140521
LOC104973779	IVF	sham	1.62391	13.0804	3.00986	0.03355	0.140521
CCR7	IVF	sham	4.83347	0.833019	-2.53664	0.03365	0.140767
MUC4	IVF	sham	2.01767	0.88958	-1.18149	0.03365	0.140767
IGFBPL1	IVF	sham	2.16923	4.48875	1.04913	0.03365	0.140767
MKKS	IVF	sham	2.01953	0.927286	-1.12293	0.0337	0.140874
LOC104973460	IVF	sham	1.33178	3.03032	1.18611	0.03385	0.141328
GARNL3	IVF	sham	1.42136	3.51045	1.30438	0.03385	0.141328
LINGO1	IVF	sham	3.79991	0.729929	-2.38014	0.0341	0.142017
FZR1	IVF	sham	3.29142	1.32196	-1.31602	0.0341	0.142017
NSMCE1	IVF	sham	1.73265	18.9706	3.45271	0.0341	0.142017
LOC104973548	IVF	sham	0.594094	2.55265	2.10323	0.03415	0.14217
LOC104971189	IVF	sham	0.987701	3.68726	1.9004	0.03435	0.142766
SHROOM2	IVF	sham	1.10054	0.16992	-2.69528	0.0345	0.143183
NUPR1	IVF	sham	25.7149	12.6225	-1.02661	0.03455	0.14332
C15H11orf74	IVF	sham	11.4041	5.68384	-1.00462	0.03455	0.14332
STRN4	IVF	sham	8.06977	3.80601	-1.08425	0.03475	0.143855
DHDH	IVF	sham	5.2953	2.26909	-1.2226	0.0348	0.143983
SRP19	IVF	sham	24.5296	100.319	2.032	0.0348	0.143983
LOC104970688	IVF	sham	0.656072	6.58338	3.3269	0.0348	0.143983
IL36RN	IVF	sham	8.7301	0.847551	-3.36463	0.03485	0.144079
UROS	IVF	sham	1.4921	0.47466	-1.65238	0.0349	0.144198
LIMS2	IVF	sham	1.73475	0.466689	-1.8942	0.03505	0.144619
FAM83G	IVF	sham	3.05717	1.14218	-1.42041	0.0351	0.14473
LOC785582,OR12D2	IVF	sham	1.23067	0.246376	-2.32051	0.03515	0.144841
BRSK2	IVF	sham	1.55168	0.345987	-2.16504	0.0355	0.145908
ECE1	IVF	sham	5.66461	2.48959	-1.18607	0.0356	0.146159
ZSCAN30	IVF	sham	0.267042	1.15545	2.11331	0.0356	0.146159
SLC35B4	IVF	sham	5.0276	10.0768	1.0031	0.0358	0.146731
AMPD2	IVF	sham	4.13961	1.9101	-1.11585	0.03585	0.146824
LOC104969378	IVF	sham	0.0980273	7.92265	6.33666	0.03585	0.146824
HDGFRP2	IVF	sham	4.43098	2.11427	-1.06747	0.03595	0.147122
GNAT2	IVF	sham	1.62319	5.86661	1.8537	0.03605	0.147314
RAB3D	IVF	sham	9.26934	4.3655	-1.08632	0.0361	0.147446
PHC2	IVF	sham	2.42316	1.20108	-1.01255	0.03615	0.147554
KLHDC10	IVF	sham	4.88419	14.0993	1.52943	0.0362	0.147694
SLC27A4	IVF	sham	4.55651	2.14063	-1.08989	0.0365	0.148523
CYB5R4	IVF	sham	3.8992	7.976	1.03249	0.0366	0.148793
MRPL47	IVF	sham	5.66028	11.6301	1.03892	0.0368	0.14938
MLXIPL	IVF	sham	3.46483	1.65373	-1.06706	0.03685	0.14947
PTPN20B	IVF	sham	0.891879	1.83749	1.04282	0.0369	0.149592
LOC101905857	IVF	sham	0.345441	1.47982	2.09891	0.037	0.149844
LOC104975579	IVF	sham	0.329483	2.80005	3.08718	0.037	0.149844
CENPM	IVF	sham	6.98073	14.4907	1.05368	0.0371	0.150128
IRF1	IVF	sham	4.72084	2.12763	-1.1498	0.0372	0.150395
C8H9orf89	IVF	sham	1.60799	0.231492	-2.79622	0.0373	0.150661
CCDC85C	IVF	sham	1.26691	0.580398	-1.1262	0.0373	0.150661
MALSU1	IVF	sham	7.76359	1.7742	-2.12955	0.0375	0.151177
MSH3	IVF	sham	2.28375	4.87798	1.09488	0.0377	0.151698
RAB3C	IVF	sham	8.45392	25.0794	1.56881	0.03775	0.151802
YPEL2	IVF	sham	26.5678	12.6245	-1.07345	0.0379	0.152153
LOC104972874	IVF	sham	5.0438	19.0654	1.91837	0.0379	0.152153
HMGN5	IVF	sham	2.70932	0.510182	-2.40885	0.038	0.152383
MIIP	IVF	sham	2.51998	5.43638	1.10923	0.0383	0.153169
ZNHIT2	IVF	sham	2.74976	0.64201	-2.09864	0.03835	0.153296
ADPRHL2	IVF	sham	1.80621	3.93589	1.12372	0.03835	0.153296
STX1A	IVF	sham	5.53629	2.68415	-1.04445	0.03845	0.153541
PCGF3	IVF	sham	4.30113	1.40696	-1.61214	0.03855	0.15376
R3HDM4	IVF	sham	6.57695	3.16357	-1.05587	0.03855	0.15376
LOC101907226	IVF	sham	8.74049	57.788	2.72498	0.0386	0.153911
LOC104972896	IVF	sham	1.35725	0.199502	-2.76622	0.0388	0.154454
LOC101904896,ZNF512B	IVF	sham	0.865808	1.80862	1.06277	0.03925	0.155668
ALKBH1	IVF	sham	5.11221	2.42234	-1.07754	0.03935	0.155958
APBA1	IVF	sham	1.30658	0.329944	-1.98551	0.03945	0.156239
OCEL1	IVF	sham	2.15112	0.415176	-2.37329	0.0395	0.15633
LOC104975992	IVF	sham	0.863235	3.84464	2.15502	0.0395	0.15633
ROR1	IVF	sham	0.852998	2.08165	1.28711	0.0396	0.15661
ZDHHC13	IVF	sham	5.19421	2.57097	-1.01459	0.03985	0.157326
MGC137030	IVF	sham	3.23006	0.519556	-2.63621	0.0399	0.157407
RTN3	IVF	sham	12.879	2.32421	-2.47021	0.0402	0.15825
SLC17A7	IVF	sham	2.45648	1.12168	-1.13093	0.0402	0.15825
RAB33B	IVF	sham	1.47206	2.96237	1.00892	0.04025	0.158364
RHOD	IVF	sham	6.82059	1.13314	-2.58958	0.0403	0.158511
EIF1AD	IVF	sham	4.41055	9.04347	1.03592	0.04045	0.158877
C8H9orf43	IVF	sham	0.550933	1.39039	1.33554	0.04045	0.158877
FAM171A1	IVF	sham	3.37369	1.57241	-1.10135	0.0405	0.159015
SLC25A33	IVF	sham	1.77122	4.06712	1.19926	0.04065	0.159387
PEX11G	IVF	sham	4.77741	13.5648	1.50557	0.0407	0.1595
CTSE	IVF	sham	5.26856	0.265061	-4.31301	0.0408	0.159709
PER1	IVF	sham	0.661826	1.5373	1.21587	0.0408	0.159709
LOC618733	IVF	sham	0.702707	2.3455	1.7389	0.0408	0.159709
RIPK2	IVF	sham	7.34538	3.43441	-1.09678	0.0411	0.160574
DTWD1	IVF	sham	4.71207	9.45564	1.00481	0.0411	0.160574
MBP	IVF	sham	4.50564	1.64751	-1.45145	0.04125	0.160976
TRPC2	IVF	sham	1.33348	2.73918	1.03855	0.04185	0.162566
TPRA1	IVF	sham	1.83769	0.447357	-2.03839	0.0419	0.162676
KCNJ10	IVF	sham	0.724147	1.92367	1.40951	0.0421	0.16325
RBX1	IVF	sham	7.38225	3.68908	-1.0008	0.0424	0.163991
LOC104972712	IVF	sham	2.86999	0.481383	-2.57579	0.04245	0.164091
LOC100847947	IVF	sham	4.52159	10.5318	1.21985	0.04245	0.164091
DNLZ	IVF	sham	1.82675	0.0693393	-4.71946	0.0427	0.164778
LOC104969111	IVF	sham	3.22583	1.54708	-1.06012	0.0427	0.164778
HSPB3	IVF	sham	0.0332232	3.76001	6.8224	0.04275	0.164878
LOC100848555	IVF	sham	4.32261	0.823365	-2.3923	0.0432	0.16606
LOC104975955	IVF	sham	7.50749	27.4886	1.87243	0.0432	0.16606
PDE7A	IVF	sham	4.48705	2.08899	-1.10296	0.0433	0.16635
LY6G6C	IVF	sham	36.6467	14.2416	-1.36357	0.04355	0.167029
NFKBIA	IVF	sham	2.81375	0.596449	-2.23802	0.0438	0.167646
SLC9B2	IVF	sham	1.16673	0.197746	-2.56075	0.04425	0.168818
PFDN1	IVF	sham	19.2289	9.60044	-1.0021	0.04435	0.169054
WRB	IVF	sham	0.914705	3.59877	1.97613	0.04435	0.169054
SYNGR1	IVF	sham	14.559	7.0546	-1.04527	0.0444	0.169176
ZNF354B	IVF	sham	0.843674	2.39442	1.50492	0.0446	0.16968
ARRB2	IVF	sham	29.5369	11.9119	-1.31012	0.0447	0.169922
CETN3	IVF	sham	1.49373	9.84272	2.72014	0.04485	0.170338
SMIM14	IVF	sham	7.43934	3.28279	-1.18025	0.04505	0.170864
UPK1A	IVF	sham	7.58765	1.47013	-2.36771	0.04525	0.171415
CD97	IVF	sham	4.74635	2.14279	-1.14732	0.04525	0.171415
GNG7	IVF	sham	1.9655	0.965453	-1.02562	0.04535	0.17169
RAD9A	IVF	sham	6.21839	14.9438	1.26493	0.0455	0.172093
GNPNAT1	IVF	sham	0.98298	2.72117	1.46899	0.0461	0.173646
TUBA4A	IVF	sham	3.848	0.779713	-2.30309	0.04625	0.173958
LOC101906350	IVF	sham	2.26376	1.01733	-1.15394	0.0463	0.174059
CCDC62	IVF	sham	1.32884	0.502655	-1.40253	0.0464	0.174278
TUBB4A	IVF	sham	3.85356	1.82198	-1.08068	0.0465	0.174479
LCP1	IVF	sham	1.42332	0.258627	-2.46032	0.0466	0.174724
GLCCI1	IVF	sham	1.41917	0.675507	-1.07101	0.0466	0.174724
LOC100336747	IVF	sham	5.81171	1.25682	-2.20918	0.0467	0.17495
TXNDC17	IVF	sham	13.6999	6.45907	-1.08476	0.0467	0.17495
LOC790009	IVF	sham	0.651661	3.36142	2.36687	0.04705	0.17585
LOC100337139	IVF	sham	3.04693	1.49081	-1.03126	0.0471	0.175949
ZIM3	IVF	sham	3.75567	7.64248	1.02497	0.0471	0.175949
ELAVL3	IVF	sham	2.006	0.850228	-1.2384	0.0474	0.176745
LOC513329	IVF	sham	3.43428	0.517196	-2.73123	0.0476	0.177227
ASB6	IVF	sham	2.13567	0.459965	-2.21509	0.0476	0.177227
SLC35E3	IVF	sham	1.10761	0.336176	-1.72016	0.04785	0.177858
LOC104973596	IVF	sham	0.483349	4.86046	3.32996	0.04795	0.178071
LOC101904840	IVF	sham	0.263268	1.77076	2.74977	0.0481	0.178478
PPA2	IVF	sham	1.77412	0.281069	-2.65811	0.04825	0.178814
MRPL28	IVF	sham	3.14238	0.943689	-1.73547	0.0483	0.178955
LOC100337478	IVF	sham	0.781898	2.39325	1.61392	0.04835	0.17907
LOC101905775,SPAG11B	IVF	sham	0.509133	1.84736	1.85935	0.0486	0.179766
STK25	IVF	sham	8.58009	4.24879	-1.01394	0.0488	0.180266
MSRA	IVF	sham	2.19459	0.684209	-1.68144	0.04885	0.180389
TMA7	IVF	sham	21.9147	5.02333	-2.12518	0.0489	0.180502
TNFSF12	IVF	sham	0.439929	2.05095	2.22095	0.0489	0.180502
LOC104975072	IVF	sham	0.361852	1.11266	1.62055	0.04895	0.180563
MIF	IVF	sham	4.41199	0.748152	-2.56003	0.0492	0.18112
LOC100335806	IVF	sham	2.86527	0.811352	-1.82027	0.0492	0.18112
MGST3	IVF	sham	21.4305	7.96848	-1.42729	0.04955	0.182034
YBX3	IVF	sham	1.1711	0.226091	-2.37288	0.0498	0.182632

## Sheet: scNT_vs_shNT
symbol	group1	group2	value1	value2	log2foldchange	pval	qval
LOC101904601	SCNT	sham	6.88604	0.0772294	-6.47838	5e-05	0.00101657
HIST1H2AJ	SCNT	sham	4.02428	0.14512	-4.79341	0.0096	0.0590784
LOC783349	SCNT	sham	3.89194	0.145671	-4.7397	0.0233	0.109493
LOC104975669	SCNT	sham	2.45183	0.112985	-4.43965	0.03745	0.151024
MAP2K6	SCNT	sham	1.37632	0.0657028	-4.38871	0.0285	0.126012
LOC101902960	SCNT	sham	72.3376	3.47506	-4.37964	0.0294	0.128599
NAA10	SCNT	sham	6.09861	0.323431	-4.23695	0.01155	0.0672311
LOC104973752	SCNT	sham	1.85944	0.102175	-4.18576	0.0334	0.14015
CTSE	SCNT	sham	4.43577	0.265061	-4.06479	0.0406	0.159258
HIST3H2BB	SCNT	sham	3.13678	0.213656	-3.87592	0.00685	0.0464149
EMC9	SCNT	sham	1.2425	0.0858784	-3.8548	0.02985	0.129797
ABCG8	SCNT	sham	1.621	0.125227	-3.69427	0.0086	0.0545824
C23H6orf201	SCNT	sham	2.7404	0.218311	-3.64993	0.0114	0.0665745
CCDC23	SCNT	sham	2.85897	0.230461	-3.6329	5e-05	0.00101657
LOC101901906	SCNT	sham	3.24054	0.265494	-3.60949	0.04155	0.161769
PRORSD1	SCNT	sham	2.62418	0.216257	-3.60104	0.0081	0.0523415
LOC617154	SCNT	sham	20.5069	1.71138	-3.58288	0.00065	0.00809029
OLFM2	SCNT	sham	3.52033	0.300004	-3.55266	0.00225	0.0206472
LOC506088	SCNT	sham	1.13746	0.0988365	-3.52462	0.00375	0.0300308
DACT3	SCNT	sham	1.64142	0.144909	-3.50172	0.0007	0.00855537
LOC104974114	SCNT	sham	2.23144	0.198101	-3.49366	0.03045	0.131622
TBX6	SCNT	sham	4.43739	0.42063	-3.39909	0.00185	0.0178505
LOC617406	SCNT	sham	2.38729	0.247432	-3.27027	0.03065	0.132137
LOC104976125	SCNT	sham	1.2109	0.128041	-3.24141	0.0195	0.0967534
SAP30	SCNT	sham	1.4631	0.156564	-3.2242	0.01995	0.0983242
RPS14	SCNT	sham	2905.62	319.806	-3.18358	5e-05	0.00101657
LOC617875	SCNT	sham	1.86843	0.216675	-3.10822	0.0438	0.167646
PPP1R37	SCNT	sham	2.72579	0.322981	-3.07715	0.0187	0.0939562
IRF2BP1	SCNT	sham	36.2611	4.42601	-3.03435	5e-05	0.00101657
LOC104971272	SCNT	sham	5.16364	0.63205	-3.03028	0.016	0.0843603
B4GALT2	SCNT	sham	3.21609	0.393813	-3.02973	0.00115	0.012432
FKBP11	SCNT	sham	1.29833	0.159697	-3.02325	0.00875	0.0552034
LRRC3B	SCNT	sham	9.05127	1.12344	-3.0102	0.0379	0.152153
EFNA5	SCNT	sham	2.50248	0.312592	-3.00101	0.0107	0.0638002
JSP.1	SCNT	sham	2.81955	0.353874	-2.99416	0.0028	0.0243056
TEN1	SCNT	sham	1.84494	0.231979	-2.9915	0.00535	0.0388759
LOC101903452	SCNT	sham	4.52861	0.572393	-2.98399	0.0416	0.161905
LOC101904455	SCNT	sham	1.34441	0.170606	-2.97823	0.0177	0.0905294
LOC104973206	SCNT	sham	3.07185	0.392045	-2.97002	0.0137	0.0757455
GNRH2	SCNT	sham	1.17638	0.154441	-2.92923	0.0031	0.0261664
MANF	SCNT	sham	12.7877	1.71952	-2.89468	0.01375	0.0759438
BRI3	SCNT	sham	14.4714	2.00079	-2.85456	0.00795	0.0516654
LOC104972896	SCNT	sham	1.42883	0.199502	-2.84036	0.0497	0.182363
TUSC1	SCNT	sham	5.4911	0.768398	-2.83717	0.0209	0.10145
YIF1B	SCNT	sham	2.94621	0.41693	-2.82099	0.01105	0.0652556
LOC104972662	SCNT	sham	1.47334	0.209631	-2.81317	0.01315	0.0735924
FARS2	SCNT	sham	23.8077	3.42982	-2.79523	5e-05	0.00101657
LOC104968456	SCNT	sham	6.77641	0.977199	-2.7938	0.04105	0.160462
LOC104969435	SCNT	sham	1.13699	0.167046	-2.76691	5e-05	0.00101657
PDHA2	SCNT	sham	1.20063	0.178522	-2.74962	0.0317	0.135313
LOC784427	SCNT	sham	2.56563	0.384835	-2.737	0.005	0.0370563
HOPX	SCNT	sham	4.89064	0.742909	-2.71877	0.0025	0.0223625
C8H9orf89	SCNT	sham	1.52103	0.231492	-2.71601	0.0396	0.15661
TMUB1	SCNT	sham	4.99105	0.785514	-2.66764	0.0136	0.0753312
HDGFRP3	SCNT	sham	12.6948	2.04014	-2.6375	0.0005	0.00658995
LOC104974704	SCNT	sham	2.1801	0.354216	-2.62169	0.03615	0.147554
LOC618696	SCNT	sham	1.50153	0.244742	-2.6171	0.0058	0.0411474
LOC104972712	SCNT	sham	2.913	0.481383	-2.59725	0.0201	0.0988431
RPS19	SCNT	sham	104.463	17.8583	-2.54832	5e-05	0.00101657
NFKBIA	SCNT	sham	3.38728	0.596449	-2.50566	0.03145	0.134506
S100A5	SCNT	sham	53.3273	9.53007	-2.48432	0.0001	0.00183867
RNF126	SCNT	sham	6.28739	1.12761	-2.47919	0.0013	0.0136378
LOC101903784	SCNT	sham	1.41468	0.254437	-2.4751	0.03455	0.14332
RUNX1	SCNT	sham	5.64249	1.01641	-2.47285	0.0001	0.00183867
BCL7C	SCNT	sham	1.41129	0.254726	-2.46999	0.03455	0.14332
GPN2	SCNT	sham	3.01995	0.546735	-2.46561	0.027	0.121364
HMGN5	SCNT	sham	2.79832	0.510182	-2.45548	0.02525	0.115896
EDF1	SCNT	sham	5.29803	0.975918	-2.44063	0.02185	0.104602
RASGEF1A	SCNT	sham	1.18208	0.220143	-2.42482	0.01125	0.0660217
LOC104975566	SCNT	sham	1.72113	0.325338	-2.40335	0.0208	0.101128
LOC785582,OR12D2	SCNT	sham	1.29306	0.246376	-2.39186	0.0169	0.0877029
RABL3	SCNT	sham	2.06481	0.397146	-2.37827	0.02755	0.123035
LOC509055	SCNT	sham	2.96174	0.571499	-2.37362	0.0283	0.125408
APBA1	SCNT	sham	1.70711	0.329944	-2.37127	0.01555	0.0827422
RAD23B	SCNT	sham	177.27	34.4826	-2.36201	5e-05	0.00101657
POLE3	SCNT	sham	9.64501	1.90807	-2.33766	5e-05	0.00101657
CDK2AP2	SCNT	sham	21.4103	4.28238	-2.32182	5e-05	0.00101657
HINT2	SCNT	sham	6.73932	1.35233	-2.31715	0.02815	0.124905
SLC38A5	SCNT	sham	2.58763	0.520379	-2.314	0.0312	0.133665
LOC505183	SCNT	sham	11.3287	2.29231	-2.3051	0.0189	0.09467
HIST1H1E	SCNT	sham	6.43291	1.3042	-2.30231	0.01315	0.0735924
DPM3	SCNT	sham	3.8329	0.780455	-2.29605	0.04685	0.175285
TMOD3	SCNT	sham	63.4983	12.978	-2.29065	0.0361	0.147446
LOC787269	SCNT	sham	1.27462	0.264459	-2.26896	0.014	0.0769457
DCTD	SCNT	sham	8.15827	1.6954	-2.26664	5e-05	0.00101657
LOC104972256	SCNT	sham	3.8801	0.808081	-2.26352	0.0095	0.0586118
PTMA	SCNT	sham	312.78	65.3218	-2.25951	5e-05	0.00101657
CCDC152	SCNT	sham	2.18319	0.455998	-2.25934	0.0416	0.161905
LOC101905834	SCNT	sham	1.85558	0.387667	-2.25898	0.01615	0.0848595
COX7A1	SCNT	sham	1.85865	0.388639	-2.25775	0.0438	0.167646
LOC101902503	SCNT	sham	2.54366	0.538781	-2.23914	0.0337	0.140874
ABHD17B	SCNT	sham	1.67089	0.354137	-2.23823	0.03095	0.132973
PFDN5	SCNT	sham	16.1538	3.42731	-2.23673	5e-05	0.00101657
GRP	SCNT	sham	6.69378	1.42348	-2.2334	0.01895	0.0947815
MASP2	SCNT	sham	1.11071	0.237683	-2.22437	0.00315	0.0264932
LOC100849865	SCNT	sham	4.19792	0.90092	-2.22021	0.0414	0.161402
TPRA1	SCNT	sham	2.08295	0.447357	-2.21913	0.03295	0.138836
ZNF839	SCNT	sham	1.37366	0.295069	-2.21889	0.00155	0.0155611
CSTB	SCNT	sham	140.999	30.4118	-2.21298	5e-05	0.00101657
SKA2	SCNT	sham	21.0085	4.61374	-2.18696	0.0005	0.00658995
PTPN5	SCNT	sham	1.22161	0.26955	-2.18016	0.0217	0.104136
MKL1	SCNT	sham	13.6851	3.02492	-2.17763	0.0005	0.00658995
CEP57	SCNT	sham	14.3091	3.16962	-2.17456	0.0011	0.0120159
LOC788357	SCNT	sham	1.43338	0.317839	-2.17305	0.04465	0.16981
LOC104969536	SCNT	sham	2.40131	0.535943	-2.16367	0.0486	0.179766
RPS8	SCNT	sham	529.226	121.199	-2.1265	5e-05	0.00101657
UBE2S	SCNT	sham	5.05101	1.16798	-2.11256	0.0482	0.178708
LOC100848024	SCNT	sham	46.2645	10.7807	-2.10146	5e-05	0.00101657
SPDYC	SCNT	sham	18.1283	4.24637	-2.09394	0.00035	0.00500052
LOC101906952	SCNT	sham	2.07858	0.487349	-2.09257	0.0364	0.148229
ARHGDIG	SCNT	sham	1.26354	0.297535	-2.08634	0.0427	0.164778
CEP170B	SCNT	sham	2.70951	0.639085	-2.08395	5e-05	0.00101657
TSPAN4	SCNT	sham	13.4754	3.17893	-2.08371	5e-05	0.00101657
RPF1	SCNT	sham	66.9185	15.8423	-2.07862	5e-05	0.00101657
MAZ	SCNT	sham	9.20492	2.18362	-2.07569	0.04915	0.180998
PGLS	SCNT	sham	19.6448	4.66336	-2.0747	0.0001	0.00183867
CCDC22,LOC100336670	SCNT	sham	10.7267	2.55033	-2.07244	0.0002	0.00318901
CD300LG	SCNT	sham	1.54063	0.366601	-2.07124	0.0102	0.0617795
SCAI	SCNT	sham	1.55457	0.372308	-2.06194	0.00605	0.0423771
MCEE	SCNT	sham	4.17797	1.00571	-2.05459	0.02555	0.116916
C11H9orf16	SCNT	sham	6.44234	1.56549	-2.04097	0.02925	0.128227
GAL3ST3	SCNT	sham	1.55746	0.380845	-2.03192	0.02645	0.119715
TIMP2	SCNT	sham	7.70241	1.88935	-2.02742	0.0099	0.0603955
SYTL3	SCNT	sham	5.06834	1.25301	-2.01612	0.0218	0.104449
SMPD2	SCNT	sham	2.98079	0.741012	-2.00813	0.0308	0.132571
BTF3	SCNT	sham	102.786	25.5599	-2.0077	5e-05	0.00101657
WWTR1	SCNT	sham	284.778	71.0054	-2.00384	5e-05	0.00101657
MALSU1	SCNT	sham	7.09057	1.7742	-1.99873	0.04605	0.173545
ATP6V0C	SCNT	sham	86.159	21.6563	-1.99221	5e-05	0.00101657
R3HDM4	SCNT	sham	12.5825	3.16357	-1.99179	0.0003	0.00441801
DGCR6L	SCNT	sham	5.11977	1.2931	-1.98524	0.04275	0.164878
PPIA	SCNT	sham	68.3947	17.3033	-1.98284	5e-05	0.00101657
NR1D2	SCNT	sham	10.5112	2.671	-1.97648	5e-05	0.00101657
ENTPD1	SCNT	sham	1.38806	0.35436	-1.96979	0.04895	0.180563
KIAA2013	SCNT	sham	19.8879	5.10264	-1.96257	5e-05	0.00101657
SNX6	SCNT	sham	6.03695	1.54951	-1.96201	5e-05	0.00101657
SESN3	SCNT	sham	3.25905	0.843564	-1.94988	5e-05	0.00101657
P2RX3	SCNT	sham	14.2719	3.70311	-1.94637	5e-05	0.00101657
LOC100295221	SCNT	sham	5.09129	1.32874	-1.93797	0.04695	0.175563
PITX1	SCNT	sham	1.54691	0.403823	-1.9376	0.0337	0.140874
BNIP3	SCNT	sham	126.764	33.2966	-1.9287	5e-05	0.00101657
CHTF8	SCNT	sham	19.6796	5.1735	-1.92749	0.0077	0.0504991
BCAR3	SCNT	sham	2.67721	0.703913	-1.92726	0.00025	0.00381007
MRPL1	SCNT	sham	7.07374	1.86775	-1.92117	0.00375	0.0300308
PTGR1	SCNT	sham	10.7004	2.83359	-1.91696	5e-05	0.00101657
ITPRIP	SCNT	sham	3.43404	0.912488	-1.91203	0.0002	0.00318901
LOC101902722	SCNT	sham	1.85383	0.493676	-1.90887	0.0361	0.147446
PCP4L1	SCNT	sham	2.06932	0.551077	-1.90883	0.0232	0.109215
NFU1	SCNT	sham	45.0901	12.1064	-1.89705	5e-05	0.00101657
HBQ1	SCNT	sham	3.46585	0.935442	-1.88949	0.0302	0.130835
SNRPG	SCNT	sham	144.327	39.124	-1.88321	5e-05	0.00101657
NUP50	SCNT	sham	81.3774	22.1031	-1.88038	5e-05	0.00101657
MED28	SCNT	sham	75.3644	20.4791	-1.87973	5e-05	0.00101657
KLF12	SCNT	sham	6.17184	1.67807	-1.8789	5e-05	0.00101657
SPATA16	SCNT	sham	9.97856	2.72546	-1.87233	0.0024	0.021664
LOC100336621	SCNT	sham	8.00055	2.20557	-1.85895	0.00515	0.0378286
AIMP1	SCNT	sham	17.3692	4.79053	-1.85828	0.0003	0.00441801
BTBD3	SCNT	sham	2.3525	0.651527	-1.8523	0.0028	0.0243056
FOS	SCNT	sham	17.7457	4.91506	-1.85219	5e-05	0.00101657
PCNA	SCNT	sham	7.62337	2.11586	-1.84918	0.0001	0.00183867
ZDHHC18	SCNT	sham	8.93843	2.4951	-1.84092	0.00185	0.0178505
LOC100848490	SCNT	sham	49.4171	13.8589	-1.8342	0.0008	0.00944432
DSTN	SCNT	sham	182.411	51.277	-1.83081	5e-05	0.00101657
NUFIP1	SCNT	sham	15.0023	4.21762	-1.83068	5e-05	0.00101657
RPS13	SCNT	sham	829.968	233.332	-1.83067	5e-05	0.00101657
ARL5A	SCNT	sham	10.145	2.85652	-1.82844	0.0026	0.0230459
RPS3A	SCNT	sham	1144.17	322.873	-1.82526	5e-05	0.00101657
LOC100140342	SCNT	sham	20.7882	5.87096	-1.8241	0.0004	0.00554212
NSMF	SCNT	sham	9.43368	2.66893	-1.82156	0.00185	0.0178505
LOC511937	SCNT	sham	15.3141	4.33307	-1.8214	0.00025	0.00381007
C25H16orf59	SCNT	sham	5.48285	1.55455	-1.81843	5e-05	0.00101657
CD44	SCNT	sham	1.21793	0.346418	-1.81385	0.0043	0.0331497
KIAA1217	SCNT	sham	16.1437	4.60488	-1.80974	5e-05	0.00101657
LOC101902768,TRNAG-CCC	SCNT	sham	3.20347	0.915196	-1.80748	0.0246	0.113851
RPL39	SCNT	sham	87.4077	25.0164	-1.80489	0.0006	0.00758476
STARD3NL	SCNT	sham	10.1745	2.91274	-1.80451	0.00045	0.00610106
LOC100848900	SCNT	sham	10.8251	3.10825	-1.80021	0.0001	0.00183867
AKT3	SCNT	sham	56.9201	16.3678	-1.79808	5e-05	0.00101657
RAB4A	SCNT	sham	23.8165	6.87153	-1.79326	0.0213	0.1028
RPL7	SCNT	sham	58.7009	16.9524	-1.7919	5e-05	0.00101657
TMX1	SCNT	sham	4.24217	1.22608	-1.79075	0.0001	0.00183867
POLR2M	SCNT	sham	37.3785	10.8151	-1.78916	5e-05	0.00101657
PCDH19	SCNT	sham	1.6015	0.469435	-1.77043	0.0211	0.102097
PDLIM4	SCNT	sham	64.4726	18.9293	-1.76807	0.0095	0.0586118
DAZAP2	SCNT	sham	5.39433	1.58758	-1.76461	5e-05	0.00101657
NFIL3	SCNT	sham	5.1153	1.512	-1.75836	0.00015	0.00252854
FCF1	SCNT	sham	31.8276	9.45672	-1.75087	0.00215	0.0199685
TTC38	SCNT	sham	3.19852	0.955622	-1.74289	0.0057	0.0406451
B3GNT3	SCNT	sham	20.2665	6.10118	-1.73194	5e-05	0.00101657
C11H9orf78	SCNT	sham	7.26093	2.18872	-1.73007	0.0006	0.00758476
ZNF280D	SCNT	sham	7.13366	2.15474	-1.72713	0.0007	0.00855537
RPL19	SCNT	sham	76.4438	23.097	-1.72669	5e-05	0.00101657
MRPL13	SCNT	sham	14.6803	4.43686	-1.72627	0.00025	0.00381007
GBGT1	SCNT	sham	2.62621	0.796091	-1.72198	0.0276	0.123177
LOC101906678	SCNT	sham	1.75998	0.534773	-1.71856	0.00505	0.0372981
LOC529686	SCNT	sham	20.1417	6.12088	-1.71838	5e-05	0.00101657
LOC104968450	SCNT	sham	30.1707	9.19206	-1.71469	5e-05	0.00101657
GRPEL2	SCNT	sham	4.5218	1.37836	-1.71394	0.00135	0.0140427
VTI1B	SCNT	sham	14.6942	4.4809	-1.71339	0.0222	0.105766
PSMB1	SCNT	sham	43.9531	13.4094	-1.71272	5e-05	0.00101657
LOC100848574	SCNT	sham	2.63646	0.805245	-1.7111	0.04035	0.158641
PMM2	SCNT	sham	36.3526	11.1039	-1.711	5e-05	0.00101657
MIS18A	SCNT	sham	33.4961	10.2669	-1.70599	5e-05	0.00101657
LOC100848780	SCNT	sham	135.635	41.627	-1.70414	5e-05	0.00101657
RNF180	SCNT	sham	1.35468	0.417115	-1.69943	0.02335	0.109646
MGST3	SCNT	sham	25.8526	7.96848	-1.69793	0.02765	0.123357
FECH	SCNT	sham	25.879	7.98336	-1.69672	5e-05	0.00101657
ZNF471	SCNT	sham	2.65924	0.821276	-1.69508	0.0054	0.0391409
MAML1	SCNT	sham	27.4826	8.49014	-1.69466	5e-05	0.00101657
MSRA	SCNT	sham	2.20781	0.684209	-1.69011	0.04775	0.177627
DPF3	SCNT	sham	6.0534	1.87982	-1.68715	0.0021	0.0196278
MICU2	SCNT	sham	6.66267	2.07398	-1.6837	0.0008	0.00944432
LOC104974063	SCNT	sham	5.64365	1.76894	-1.67375	0.00335	0.0276706
TIMM50	SCNT	sham	64.8529	20.3449	-1.6725	5e-05	0.00101657
SPATS2L	SCNT	sham	14.7302	4.63192	-1.66909	5e-05	0.00101657
MBP	SCNT	sham	5.23894	1.64751	-1.66899	0.0252	0.115716
POU5F1	SCNT	sham	42.0382	13.2437	-1.6664	5e-05	0.00101657
RALGPS1	SCNT	sham	16.1325	5.09631	-1.66244	0.0088	0.0554119
EGR1	SCNT	sham	56.0293	17.7287	-1.66009	5e-05	0.00101657
FTH1	SCNT	sham	764.932	242.196	-1.65915	5e-05	0.00101657
TAF4	SCNT	sham	6.20827	1.96697	-1.65821	5e-05	0.00101657
RANBP1	SCNT	sham	78.9372	25.0117	-1.6581	0.0001	0.00183867
LOC533085	SCNT	sham	6.05079	1.91756	-1.65785	0.00015	0.00252854
LOC104968594	SCNT	sham	3.99996	1.2694	-1.65584	0.00025	0.00381007
CASP6	SCNT	sham	10.137	3.22774	-1.65104	0.0011	0.0120159
LOC788414	SCNT	sham	3.84446	1.22479	-1.65024	0.001	0.011177
MBIP	SCNT	sham	2.41097	0.768493	-1.64951	0.0231	0.108907
SET	SCNT	sham	145.175	46.3498	-1.64716	5e-05	0.00101657
KIAA2026	SCNT	sham	11.9122	3.80783	-1.6454	5e-05	0.00101657
NKAP	SCNT	sham	34.3003	11.0108	-1.63931	5e-05	0.00101657
COMMD7	SCNT	sham	15.248	4.91386	-1.63369	0.0016	0.0159311
DAD1	SCNT	sham	66.7863	21.5359	-1.63281	5e-05	0.00101657
RSL24D1	SCNT	sham	22.3592	7.21465	-1.63187	5e-05	0.00101657
ORMDL2	SCNT	sham	27.339	8.82384	-1.63148	5e-05	0.00101657
WDYHV1	SCNT	sham	42.0526	13.5893	-1.62972	5e-05	0.00101657
H2AFJ	SCNT	sham	16.018	5.1917	-1.62542	0.00035	0.00500052
FTL	SCNT	sham	194.777	63.2307	-1.62313	5e-05	0.00101657
MYL9	SCNT	sham	218.88	71.0566	-1.6231	5e-05	0.00101657
GOLGA7	SCNT	sham	32.7819	10.6576	-1.62102	5e-05	0.00101657
DLX3	SCNT	sham	3.68661	1.19876	-1.62076	0.00065	0.00809029
ZBTB17	SCNT	sham	2.92154	0.952446	-1.61702	0.00035	0.00500052
MSX2	SCNT	sham	179.219	58.4358	-1.6168	5e-05	0.00101657
SMAGP	SCNT	sham	16.5614	5.40109	-1.6165	5e-05	0.00101657
LOC104974959,RPS9	SCNT	sham	210.91	68.7874	-1.61641	5e-05	0.00101657
NAF1	SCNT	sham	5.77812	1.88474	-1.61623	0.0014	0.014431
RELA	SCNT	sham	6.08124	1.98964	-1.61186	0.00335	0.0276706
USP6NL	SCNT	sham	33.9453	11.1254	-1.60936	5e-05	0.00101657
TBC1D31	SCNT	sham	1.22458	0.401776	-1.60782	0.0157	0.0833338
TMBIM1	SCNT	sham	83.4396	27.3861	-1.60729	5e-05	0.00101657
CSNK2A2	SCNT	sham	33.1408	10.9622	-1.59607	5e-05	0.00101657
HIST1H2BI	SCNT	sham	24.1574	7.99077	-1.59606	0.0325	0.137572
ARGFX	SCNT	sham	27.6642	9.15146	-1.59595	0.0001	0.00183867
MAML1	SCNT	sham	15.7387	5.20981	-1.59502	0.0034	0.0279424
TSPYL2	SCNT	sham	14.6116	4.84042	-1.59391	0.0001	0.00183867
NCOR2	SCNT	sham	1.6144	0.536916	-1.58823	0.00065	0.00809029
JDP2	SCNT	sham	18.8625	6.2796	-1.58678	5e-05	0.00101657
FRMD4B	SCNT	sham	7.40021	2.47551	-1.57984	5e-05	0.00101657
HEXA	SCNT	sham	17.598	5.89033	-1.57899	5e-05	0.00101657
LOC101904240,LOC101906913	SCNT	sham	32.6349	10.9312	-1.57796	0.0234	0.109833
CAST	SCNT	sham	35.8956	12.0342	-1.57667	5e-05	0.00101657
SREBF1	SCNT	sham	2.55986	0.860297	-1.57316	0.00135	0.0140427
HDAC5	SCNT	sham	3.53451	1.18938	-1.57131	0.0028	0.0243056
CCNG2	SCNT	sham	5.21898	1.75897	-1.56904	0.0025	0.0223625
PRSS22	SCNT	sham	7.61422	2.56644	-1.56893	0.0007	0.00855537
EIF2S3	SCNT	sham	27.5262	9.28593	-1.56769	5e-05	0.00101657
SNRNP35	SCNT	sham	9.77043	3.29653	-1.56747	0.01865	0.0938054
PPIB	SCNT	sham	121.574	41.0214	-1.56739	0.0001	0.00183867
BAG2	SCNT	sham	42.2781	14.2901	-1.5649	5e-05	0.00101657
PORCN	SCNT	sham	5.24496	1.7732	-1.56458	0.00075	0.00901115
VPS37A	SCNT	sham	16.9269	5.73476	-1.56152	5e-05	0.00101657
FZR1	SCNT	sham	3.90198	1.32196	-1.56152	0.0169	0.0877029
MRPL3	SCNT	sham	44.7947	15.2498	-1.55454	5e-05	0.00101657
VDAC1	SCNT	sham	12.3932	4.22091	-1.55393	5e-05	0.00101657
NDOR1	SCNT	sham	2.42617	0.827371	-1.55208	0.0459	0.173162
IQCE	SCNT	sham	1.6401	0.560002	-1.55028	0.0014	0.014431
C5H12orf54	SCNT	sham	18.1335	6.19691	-1.54904	0.00135	0.0140427
RNF26	SCNT	sham	39.2661	13.4387	-1.5469	5e-05	0.00101657
MKKS	SCNT	sham	2.69771	0.927286	-1.54065	0.00055	0.00710322
UBE2D4	SCNT	sham	11.3792	3.91313	-1.54001	0.0039	0.0308995
BAG3	SCNT	sham	6.20506	2.13682	-1.53798	0.0082	0.0528333
CDC42EP3	SCNT	sham	20.7393	7.14205	-1.53796	5e-05	0.00101657
LOC104970000	SCNT	sham	2.01711	0.695609	-1.53594	0.0227	0.107548
MFF	SCNT	sham	33.7903	11.6638	-1.53457	0.00045	0.00610106
PDPN	SCNT	sham	1127.25	389.26	-1.534	5e-05	0.00101657
LRR1	SCNT	sham	5.48886	1.89696	-1.53282	0.0006	0.00758476
MRPS30	SCNT	sham	21.325	7.38574	-1.52973	0.0001	0.00183867
NRBF2	SCNT	sham	8.02098	2.7813	-1.52802	0.0049	0.0365059
LPAR1	SCNT	sham	20.9264	7.25982	-1.52732	0.00115	0.012432
ARRDC1	SCNT	sham	23.5093	8.16938	-1.52493	5e-05	0.00101657
TJP2	SCNT	sham	158.254	55.0571	-1.52324	5e-05	0.00101657
SNX3	SCNT	sham	27.0794	9.43683	-1.52082	5e-05	0.00101657
CADM1	SCNT	sham	60.5027	21.0953	-1.52008	5e-05	0.00101657
CALD1	SCNT	sham	136.822	47.7535	-1.51862	5e-05	0.00101657
FOLR3	SCNT	sham	13.0315	4.54893	-1.51841	0.0025	0.0223625
SSBP3	SCNT	sham	18.7939	6.56063	-1.51836	5e-05	0.00101657
TMEM62	SCNT	sham	44.911	15.7114	-1.51526	5e-05	0.00101657
SURF4	SCNT	sham	32.1703	11.2706	-1.51316	5e-05	0.00101657
SLBP	SCNT	sham	80.7776	28.3686	-1.50966	5e-05	0.00101657
ANXA3	SCNT	sham	49.8346	17.5153	-1.50853	5e-05	0.00101657
DMWD	SCNT	sham	2.01419	0.708279	-1.50781	0.0012	0.0128542
PDHB	SCNT	sham	52.2255	18.3653	-1.50777	5e-05	0.00101657
LOC514011	SCNT	sham	1.50638	0.534753	-1.49415	0.0481	0.178478
GAB2	SCNT	sham	18.3559	6.51773	-1.4938	5e-05	0.00101657
SLC38A7	SCNT	sham	15.4212	5.47845	-1.49307	5e-05	0.00101657
NELFCD	SCNT	sham	9.84731	3.50547	-1.49012	5e-05	0.00101657
ZFP36L1	SCNT	sham	5.72522	2.04518	-1.4851	5e-05	0.00101657
NSMCE4A	SCNT	sham	38.8239	13.9	-1.48186	0.002	0.0189285
PNPLA2	SCNT	sham	10.5244	3.77495	-1.47921	0.0012	0.0128542
UBE2E1	SCNT	sham	131.49	47.192	-1.47834	5e-05	0.00101657
CHP1	SCNT	sham	74.0618	26.6068	-1.47693	5e-05	0.00101657
EEF1A1	SCNT	sham	164.629	59.1924	-1.47574	5e-05	0.00101657
FKBP1A	SCNT	sham	300.779	108.473	-1.47137	5e-05	0.00101657
SLC27A4	SCNT	sham	5.92636	2.14063	-1.46911	0.0064	0.0441579
CEP162	SCNT	sham	5.30008	1.91649	-1.46755	0.00805	0.0520901
LSM3	SCNT	sham	33.0928	11.9982	-1.4637	0.0079	0.0514516
MTMR1	SCNT	sham	4.25569	1.54655	-1.46034	0.00375	0.0300308
PAG2	SCNT	sham	107.017	38.9173	-1.45936	5e-05	0.00101657
MLXIP	SCNT	sham	20.0442	7.29717	-1.45777	5e-05	0.00101657
TBCE	SCNT	sham	52.4416	19.1324	-1.4547	5e-05	0.00101657
LDLR	SCNT	sham	6.8477	2.50082	-1.45322	0.02515	0.115529
C1H3orf33	SCNT	sham	16.5616	6.05256	-1.45222	0.00015	0.00252854
TERF2IP	SCNT	sham	14.9226	5.45849	-1.45093	0.00025	0.00381007
LOC104972116	SCNT	sham	1.97067	0.720954	-1.45071	0.01095	0.0648127
EXT2	SCNT	sham	23.1936	8.48663	-1.45046	5e-05	0.00101657
PFDN2	SCNT	sham	53.9075	19.8011	-1.44491	0.0417	0.162134
C15H11orf74	SCNT	sham	15.463	5.68384	-1.44389	0.003	0.0255663
PRDM2	SCNT	sham	55.0298	20.2873	-1.43963	5e-05	0.00101657
INCENP	SCNT	sham	6.21664	2.29463	-1.43788	0.00015	0.00252854
LOC100848507	SCNT	sham	20.7829	7.67509	-1.43714	0.0005	0.00658995
STARD3	SCNT	sham	5.48423	2.02966	-1.43405	0.01435	0.0783026
LMO4	SCNT	sham	5.63758	2.08746	-1.43333	0.0066	0.0451483
GREB1L	SCNT	sham	5.98896	2.21853	-1.43271	5e-05	0.00101657
CCT4	SCNT	sham	32.1752	11.9219	-1.43234	5e-05	0.00101657
PPP2R5D	SCNT	sham	76.4741	28.4073	-1.42871	5e-05	0.00101657
XKR8	SCNT	sham	3.19706	1.18825	-1.42791	0.0016	0.0159311
CYR61	SCNT	sham	19.1727	7.13409	-1.42625	5e-05	0.00101657
KPTN	SCNT	sham	5.19685	1.9338	-1.4262	0.0027	0.0236726
TFPI	SCNT	sham	9.64298	3.58888	-1.42595	0.00775	0.0507252
MRPL10	SCNT	sham	23.6685	8.83336	-1.42193	0.01085	0.064439
FNTA	SCNT	sham	8.38466	3.13851	-1.41767	0.00695	0.0468433
LOC104974669	SCNT	sham	2.46134	0.922474	-1.41586	0.00205	0.0192948
TPM1	SCNT	sham	92.3898	34.6537	-1.41473	5e-05	0.00101657
TMEM203	SCNT	sham	26.4429	9.9199	-1.41448	5e-05	0.00101657
LOC618289	SCNT	sham	5.85612	2.19755	-1.41405	5e-05	0.00101657
DHX35	SCNT	sham	4.76385	1.78781	-1.41393	0.0038	0.0302956
EIF5A	SCNT	sham	189.742	71.3011	-1.41204	5e-05	0.00101657
SZRD1	SCNT	sham	10.268	3.86348	-1.41018	0.01375	0.0759438
SLX4	SCNT	sham	6.22896	2.34663	-1.4084	5e-05	0.00101657
LOC785540	SCNT	sham	5.60561	2.11378	-1.40705	0.0128	0.0722578
GABARAP	SCNT	sham	19.0953	7.20207	-1.40674	0.00685	0.0464149
CTDSPL	SCNT	sham	48.639	18.3561	-1.40585	0.00075	0.00901115
ANTXR1	SCNT	sham	5.79103	2.18617	-1.40541	0.0041	0.0319984
PGAP2	SCNT	sham	7.32943	2.77017	-1.40373	0.00385	0.0306195
TMEM63B	SCNT	sham	37.8644	14.3163	-1.40319	0.00135	0.0140427
TMEM192	SCNT	sham	6.30842	2.38939	-1.40063	0.01245	0.0708191
MMGT1	SCNT	sham	97.0664	36.8153	-1.39866	5e-05	0.00101657
MAGED1	SCNT	sham	68.5784	26.0146	-1.39843	5e-05	0.00101657
LOC104974371	SCNT	sham	12.4219	4.71568	-1.39734	0.0001	0.00183867
LOC511220	SCNT	sham	17.3573	6.62292	-1.39001	5e-05	0.00101657
TP53RK	SCNT	sham	5.67828	2.16902	-1.38841	0.0019	0.0181974
FBXO5	SCNT	sham	24.1505	9.22579	-1.38831	0.0003	0.00441801
CHTF18	SCNT	sham	6.96896	2.67076	-1.38369	0.00035	0.00500052
PITPNM1	SCNT	sham	5.21317	1.99802	-1.38359	0.00055	0.00710322
LRP8	SCNT	sham	3.59432	1.37851	-1.38261	0.01415	0.077549
FAM118A	SCNT	sham	13.0736	5.01476	-1.3824	0.0001	0.00183867
LOC104973286	SCNT	sham	4.57155	1.75611	-1.3803	0.00735	0.0487912
ATRIP	SCNT	sham	3.97494	1.52978	-1.37761	0.00315	0.0264932
FOXO1	SCNT	sham	2.01176	0.77495	-1.37628	0.003	0.0255663
ANKRA2	SCNT	sham	5.47402	2.10936	-1.3758	0.0039	0.0308995
PRR13	SCNT	sham	10.0444	3.87159	-1.3754	0.00395	0.0311773
PROSER1	SCNT	sham	6.97674	2.69199	-1.37388	5e-05	0.00101657
PSIP1	SCNT	sham	16.4252	6.34551	-1.37211	5e-05	0.00101657
LOC104973856	SCNT	sham	3.93344	1.52291	-1.36896	0.01685	0.0875159
SNRNP27	SCNT	sham	26.947	10.4341	-1.36882	0.0002	0.00318901
SLC39A11	SCNT	sham	9.52678	3.68935	-1.36862	0.00155	0.0155611
GM2A	SCNT	sham	52.5572	20.3717	-1.36732	5e-05	0.00101657
CELF6	SCNT	sham	1.0924	0.423593	-1.36675	0.01945	0.096601
RNF115	SCNT	sham	32.733	12.7068	-1.36515	0.01205	0.069209
TAGLN2	SCNT	sham	168.003	65.2411	-1.36463	5e-05	0.00101657
ANKRD49	SCNT	sham	7.93261	3.08988	-1.36024	0.01335	0.0744291
UFD1L	SCNT	sham	22.3515	8.71728	-1.35842	0.0001	0.00183867
METTL17	SCNT	sham	6.47078	2.52461	-1.35788	0.00435	0.0334323
LOC787220	SCNT	sham	18.8131	7.34147	-1.3576	0.0042	0.0325793
CTDP1	SCNT	sham	1.96245	0.766398	-1.35649	0.00285	0.0246514
GLTSCR1	SCNT	sham	1.12064	0.437783	-1.35604	0.0023	0.020978
PHB2	SCNT	sham	32.4904	12.6988	-1.35532	5e-05	0.00101657
RNF212B	SCNT	sham	16.0039	6.26693	-1.35259	0.0005	0.00658995
PXMP4	SCNT	sham	4.62636	1.81297	-1.35152	0.00245	0.0220228
DIAPH3	SCNT	sham	10.2012	3.99809	-1.35136	0.0001	0.00183867
VMAC	SCNT	sham	10.7611	4.22092	-1.35019	0.0001	0.00183867
EIF3M	SCNT	sham	54.7318	21.4779	-1.34953	5e-05	0.00101657
COMMD3	SCNT	sham	11.4325	4.49002	-1.34835	0.02785	0.124043
SEC61A2	SCNT	sham	24.1653	9.49356	-1.34792	0.0001	0.00183867
SLITRK2	SCNT	sham	23.9434	9.41475	-1.34664	5e-05	0.00101657
SDCCAG3	SCNT	sham	26.15	10.2949	-1.34489	5e-05	0.00101657
CSPP1	SCNT	sham	6.70845	2.64154	-1.3446	0.00045	0.00610106
PERP	SCNT	sham	17.3473	6.8314	-1.34446	0.00105	0.0116029
TMEM184B	SCNT	sham	6.99149	2.75622	-1.34291	0.00035	0.00500052
ILKAP	SCNT	sham	1.43839	0.567455	-1.34188	0.03905	0.155162
SYNE2	SCNT	sham	44.8944	17.7234	-1.34088	0.0188	0.0943326
TM2D3	SCNT	sham	56.9161	22.4967	-1.33913	5e-05	0.00101657
NTAN1	SCNT	sham	33.06	13.083	-1.33739	0.0008	0.00944432
PSMA4	SCNT	sham	25.7937	10.2122	-1.33672	0.0006	0.00758476
COMT	SCNT	sham	4.95857	1.96383	-1.33625	0.04075	0.159596
PPTC7	SCNT	sham	66.5588	26.4222	-1.33288	5e-05	0.00101657
ITPR2	SCNT	sham	132.137	52.457	-1.33283	0.00105	0.0116029
SSR3	SCNT	sham	158.118	62.7722	-1.3328	5e-05	0.00101657
LOC511302	SCNT	sham	16.0932	6.40887	-1.32831	5e-05	0.00101657
SRP14	SCNT	sham	49.2406	19.646	-1.32561	5e-05	0.00101657
PSMB6	SCNT	sham	10.8699	4.33707	-1.32554	0.01645	0.0859671
LOC104974722	SCNT	sham	10.3533	4.13512	-1.32409	0.00055	0.00710322
ZNF414	SCNT	sham	6.58167	2.62914	-1.32386	0.00355	0.028869
PARVA	SCNT	sham	47.261	18.8893	-1.32308	0.0001	0.00183867
P3H2	SCNT	sham	14.3389	5.7329	-1.3226	0.00015	0.00252854
FAM171B	SCNT	sham	1.16999	0.467933	-1.32212	0.01475	0.0797442
LOC783577	SCNT	sham	309.794	124.025	-1.32068	5e-05	0.00101657
CAPZA2	SCNT	sham	20.3232	8.15251	-1.31781	0.0013	0.0136378
TAOK3	SCNT	sham	37.085	14.8778	-1.31768	5e-05	0.00101657
NOP10	SCNT	sham	19.8918	7.99516	-1.31498	0.00015	0.00252854
NAA38	SCNT	sham	6.85324	2.75537	-1.31454	0.00515	0.0378286
LOC104970664	SCNT	sham	37.3284	15.0101	-1.31434	0.0146	0.079241
RPL14	SCNT	sham	635.987	255.767	-1.31417	5e-05	0.00101657
TSHZ3	SCNT	sham	1.78077	0.716255	-1.31395	0.0048	0.0359605
LOC520706	SCNT	sham	4.08755	1.64409	-1.31395	0.00875	0.0552034
LGALS3	SCNT	sham	81.5244	32.7984	-1.31361	5e-05	0.00101657
SLC25A40	SCNT	sham	9.87726	3.97976	-1.31143	0.0004	0.00554212
CDC25A	SCNT	sham	69.1943	27.9162	-1.30955	5e-05	0.00101657
FILIP1L	SCNT	sham	28.8635	11.6753	-1.30579	0.0009	0.0103091
STAM	SCNT	sham	10.1913	4.12343	-1.30542	0.00095	0.0107379
UBQLN2	SCNT	sham	12.8225	5.19761	-1.30275	0.0002	0.00318901
LOC100847782	SCNT	sham	3.21826	1.30487	-1.30237	0.03505	0.144619
CRTAP	SCNT	sham	11.8818	4.81766	-1.30236	0.0013	0.0136378
SERPINC1	SCNT	sham	8.14637	3.30628	-1.30095	0.01155	0.0672311
TPPP	SCNT	sham	1.94702	0.791362	-1.29886	0.04025	0.158364
LOC104969111	SCNT	sham	3.80617	1.54708	-1.29879	0.0026	0.0230459
LOC101902228	SCNT	sham	8.38654	3.41147	-1.29768	0.0249	0.114773
CAPZB	SCNT	sham	427.322	173.95	-1.29665	5e-05	0.00101657
COX10	SCNT	sham	5.36172	2.18281	-1.29651	0.0174	0.0894515
THAP4	SCNT	sham	4.17431	1.69944	-1.29648	0.0054	0.0391409
LOC100336494	SCNT	sham	23.641	9.63122	-1.2955	0.01185	0.0684053
NCOA6	SCNT	sham	33.5663	13.6868	-1.29423	5e-05	0.00101657
PRSS23	SCNT	sham	38.9858	15.9006	-1.29386	5e-05	0.00101657
CORO1B	SCNT	sham	10.1896	4.15986	-1.29249	0.00185	0.0178505
GAREML	SCNT	sham	4.86932	1.98821	-1.29225	0.01725	0.0888871
ZDHHC7	SCNT	sham	19.4404	7.94103	-1.29166	5e-05	0.00101657
RNF169	SCNT	sham	5.88698	2.4064	-1.29065	0.0013	0.0136378
LOC101905715	SCNT	sham	4.24054	1.73585	-1.28861	0.0174	0.0894515
PPP1R12A	SCNT	sham	132.519	54.2741	-1.28786	5e-05	0.00101657
CTPS2	SCNT	sham	4.39659	1.80082	-1.28773	0.0178	0.0908986
SLC43A3	SCNT	sham	31.5788	12.9438	-1.28669	5e-05	0.00101657
KIAA1715	SCNT	sham	5.34926	2.19648	-1.28415	0.0139	0.0765809
RSRC1	SCNT	sham	13.3095	5.4685	-1.28324	0.0035	0.0285705
CRIP1	SCNT	sham	2170.95	892.425	-1.28252	0.00015	0.00252854
CNEP1R1	SCNT	sham	6.76636	2.7817	-1.28241	0.01555	0.0827422
KLF5	SCNT	sham	79.5306	32.7279	-1.28099	5e-05	0.00101657
MVB12B	SCNT	sham	1.88765	0.777033	-1.28054	0.007	0.0470832
GOLIM4	SCNT	sham	11.6248	4.80787	-1.27373	5e-05	0.00101657
TRIM71	SCNT	sham	2.25069	0.931299	-1.27305	0.01865	0.0938054
EIF5A2	SCNT	sham	1.5161	0.627351	-1.27302	0.0055	0.0396364
PSAT1	SCNT	sham	16.4556	6.81227	-1.27238	5e-05	0.00101657
SSR1	SCNT	sham	14.1797	5.87305	-1.27165	0.0001	0.00183867
SPINT2	SCNT	sham	30.3325	12.5763	-1.27016	5e-05	0.00101657
CDS1	SCNT	sham	7.91431	3.28573	-1.26825	5e-05	0.00101657
XPR1	SCNT	sham	8.57566	3.56069	-1.26809	0.00065	0.00809029
FAM83D	SCNT	sham	25.8436	10.7306	-1.26808	5e-05	0.00101657
TMEM50A	SCNT	sham	12.579	5.22702	-1.26696	0.01165	0.0676143
ANP32B	SCNT	sham	88.225	36.6705	-1.26657	0.0049	0.0365059
LOC100335716	SCNT	sham	15.907	6.62071	-1.26461	0.00055	0.00710322
SYNPO	SCNT	sham	1.38321	0.576167	-1.26346	0.0206	0.100448
LOC786565	SCNT	sham	14.1948	5.9183	-1.26211	0.001	0.011177
LOC101905822	SCNT	sham	34.9447	14.5823	-1.26085	5e-05	0.00101657
SPAG8	SCNT	sham	6.61556	2.76107	-1.26064	0.0103	0.0621498
RFC2	SCNT	sham	5.63306	2.35105	-1.26061	0.014	0.0769457
HIAT1	SCNT	sham	10.5162	4.39758	-1.25783	0.0026	0.0230459
CHERP	SCNT	sham	2.49718	1.04654	-1.25467	0.0123	0.0702583
FMO4	SCNT	sham	2.58038	1.08222	-1.25358	0.01925	0.0958737
LOC100847413	SCNT	sham	2.8433	1.19257	-1.25349	0.0011	0.0120159
SNRPC	SCNT	sham	14.7313	6.18643	-1.25171	0.04365	0.167268
SFT2D1	SCNT	sham	19.3099	8.12718	-1.24851	0.0004	0.00554212
CLASRP	SCNT	sham	13.3167	5.62378	-1.24363	5e-05	0.00101657
WIZ	SCNT	sham	8.96273	3.78505	-1.24363	5e-05	0.00101657
PSMD8	SCNT	sham	112.586	47.5564	-1.24332	5e-05	0.00101657
LOC788801	SCNT	sham	29.0494	12.2738	-1.24293	0.00135	0.0140427
DSCC1	SCNT	sham	7.96419	3.36633	-1.24235	0.01455	0.0790553
IDH3G	SCNT	sham	92.4016	39.0586	-1.24228	5e-05	0.00101657
DDX20	SCNT	sham	57.8427	24.4596	-1.24173	5e-05	0.00101657
NSRP1	SCNT	sham	23.9349	10.1244	-1.24128	0.00025	0.00381007
ARL15	SCNT	sham	8.10834	3.42994	-1.24122	0.0207	0.100778
NELFA	SCNT	sham	4.65217	1.96841	-1.24087	0.0117	0.0678207
MTAP	SCNT	sham	7.33211	3.1027	-1.24071	0.0007	0.00855537
ZBTB2	SCNT	sham	12.4195	5.25666	-1.24039	0.0002	0.00318901
LOC104970835,OAT	SCNT	sham	23.32	9.89035	-1.23747	0.0002	0.00318901
ARPC1A	SCNT	sham	73.397	31.1587	-1.23609	5e-05	0.00101657
ATP5G2	SCNT	sham	644.046	273.534	-1.23544	5e-05	0.00101657
NANS	SCNT	sham	22.793	9.68485	-1.23479	0.00155	0.0155611
PDCL3	SCNT	sham	11.907	5.06386	-1.2335	0.0007	0.00855537
ARGLU1	SCNT	sham	30.6221	13.0297	-1.23277	0.0017	0.0167012
LSR	SCNT	sham	19.4954	8.30515	-1.23106	0.00205	0.0192948
ZFR	SCNT	sham	45.7736	19.5049	-1.23068	5e-05	0.00101657
KXD1	SCNT	sham	33.7528	14.3869	-1.23025	0.00025	0.00381007
LOC100298868	SCNT	sham	1.46116	0.623062	-1.22967	0.04105	0.160462
C7H19orf53	SCNT	sham	27.2852	11.6409	-1.22892	0.00105	0.0116029
ERCC4	SCNT	sham	13.214	5.63929	-1.22848	0.00065	0.00809029
PABPC4	SCNT	sham	86.0555	36.7418	-1.22785	5e-05	0.00101657
HIST1H2BN	SCNT	sham	47.5459	20.3324	-1.22554	0.00265	0.0233815
OTUD6B	SCNT	sham	4.06217	1.7377	-1.22507	0.02625	0.119047
ZMYND8	SCNT	sham	80.7778	34.5582	-1.22493	5e-05	0.00101657
KCTD8	SCNT	sham	16.1188	6.89682	-1.22475	0.00015	0.00252854
CDC16	SCNT	sham	34.982	14.9691	-1.22463	5e-05	0.00101657
TACO1	SCNT	sham	27.0189	11.5682	-1.2238	5e-05	0.00101657
SLC35A4	SCNT	sham	37.3285	15.9906	-1.22305	5e-05	0.00101657
PCNXL3	SCNT	sham	12.9156	5.53782	-1.22173	5e-05	0.00101657
ATXN3	SCNT	sham	10.3982	4.45986	-1.22126	0.0458	0.172897
PAPD4	SCNT	sham	95.5177	40.9764	-1.22098	5e-05	0.00101657
SCFD1	SCNT	sham	5.7851	2.48204	-1.22082	0.021	0.10181
RASGEF1C	SCNT	sham	3.45884	1.48436	-1.22045	0.0086	0.0545824
FOXO3	SCNT	sham	52.7057	22.6487	-1.21853	0.00015	0.00252854
DNAJC2	SCNT	sham	24.9863	10.7371	-1.21852	0.00015	0.00252854
LOC101906058	SCNT	sham	45.9754	19.7902	-1.21608	0.0009	0.0103091
COPS7B	SCNT	sham	5.62979	2.4251	-1.21504	0.01405	0.0771641
C10H14orf1	SCNT	sham	47.9502	20.692	-1.21246	0.0018	0.017487
C4H7orf31	SCNT	sham	17.0206	7.34908	-1.21165	0.0021	0.0196278
VASP	SCNT	sham	21.2268	9.16798	-1.21121	0.0001	0.00183867
R3HDM1	SCNT	sham	18.2117	7.8732	-1.20984	0.00045	0.00610106
RPL15	SCNT	sham	66.9267	28.9515	-1.20894	0.00065	0.00809029
CLTA	SCNT	sham	315.071	136.438	-1.20743	5e-05	0.00101657
ZNF644	SCNT	sham	5.70586	2.47113	-1.20727	0.0001	0.00183867
NAA35	SCNT	sham	30.409	13.1718	-1.20705	5e-05	0.00101657
ZDHHC24	SCNT	sham	1.88359	0.816074	-1.20671	0.00945	0.0584136
COX5A	SCNT	sham	71.6832	31.0692	-1.20615	0.00025	0.00381007
FTO	SCNT	sham	6.33706	2.74814	-1.20536	0.0026	0.0230459
LRCH4	SCNT	sham	5.81353	2.52118	-1.20532	0.02255	0.107046
LOC101909173	SCNT	sham	3.44497	1.49403	-1.20528	0.02285	0.108088
CCNB1	SCNT	sham	86.1403	37.3826	-1.20432	5e-05	0.00101657
MTMR4	SCNT	sham	14.8871	6.46246	-1.20391	0.0001	0.00183867
HMOX2	SCNT	sham	16.9713	7.37223	-1.20292	0.00315	0.0264932
ATXN2	SCNT	sham	59.2319	25.7351	-1.20264	0.01525	0.0815732
MTMR11	SCNT	sham	40.4389	17.57	-1.20263	5e-05	0.00101657
ULBP3	SCNT	sham	22.1215	9.61801	-1.20164	5e-05	0.00101657
CELF3	SCNT	sham	1.12676	0.490287	-1.20047	0.042	0.162955
LAMP1	SCNT	sham	173.687	75.5802	-1.20041	5e-05	0.00101657
NOTCH2	SCNT	sham	3.84241	1.67224	-1.20023	0.0001	0.00183867
BOD1	SCNT	sham	6.3755	2.77787	-1.19856	0.01695	0.0878168
RPL17	SCNT	sham	87.9805	38.3412	-1.19829	0.00045	0.00610106
PSMD9	SCNT	sham	11.4241	4.98059	-1.1977	0.0156	0.0829319
BTG1	SCNT	sham	87.8271	38.315	-1.19676	5e-05	0.00101657
LOC100847202	SCNT	sham	42.5145	18.5614	-1.19565	0.00655	0.0449002
ECSIT	SCNT	sham	11.024	4.81355	-1.19548	0.00385	0.0306195
MYO5C	SCNT	sham	4.36523	1.90672	-1.19497	0.0002	0.00318901
LOC515042	SCNT	sham	58.9824	25.785	-1.19375	0.0003	0.00441801
OSBP	SCNT	sham	17.2893	7.56431	-1.1926	0.0001	0.00183867
XBP1	SCNT	sham	13.8866	6.07831	-1.19195	0.00245	0.0220228
SMARCD2	SCNT	sham	33.8724	14.8475	-1.18989	0.00855	0.0543706
ERF	SCNT	sham	25.4153	11.148	-1.18891	0.00035	0.00500052
ZFAT	SCNT	sham	1.91511	0.84048	-1.18814	0.02575	0.117481
LOC101905329,LOC789547	SCNT	sham	16.4245	7.21231	-1.18732	0.00095	0.0107379
LINS	SCNT	sham	3.1288	1.37567	-1.18547	0.04565	0.172513
TBK1	SCNT	sham	3.24949	1.42973	-1.18447	0.01875	0.0941634
GCNT1	SCNT	sham	100.722	44.355	-1.18321	0.0136	0.0753312
F3	SCNT	sham	17.9456	7.90288	-1.18318	0.00035	0.00500052
PIGU	SCNT	sham	104.352	45.9982	-1.18181	5e-05	0.00101657
GPX1	SCNT	sham	42.8815	18.9043	-1.18164	0.0001	0.00183867
SMS	SCNT	sham	44.835	19.7795	-1.18062	5e-05	0.00101657
TRIM41	SCNT	sham	6.99094	3.08491	-1.18026	0.00365	0.0294306
BRIX1	SCNT	sham	11.1069	4.9045	-1.17928	0.0296	0.129114
ADCK2	SCNT	sham	10.6274	4.69277	-1.17928	0.0031	0.0261664
ERICH1	SCNT	sham	4.26266	1.88393	-1.17801	0.02535	0.116206
BAMBI	SCNT	sham	3.27589	1.45111	-1.17473	0.0164	0.0857654
MTFR1	SCNT	sham	27.1063	12.0107	-1.17431	0.00455	0.0345072
PPP1R12C	SCNT	sham	7.35864	3.26169	-1.17382	0.0051	0.0375825
TRIO	SCNT	sham	2.90263	1.28685	-1.17352	0.02715	0.121813
LOC528098	SCNT	sham	2.54833	1.13025	-1.1729	0.026	0.118248
BABAM1	SCNT	sham	9.08561	4.03015	-1.17275	0.0243	0.112859
SPRY2	SCNT	sham	6.36746	2.82465	-1.17264	0.0248	0.114467
DAXX	SCNT	sham	17.4115	7.73089	-1.17133	0.0005	0.00658995
ATP1B3	SCNT	sham	83.4361	37.0629	-1.1707	5e-05	0.00101657
FAM109A	SCNT	sham	4.00152	1.77889	-1.16957	0.021	0.10181
ALG6	SCNT	sham	11.0765	4.92715	-1.16868	0.0019	0.0181974
SENP3	SCNT	sham	18.8361	8.38977	-1.1668	0.00065	0.00809029
UBE2J2	SCNT	sham	14.7866	6.5935	-1.16517	0.001	0.011177
TK1	SCNT	sham	7.34064	3.27336	-1.16514	0.0231	0.108907
BASP1	SCNT	sham	210.996	94.1124	-1.16476	5e-05	0.00101657
TTLL12	SCNT	sham	21.0246	9.39475	-1.16215	5e-05	0.00101657
UBE2Q2	SCNT	sham	19.8012	8.84908	-1.16199	0.00055	0.00710322
CCNY	SCNT	sham	20.5674	9.19709	-1.16111	0.00205	0.0192948
MUC16	SCNT	sham	1.39987	0.627024	-1.1587	0.0083	0.053213
TMEM139	SCNT	sham	11.159	5.00545	-1.15663	0.0102	0.0617795
NDUFB6	SCNT	sham	89.9671	40.3948	-1.15523	0.00035	0.00500052
DAGLB	SCNT	sham	6.82398	3.06529	-1.15459	0.0003	0.00441801
GOSR1	SCNT	sham	173.475	77.9598	-1.15392	5e-05	0.00101657
HIF1A	SCNT	sham	44.3427	19.9468	-1.15254	5e-05	0.00101657
LOC614207	SCNT	sham	23.4237	10.5528	-1.15034	5e-05	0.00101657
CHST12	SCNT	sham	5.54486	2.49925	-1.14966	0.04575	0.172761
UBE2V1	SCNT	sham	32.4602	14.6355	-1.1492	5e-05	0.00101657
PTMS	SCNT	sham	45.6002	20.5612	-1.14911	0.0001	0.00183867
MOB3A	SCNT	sham	5.25819	2.37121	-1.14894	0.02635	0.119399
MPHOSPH6	SCNT	sham	5.44238	2.45502	-1.1485	0.03195	0.136002
FARP1	SCNT	sham	7.98184	3.60371	-1.14724	0.00155	0.0155611
PREX1	SCNT	sham	1.61049	0.727411	-1.14666	0.02705	0.121538
ZWINT	SCNT	sham	8.39108	3.7905	-1.14647	0.0289	0.127242
PGRMC2	SCNT	sham	41.4578	18.7364	-1.1458	5e-05	0.00101657
ARPC5L	SCNT	sham	15.4761	6.99465	-1.14572	0.03035	0.131303
NGLY1	SCNT	sham	31.5627	14.2704	-1.14519	0.00025	0.00381007
SEMA7A	SCNT	sham	5.89639	2.67097	-1.14247	0.0087	0.0549895
TMEM63A	SCNT	sham	35.5384	16.1035	-1.142	5e-05	0.00101657
IRF6	SCNT	sham	33.4684	15.1698	-1.1416	0.0002	0.00318901
C1QBP	SCNT	sham	86.8251	39.354	-1.1416	5e-05	0.00101657
UBE2D1	SCNT	sham	5.98626	2.71594	-1.1402	0.02015	0.0989853
LOC790271	SCNT	sham	2.24178	1.01731	-1.13988	0.01165	0.0676143
MIDN	SCNT	sham	4.09194	1.85711	-1.13973	0.01955	0.0969503
AFF1	SCNT	sham	49.4531	22.4457	-1.13962	5e-05	0.00101657
GDI2	SCNT	sham	89.9687	40.852	-1.13902	5e-05	0.00101657
ARPP19	SCNT	sham	34.2984	15.5741	-1.13899	0.00265	0.0233815
PLEKHF2	SCNT	sham	23.4413	10.6471	-1.13859	5e-05	0.00101657
SNRPE	SCNT	sham	28.5914	12.9901	-1.13816	0.01435	0.0783026
UBE2D2	SCNT	sham	4.82707	2.1964	-1.13601	0.0203	0.0994427
STYX	SCNT	sham	9.1603	4.16898	-1.1357	0.0346	0.143432
TMCO5B	SCNT	sham	12.7534	5.80436	-1.13567	0.0011	0.0120159
CIZ1,LOC101903948	SCNT	sham	25.1364	11.4453	-1.13502	0.0002	0.00318901
LOC506645	SCNT	sham	34.4084	15.6824	-1.13362	0.00015	0.00252854
AGFG2	SCNT	sham	8.61178	3.92626	-1.13316	0.01535	0.0819564
GCLC	SCNT	sham	65.1197	29.7409	-1.13065	5e-05	0.00101657
PTCHD2	SCNT	sham	3.8595	1.76317	-1.13024	0.00505	0.0372981
ZFAND6	SCNT	sham	17.858	8.15912	-1.13008	0.023	0.108572
DIDO1	SCNT	sham	8.5595	3.91672	-1.12788	5e-05	0.00101657
USP21	SCNT	sham	10.6251	4.86657	-1.1265	0.0043	0.0331497
TDRKH	SCNT	sham	4.49744	2.06089	-1.12584	0.0357	0.146441
LOC100138449	SCNT	sham	15.6301	7.17331	-1.12362	0.0004	0.00554212
PRKD2	SCNT	sham	7.00339	3.21541	-1.12305	0.0032	0.0268087
MRPL24	SCNT	sham	9.88228	4.53995	-1.12217	0.0133	0.0742219
ING1	SCNT	sham	8.1465	3.74644	-1.12066	0.01355	0.0751317
CORO7	SCNT	sham	5.72706	2.63407	-1.1205	0.0038	0.0302956
CXADR	SCNT	sham	12.5494	5.77369	-1.12006	0.00155	0.0155611
RPL6	SCNT	sham	526.789	242.454	-1.11951	5e-05	0.00101657
HMGCS1	SCNT	sham	105.758	48.6873	-1.11915	5e-05	0.00101657
LOC100299281	SCNT	sham	13.9897	6.44344	-1.11847	0.0004	0.00554212
TPP1	SCNT	sham	67.9714	31.3299	-1.11739	5e-05	0.00101657
MTF1	SCNT	sham	15.6057	7.20009	-1.11599	0.0001	0.00183867
ASCC1	SCNT	sham	12.9874	5.99705	-1.11479	0.0016	0.0159311
SPCS1	SCNT	sham	11.3184	5.23325	-1.1129	0.016	0.0843603
EPPK1	SCNT	sham	6.70835	3.10474	-1.11149	5e-05	0.00101657
DLC1	SCNT	sham	53.6732	24.8425	-1.11139	5e-05	0.00101657
SREBF2	SCNT	sham	14.1748	6.56181	-1.11116	0.00015	0.00252854
TMSB10	SCNT	sham	359.97	166.71	-1.11053	5e-05	0.00101657
BCL2L13	SCNT	sham	37.0962	17.1909	-1.10963	0.0087	0.0549895
LOC506181	SCNT	sham	4.19053	1.94283	-1.10897	0.01965	0.0972665
COG8	SCNT	sham	17.6618	8.19978	-1.10698	0.0005	0.00658995
GOLPH3L	SCNT	sham	10.4687	4.86324	-1.1061	0.01045	0.0628128
PDLIM7	SCNT	sham	11.5342	5.36292	-1.10482	0.0359	0.146957
CPSF7	SCNT	sham	66.0155	30.73	-1.10316	5e-05	0.00101657
TMEM86A	SCNT	sham	69.5801	32.4264	-1.1015	5e-05	0.00101657
SMPDL3A	SCNT	sham	9.25035	4.31482	-1.10021	0.0039	0.0308995
NFATC2IP	SCNT	sham	7.76518	3.62262	-1.09999	0.02915	0.127982
HDAC3	SCNT	sham	13.5984	6.34447	-1.09987	0.04245	0.164091
CAMSAP1	SCNT	sham	7.20283	3.36113	-1.09961	0.0005	0.00658995
NAP1L4	SCNT	sham	63.391	29.5835	-1.09949	5e-05	0.00101657
KLF4	SCNT	sham	14.3011	6.67602	-1.09907	0.00125	0.0132165
S100A10	SCNT	sham	207.081	96.7168	-1.09836	5e-05	0.00101657
RBM44	SCNT	sham	4.42681	2.0677	-1.09824	0.00335	0.0276706
C1H21orf59	SCNT	sham	19.1237	8.93429	-1.09794	0.005	0.0370563
YKT6	SCNT	sham	44.6	20.8422	-1.09754	0.0003	0.00441801
TRMT2A	SCNT	sham	2.75795	1.28936	-1.09694	0.0316	0.134986
ZFP2,ZNF454	SCNT	sham	2.60425	1.21814	-1.09619	0.01295	0.0728038
HGSNAT	SCNT	sham	2.1591	1.01072	-1.09506	0.0226	0.107209
NID1	SCNT	sham	30.4575	14.2704	-1.09377	0.00045	0.00610106
ANKRD13B	SCNT	sham	8.70273	4.07813	-1.09356	0.0079	0.0514516
ARPC2	SCNT	sham	877.914	411.528	-1.09309	5e-05	0.00101657
ANKRD31	SCNT	sham	2.02997	0.951626	-1.09299	0.038	0.152383
NUCB2	SCNT	sham	22.5043	10.5602	-1.09157	0.00505	0.0372981
FGFR1	SCNT	sham	2.70384	1.26937	-1.0909	0.0276	0.123177
ATN1	SCNT	sham	55.2297	25.9323	-1.09069	5e-05	0.00101657
NAA60	SCNT	sham	43.0972	20.2506	-1.08963	0.0007	0.00855537
VPS26B	SCNT	sham	9.18518	4.31608	-1.08959	0.0055	0.0396364
DENND4B	SCNT	sham	1.64174	0.772194	-1.08819	0.04725	0.176343
KLHL36	SCNT	sham	3.90816	1.83866	-1.08783	0.0179	0.0912667
SLC38A9	SCNT	sham	15.9046	7.49479	-1.08549	0.0044	0.0336617
IFT20	SCNT	sham	37.678	17.7623	-1.0849	0.0027	0.0236726
SNX17	SCNT	sham	10.7224	5.06294	-1.08258	0.00315	0.0264932
NISCH	SCNT	sham	10.5043	4.96543	-1.081	0.00045	0.00610106
OSGIN2	SCNT	sham	13.117	6.20179	-1.08068	0.00045	0.00610106
HERPUD2	SCNT	sham	56.498	26.7131	-1.08065	5e-05	0.00101657
C8H9orf24	SCNT	sham	2.58709	1.22336	-1.08048	0.00865	0.0547979
PRR11	SCNT	sham	21.6264	10.2283	-1.08022	0.00415	0.0322814
LOC786565	SCNT	sham	11.2595	5.32776	-1.07954	0.00125	0.0132165
NDUFS8	SCNT	sham	12.1952	5.77134	-1.07933	0.0273	0.122289
MYO1D	SCNT	sham	72.1816	34.1699	-1.0789	5e-05	0.00101657
MSL1	SCNT	sham	5.12155	2.42568	-1.07819	0.0053	0.0386209
CCT5	SCNT	sham	23.4106	11.0903	-1.07786	0.00015	0.00252854
LOC104969538	SCNT	sham	1.71124	0.810709	-1.07778	0.0146	0.079241
MAN2B1	SCNT	sham	16.4422	7.78995	-1.07771	0.00015	0.00252854
FAM103A1	SCNT	sham	10.7879	5.11501	-1.07661	0.0344	0.142887
PODN	SCNT	sham	3.02624	1.43522	-1.07625	0.04895	0.180563
MEF2A	SCNT	sham	6.80699	3.2291	-1.07589	0.00085	0.0098657
TPX2	SCNT	sham	115.196	54.6486	-1.07583	5e-05	0.00101657
ZER1	SCNT	sham	18.4549	8.75599	-1.07566	0.003	0.0255663
FAM120A	SCNT	sham	49.5641	23.5183	-1.07551	5e-05	0.00101657
C5H12orf45	SCNT	sham	24.8413	11.8043	-1.07343	0.0002	0.00318901
LYAR	SCNT	sham	32.22	15.3202	-1.07252	0.0014	0.014431
GAA	SCNT	sham	1.81003	0.861127	-1.07172	0.0449	0.17045
FYB	SCNT	sham	6.91311	3.28908	-1.07165	0.0083	0.053213
STK38L	SCNT	sham	1.84083	0.876377	-1.07073	0.0257	0.117324
STK16	SCNT	sham	37.9417	18.0633	-1.07072	0.0008	0.00944432
PUS7	SCNT	sham	3.02253	1.439	-1.07069	0.0253	0.116034
ACTL6A	SCNT	sham	20.3741	9.70131	-1.07048	0.00085	0.0098657
LOC100847211	SCNT	sham	1.73652	0.827525	-1.06933	0.0496	0.182156
LAS1L	SCNT	sham	16.2556	7.75386	-1.06795	0.0008	0.00944432
RIF1	SCNT	sham	65.4958	31.2446	-1.06779	5e-05	0.00101657
MMP12	SCNT	sham	40.6502	19.3928	-1.06774	0.0002	0.00318901
TCEB3	SCNT	sham	295.885	141.299	-1.06629	5e-05	0.00101657
GATA6	SCNT	sham	141.401	67.526	-1.06628	5e-05	0.00101657
LANCL2	SCNT	sham	19.8194	9.46856	-1.06569	0.0058	0.0411474
KIAA0182	SCNT	sham	4.12976	1.97302	-1.06565	0.00555	0.0398668
STRADA	SCNT	sham	11.7118	5.59746	-1.06512	0.0014	0.014431
ZNF236	SCNT	sham	5.32924	2.54781	-1.06467	0.0003	0.00441801
STMN1	SCNT	sham	8.93527	4.27427	-1.06383	0.02245	0.106673
SGMS1	SCNT	sham	11.7458	5.61882	-1.06381	0.0002	0.00318901
ACTR3B	SCNT	sham	6.27384	3.00444	-1.06226	0.02965	0.129242
TMEM45B	SCNT	sham	4.46392	2.13868	-1.06159	0.0415	0.161683
UBXN4	SCNT	sham	19.2737	9.24479	-1.05992	0.0001	0.00183867
IQCB1	SCNT	sham	5.67377	2.72274	-1.05925	0.03975	0.15703
MUC20	SCNT	sham	13.849	6.64734	-1.05894	0.0043	0.0331497
IDI1	SCNT	sham	11.322	5.43522	-1.05871	0.0024	0.021664
MVD	SCNT	sham	4.84363	2.32613	-1.05816	0.02785	0.124043
CERCAM	SCNT	sham	3.0541	1.46806	-1.05684	0.0135	0.0749319
LOC104973482,STXBP1	SCNT	sham	37.7754	18.1586	-1.05679	0.00015	0.00252854
ATP5SL	SCNT	sham	10.7629	5.17572	-1.05624	0.00795	0.0516654
DHDH	SCNT	sham	4.71722	2.26909	-1.05582	0.03995	0.157555
MAPK8IP1	SCNT	sham	5.36164	2.5794	-1.05564	0.01495	0.0804436
EIF4EBP1	SCNT	sham	50.898	24.5018	-1.05472	0.00095	0.0107379
UBE2D3	SCNT	sham	151.332	72.8741	-1.05424	5e-05	0.00101657
CCDC15	SCNT	sham	9.39786	4.52694	-1.0538	0.00695	0.0468433
RSU1	SCNT	sham	23.8716	11.5001	-1.05364	0.00075	0.00901115
TRIOBP	SCNT	sham	13.6086	6.55595	-1.05364	0.007	0.0470832
CCSER2	SCNT	sham	42.6647	20.5738	-1.05224	0.00045	0.00610106
RRAGA	SCNT	sham	9.40769	4.54188	-1.05055	0.003	0.0255663
SLC25A44	SCNT	sham	31.6315	15.2735	-1.05033	5e-05	0.00101657
AKIRIN2	SCNT	sham	15.4531	7.46468	-1.04974	0.01165	0.0676143
LOC100337215	SCNT	sham	65.1636	31.4812	-1.04958	0.00195	0.0185581
LRRCC1	SCNT	sham	22.3865	10.8211	-1.04878	0.00015	0.00252854
KHDRBS1	SCNT	sham	7.16593	3.46392	-1.04875	0.04155	0.161769
PGM1	SCNT	sham	22.9473	11.0929	-1.04868	0.00015	0.00252854
UBE2C	SCNT	sham	75.4749	36.487	-1.04861	0.0015	0.0151848
LOC101907185,PLSCR4	SCNT	sham	4.68356	2.26513	-1.04801	0.0219	0.104788
MAPK7	SCNT	sham	12.2915	5.94484	-1.04795	0.00355	0.028869
PMS1	SCNT	sham	2.59316	1.25424	-1.0479	0.03445	0.143031
ALKBH5	SCNT	sham	3.03369	1.46783	-1.04739	0.0288	0.126965
ARID4A	SCNT	sham	11.6691	5.64626	-1.04733	0.00035	0.00500052
DEDD2	SCNT	sham	10.0187	4.8562	-1.0448	0.00865	0.0547979
WASL	SCNT	sham	13.8318	6.70986	-1.04364	0.00275	0.0239963
CCDC97	SCNT	sham	5.98847	2.90786	-1.04223	0.0053	0.0386209
SLC44A2	SCNT	sham	80.4275	39.103	-1.04041	5e-05	0.00101657
UQCRFS1	SCNT	sham	10.8096	5.25687	-1.04003	0.0438	0.167646
PIK3R2	SCNT	sham	11.2525	5.47309	-1.03982	5e-05	0.00101657
EIF3B	SCNT	sham	20.7774	10.1141	-1.03865	5e-05	0.00101657
LOC101906092	SCNT	sham	85.094	41.4265	-1.03851	0.0193	0.09604
PPP1R8	SCNT	sham	29.0629	14.1506	-1.03832	0.0002	0.00318901
PRKAB1	SCNT	sham	22.4827	10.9467	-1.03831	0.0005	0.00658995
PCDH1	SCNT	sham	78.7623	38.3832	-1.03703	0.00025	0.00381007
TIAL1	SCNT	sham	23.4078	11.4075	-1.03701	0.0055	0.0396364
MYBL2	SCNT	sham	22.6982	11.0748	-1.0353	0.00015	0.00252854
OPTN	SCNT	sham	81.0712	39.5639	-1.03501	5e-05	0.00101657
RFK	SCNT	sham	2.318	1.13206	-1.03393	0.02115	0.102267
LYPD3	SCNT	sham	9.68851	4.7334	-1.0334	0.0062	0.0431064
ATP5G3	SCNT	sham	23.0347	11.2566	-1.03304	0.0482	0.178708
YTHDC1	SCNT	sham	36.8331	18.01	-1.03221	0.0001	0.00183867
PTAR1	SCNT	sham	7.02797	3.43957	-1.03088	0.0357	0.146441
IFITM3	SCNT	sham	235.087	115.13	-1.02994	0.00135	0.0140427
MUC4	SCNT	sham	1.81601	0.88958	-1.02958	0.017	0.087991
SDHC	SCNT	sham	60.4291	29.6119	-1.02907	5e-05	0.00101657
FAM76A	SCNT	sham	11.3885	5.58076	-1.02904	0.0031	0.0261664
CNN2	SCNT	sham	78.5952	38.5458	-1.02787	0.00015	0.00252854
TMEM259	SCNT	sham	34.303	16.8312	-1.0272	0.00125	0.0132165
SERTAD2	SCNT	sham	20.4683	10.0472	-1.0266	5e-05	0.00101657
CDC20	SCNT	sham	36.289	17.8535	-1.02333	5e-05	0.00101657
SLU7	SCNT	sham	34.3537	16.9015	-1.02332	5e-05	0.00101657
MRPS25	SCNT	sham	39.6183	19.4936	-1.02317	0.02865	0.126459
SOWAHB	SCNT	sham	2.62441	1.29144	-1.02301	0.0495	0.181904
GBP4	SCNT	sham	24.0552	11.8378	-1.02295	0.0003	0.00441801
SLC9A3R1	SCNT	sham	614.802	302.582	-1.02279	5e-05	0.00101657
MBD4	SCNT	sham	19.0041	9.35473	-1.02254	0.00115	0.012432
LOC515823	SCNT	sham	36.3011	17.8924	-1.02066	0.0003	0.00441801
BAHD1	SCNT	sham	7.44769	3.67342	-1.01967	0.0017	0.0167012
ELL2	SCNT	sham	18.2642	9.01141	-1.01919	5e-05	0.00101657
FAM49B	SCNT	sham	79.7212	39.3438	-1.01883	0.0002	0.00318901
EIF3D	SCNT	sham	456.827	225.453	-1.01882	0.0002	0.00318901
SNW1	SCNT	sham	4.46118	2.20183	-1.01872	0.0424	0.163991
HMBOX1	SCNT	sham	18.2985	9.03216	-1.01858	0.0111	0.0654378
SMAD1	SCNT	sham	37.1589	18.3447	-1.01834	0.0005	0.00658995
LOC615589	SCNT	sham	239.555	118.285	-1.01809	5e-05	0.00101657
PTPLB	SCNT	sham	31.509	15.5608	-1.01784	0.00065	0.00809029
ZYX	SCNT	sham	328.418	162.374	-1.01621	0.00015	0.00252854
LAMA5	SCNT	sham	4.49002	2.22246	-1.01456	0.0009	0.0103091
MMP15	SCNT	sham	10.0317	4.96696	-1.01413	0.00155	0.0155611
SS18L1	SCNT	sham	4.66026	2.30749	-1.01409	0.0155	0.0825521
KCTD11	SCNT	sham	6.99446	3.46614	-1.01288	0.0071	0.0475855
UBXN1	SCNT	sham	23.2254	11.5189	-1.0117	0.00895	0.0560465
CACNA1H	SCNT	sham	6.69196	3.32021	-1.01115	0.0007	0.00855537
SCNN1A	SCNT	sham	40.82	20.2529	-1.01115	5e-05	0.00101657
LGALS3BP	SCNT	sham	15.158	7.52999	-1.00936	0.0029	0.0249432
ABHD2,LOC101908279	SCNT	sham	73.7405	36.6429	-1.00893	5e-05	0.00101657
BRAF	SCNT	sham	8.63501	4.29361	-1.00801	0.03505	0.144619
USP30	SCNT	sham	46.1769	22.9714	-1.00733	0.0002	0.00318901
COLGALT1	SCNT	sham	14.2415	7.08598	-1.00706	0.00285	0.0246514
PLK2	SCNT	sham	25.9981	12.9375	-1.00685	0.0005	0.00658995
LOC101907203	SCNT	sham	7.8396	3.90235	-1.00644	0.02165	0.103989
WDR37	SCNT	sham	9.14543	4.55277	-1.00631	0.01025	0.0619724
PPM1K	SCNT	sham	11.7674	5.85838	-1.00622	0.00255	0.0227071
DAP	SCNT	sham	64.8445	32.3187	-1.00462	0.00015	0.00252854
CBX3	SCNT	sham	5.15228	2.56827	-1.00441	0.0376	0.15145
CDCA8	SCNT	sham	23.5091	11.7357	-1.00232	0.00015	0.00252854
NUPR1	SCNT	sham	25.2839	12.6225	-1.00223	0.0379	0.152153
DCAF15	SCNT	sham	16.3431	8.15938	-1.00215	0.00155	0.0155611
CAB39	SCNT	sham	7.27182	3.63055	-1.00213	0.00125	0.0132165
WDR19	SCNT	sham	6.58573	3.28829	-1.002	0.00105	0.0116029
RGMB	SCNT	sham	1.81076	0.905094	-1.00045	0.03755	0.151289
SART1	SCNT	sham	4.37438	8.75368	1.00081	0.0011	0.0120159
PDHA1	SCNT	sham	82.7167	165.624	1.00166	5e-05	0.00101657
SLC30A7	SCNT	sham	16.9588	33.9591	1.00176	5e-05	0.00101657
LIN9	SCNT	sham	3.93444	7.88686	1.00329	0.004	0.0314465
IFI44L	SCNT	sham	34.7798	69.7206	1.00333	5e-05	0.00101657
NIPAL1	SCNT	sham	25.9017	51.9402	1.00381	0.0006	0.00758476
SNX14	SCNT	sham	5.90898	11.8522	1.00417	0.00185	0.0178505
MRPS17	SCNT	sham	9.73728	19.5538	1.00586	0.04265	0.164653
BHLHE40	SCNT	sham	5.79023	11.6328	1.00651	0.0106	0.0634102
ZNF638	SCNT	sham	41.6316	83.6428	1.00656	5e-05	0.00101657
ACTR2	SCNT	sham	16.1759	32.5131	1.00717	0.0001	0.00183867
UNC45A	SCNT	sham	3.09772	6.23127	1.00832	0.00755	0.0498022
RND2	SCNT	sham	28.4463	57.2597	1.00928	0.0003	0.00441801
CDC7	SCNT	sham	11.6555	23.463	1.00938	0.00015	0.00252854
ERICH5	SCNT	sham	5.42344	10.9196	1.00964	0.00135	0.0140427
VAV3	SCNT	sham	2.51164	5.06234	1.01117	0.00645	0.0444254
SNAP23	SCNT	sham	102.059	205.712	1.01122	0.0001	0.00183867
ATP1A1	SCNT	sham	982.906	1981.68	1.0116	0.0014	0.014431
LOC100300864	SCNT	sham	5.81829	11.7364	1.01233	0.0039	0.0308995
PRKD1	SCNT	sham	2.40039	4.84226	1.01242	0.00425	0.0328755
PSAP	SCNT	sham	348.065	702.299	1.01273	5e-05	0.00101657
NUP93	SCNT	sham	98.8163	199.422	1.013	5e-05	0.00101657
TMEM163	SCNT	sham	2.53187	5.11338	1.01408	0.02935	0.128485
TIMELESS	SCNT	sham	10.5352	21.2821	1.01442	5e-05	0.00101657
CEP164	SCNT	sham	3.91844	7.91788	1.01483	0.0014	0.014431
PPM1D	SCNT	sham	14.063	28.4621	1.01713	5e-05	0.00101657
PLA2G6	SCNT	sham	5.66571	11.4723	1.01782	0.00165	0.0162951
OTUD3	SCNT	sham	5.76423	11.6842	1.01936	0.0003	0.00441801
AGTRAP	SCNT	sham	69.8897	141.705	1.01974	5e-05	0.00101657
HRAS	SCNT	sham	22.5542	45.754	1.0205	0.0015	0.0151848
PRMT7	SCNT	sham	7.7787	15.7941	1.02178	0.00225	0.0206472
TCP11L2	SCNT	sham	4.35971	8.86171	1.02335	0.00275	0.0239963
LAMA1	SCNT	sham	6.16072	12.5267	1.02383	0.0004	0.00554212
CDH26	SCNT	sham	17.5479	35.682	1.0239	5e-05	0.00101657
KCNJ14	SCNT	sham	0.991737	2.01716	1.0243	0.0202	0.0990885
AGRN	SCNT	sham	11.899	24.2081	1.02465	0.00085	0.0098657
PECAM1	SCNT	sham	90.5899	184.561	1.02667	5e-05	0.00101657
CHPF2,MIR671	SCNT	sham	2.08522	4.25405	1.02864	0.03095	0.132973
ARL14EP	SCNT	sham	339.026	692.357	1.03012	5e-05	0.00101657
CPSF4	SCNT	sham	6.38318	13.0492	1.03162	0.00765	0.0502457
POLD2	SCNT	sham	39.4836	80.7721	1.0326	5e-05	0.00101657
MAPKAPK2	SCNT	sham	128.594	263.213	1.0334	0.0003	0.00441801
HECTD3	SCNT	sham	6.40558	13.1163	1.03395	0.0015	0.0151848
LMX1B	SCNT	sham	1.22741	2.51604	1.03554	0.0471	0.175949
TEX264	SCNT	sham	8.61816	17.6769	1.03641	0.00295	0.0252605
PRKG1	SCNT	sham	7.18115	14.7315	1.03661	0.0291	0.127845
CCNL2	SCNT	sham	16.7204	34.3015	1.03666	0.0001	0.00183867
CTTN	SCNT	sham	35.1658	72.1951	1.03773	5e-05	0.00101657
COL4A3BP	SCNT	sham	9.05056	18.5962	1.03893	0.00165	0.0162951
CHM	SCNT	sham	5.22104	10.7301	1.03926	0.0076	0.050031
TAAR1	SCNT	sham	4.61655	9.48967	1.03954	0.04735	0.176602
R3HCC1L	SCNT	sham	4.68899	9.64265	1.04015	0.00065	0.00809029
SPCS2	SCNT	sham	32.7076	67.2895	1.04075	0.0002	0.00318901
PEX5	SCNT	sham	1.37708	2.83306	1.04075	0.02915	0.127982
PLIN3	SCNT	sham	83.6278	172.095	1.04115	0.0001	0.00183867
DDIT4L	SCNT	sham	1.07199	2.20685	1.04169	0.04425	0.168818
WDR41	SCNT	sham	5.49445	11.3131	1.04195	0.00915	0.056929
LAPTM4A	SCNT	sham	311.666	642.038	1.04266	5e-05	0.00101657
DHDDS	SCNT	sham	14.1522	29.1575	1.04284	0.00415	0.0322814
DIMT1	SCNT	sham	3.26462	6.7273	1.04311	0.036	0.147222
NXT2	SCNT	sham	4.21272	8.68539	1.04384	0.0071	0.0475855
BCLAF1	SCNT	sham	199.675	411.767	1.04417	5e-05	0.00101657
IFT52	SCNT	sham	7.06769	14.5759	1.04428	0.00625	0.0433578
SDR9C7	SCNT	sham	2.28049	4.70803	1.04578	0.01965	0.0972665
WASF3	SCNT	sham	2.37531	4.90434	1.04595	0.01905	0.095193
BCKDHA	SCNT	sham	9.30601	19.2156	1.04605	0.0382	0.152957
CRCP	SCNT	sham	38.502	79.5207	1.0464	0.0041	0.0319984
CBWD2	SCNT	sham	6.05399	12.5066	1.04673	0.00985	0.060154
STARD4	SCNT	sham	22.4873	46.5029	1.04821	0.0003	0.00441801
ZCCHC6	SCNT	sham	8.26792	17.1109	1.04932	0.0001	0.00183867
DNALI1	SCNT	sham	3.70108	7.66246	1.04986	0.03515	0.144841
HNF4A	SCNT	sham	21.6113	44.7476	1.05003	5e-05	0.00101657
SRSF1	SCNT	sham	18.3962	38.0992	1.05035	5e-05	0.00101657
KIAA0922	SCNT	sham	4.75741	9.86366	1.05195	0.00155	0.0155611
IP6K1	SCNT	sham	6.88998	14.2871	1.05214	0.00555	0.0398668
RCAN3	SCNT	sham	12.7773	26.5549	1.05539	0.00045	0.00610106
DDX41	SCNT	sham	24.2057	50.3553	1.0568	5e-05	0.00101657
RAB14	SCNT	sham	18.7966	39.1102	1.05707	5e-05	0.00101657
GOT1	SCNT	sham	24.2415	50.4569	1.05757	0.00015	0.00252854
TBCC	SCNT	sham	6.68762	13.9199	1.05759	0.00105	0.0116029
MRPL46	SCNT	sham	15.4129	32.0842	1.05772	0.00075	0.00901115
ING4	SCNT	sham	37.2615	77.6117	1.05859	5e-05	0.00101657
MINOS1	SCNT	sham	191.485	399.045	1.05932	5e-05	0.00101657
INPP4B	SCNT	sham	1.94165	4.04703	1.05958	0.00365	0.0294306
NGDN	SCNT	sham	16.7303	34.8863	1.0602	0.0007	0.00855537
AURKB	SCNT	sham	12.6638	26.4079	1.06025	0.00045	0.00610106
AFTPH	SCNT	sham	48.2594	100.644	1.06037	5e-05	0.00101657
GRAMD1C	SCNT	sham	7.08412	14.8049	1.06341	0.0011	0.0120159
CEPT1	SCNT	sham	4.32641	9.04687	1.06425	0.00625	0.0433578
BRD4	SCNT	sham	56.4325	118.146	1.06598	5e-05	0.00101657
LOC534742	SCNT	sham	1.57713	3.3059	1.06775	0.0324	0.13728
LOC104974007	SCNT	sham	6.4259	13.4723	1.06803	0.02825	0.125231
APBB1	SCNT	sham	1.60753	3.37253	1.06899	0.02505	0.115232
PDCD10	SCNT	sham	87.8646	184.447	1.06985	5e-05	0.00101657
ZNF275	SCNT	sham	1.40567	2.95196	1.07042	0.0037	0.0297508
KCTD10	SCNT	sham	3.99267	8.39443	1.07208	0.0008	0.00944432
FDFT1	SCNT	sham	21.0786	44.3188	1.07214	0.0001	0.00183867
GRIPAP1	SCNT	sham	10.7207	22.5566	1.07315	0.0003	0.00441801
C29H11orf73	SCNT	sham	8.81229	18.5469	1.07359	0.0408	0.159709
ZCCHC3	SCNT	sham	3.22171	6.78076	1.07362	0.0024	0.021664
POLR2F	SCNT	sham	31.3813	66.0737	1.07417	0.0007	0.00855537
SARS2	SCNT	sham	32.7347	69.0031	1.07584	5e-05	0.00101657
OAZ1	SCNT	sham	54.7614	115.576	1.07762	0.0002	0.00318901
DPP4	SCNT	sham	2.93295	6.19144	1.07792	0.0404	0.158755
NFE2L1	SCNT	sham	42.5084	89.7657	1.07842	5e-05	0.00101657
APP	SCNT	sham	55.4242	117.095	1.07909	0.00065	0.00809029
MTHFD1	SCNT	sham	5.39928	11.4182	1.0805	0.0005	0.00658995
LOC104969862	SCNT	sham	1.07819	2.28107	1.0811	0.04285	0.165136
C11H2orf43	SCNT	sham	16.3687	34.6771	1.08304	0.01885	0.0944888
LRRN2	SCNT	sham	2.6219	5.55826	1.08402	0.01615	0.0848595
OSTC	SCNT	sham	62.5753	132.675	1.08423	5e-05	0.00101657
PSMA1	SCNT	sham	83.4537	177.042	1.08504	5e-05	0.00101657
KLHL15	SCNT	sham	23.3439	49.556	1.08601	0.00035	0.00500052
VWF	SCNT	sham	1.19502	2.53841	1.08689	0.00255	0.0227071
CHIC2	SCNT	sham	4.08713	8.6834	1.08717	0.00325	0.0271038
RPS23	SCNT	sham	46.2538	98.2857	1.08741	0.0013	0.0136378
CTSV	SCNT	sham	132.379	281.395	1.08793	5e-05	0.00101657
ACSF2	SCNT	sham	24.6381	52.3973	1.0886	0.0001	0.00183867
TRAIP	SCNT	sham	8.23721	17.5297	1.08958	0.00055	0.00710322
MSH3	SCNT	sham	2.29066	4.87798	1.09052	0.0368	0.14938
VWA2	SCNT	sham	0.814967	1.73595	1.09091	0.0431	0.165828
GPANK1	SCNT	sham	6.41704	13.6745	1.09151	0.0038	0.0302956
GUF1	SCNT	sham	4.59212	9.79594	1.09302	0.00775	0.0507252
RPS16	SCNT	sham	428.322	913.704	1.09303	5e-05	0.00101657
NDUFA5	SCNT	sham	36.6058	78.0976	1.09321	0.00135	0.0140427
KRI1	SCNT	sham	10.3022	21.994	1.09415	0.001	0.011177
IMPDH2	SCNT	sham	9.5075	20.3084	1.09494	0.0006	0.00758476
RBM19	SCNT	sham	11.1856	23.9062	1.09574	5e-05	0.00101657
PRIM1	SCNT	sham	37.0802	79.2529	1.09581	5e-05	0.00101657
PRPF3	SCNT	sham	43.2048	92.3465	1.09587	5e-05	0.00101657
ATG2A	SCNT	sham	3.57056	7.63191	1.09589	0.00595	0.0419267
DGCR8,MIR1306	SCNT	sham	13.9137	29.7492	1.09635	0.00015	0.00252854
PM20D1	SCNT	sham	10.8593	23.2274	1.0969	0.00085	0.0098657
TRIM35	SCNT	sham	0.651158	1.39385	1.09799	0.02215	0.105628
HCK	SCNT	sham	19.9675	42.7495	1.09825	0.0027	0.0236726
SALL1	SCNT	sham	2.50639	5.37106	1.09959	0.00335	0.0276706
LOC101905369	SCNT	sham	4.13155	8.85917	1.10049	0.0042	0.0325793
ZNF679	SCNT	sham	15.8636	34.0175	1.10056	5e-05	0.00101657
POLR3C	SCNT	sham	15.5855	33.4762	1.10293	0.0094	0.0581476
SLC5A11	SCNT	sham	4.8701	10.4736	1.10473	0.00445	0.0339578
CAP1	SCNT	sham	111.408	239.658	1.10513	5e-05	0.00101657
ARL16	SCNT	sham	1.68362	3.63064	1.10865	0.0318	0.135632
SUPT5H	SCNT	sham	61.6039	132.99	1.11022	5e-05	0.00101657
SLC25A33	SCNT	sham	1.88378	4.06712	1.11037	0.04125	0.160976
IL1RN	SCNT	sham	129.658	280.395	1.11275	5e-05	0.00101657
NAPA	SCNT	sham	39.3068	85.0074	1.11281	5e-05	0.00101657
SLC39A9	SCNT	sham	9.05972	19.5978	1.11316	5e-05	0.00101657
FAM136A	SCNT	sham	57.998	125.464	1.1132	5e-05	0.00101657
GDPD3,MAPK3	SCNT	sham	10.8105	23.4008	1.11412	0.0006	0.00758476
SAE1	SCNT	sham	30.5326	66.122	1.11478	5e-05	0.00101657
HNRNPM	SCNT	sham	13.1608	28.5213	1.1158	0.0001	0.00183867
LOC781692	SCNT	sham	9.81628	21.2847	1.11657	0.03385	0.141328
KIF24	SCNT	sham	14.1933	30.8094	1.11816	5e-05	0.00101657
TMED10	SCNT	sham	112.583	244.445	1.11852	5e-05	0.00101657
SPIDR	SCNT	sham	6.61933	14.3721	1.11852	0.00065	0.00809029
RPS4X	SCNT	sham	1056.19	2296.02	1.12026	5e-05	0.00101657
KATNBL1	SCNT	sham	3.20822	6.97907	1.12126	0.0211	0.102097
CCDC59	SCNT	sham	26.7312	58.2142	1.12284	0.00015	0.00252854
MAU2	SCNT	sham	14.9385	32.5407	1.1232	5e-05	0.00101657
ELMOD2	SCNT	sham	0.770543	1.67865	1.12335	0.04975	0.182493
MMAA	SCNT	sham	16.2533	35.5139	1.12766	0.00075	0.00901115
PGM3	SCNT	sham	14.2093	31.0488	1.12771	0.0001	0.00183867
NUF2	SCNT	sham	23.3502	51.0424	1.12826	5e-05	0.00101657
SNRPB	SCNT	sham	15.1533	33.1249	1.12828	0.00195	0.0185581
C8H8orf58	SCNT	sham	1.48626	3.25009	1.1288	0.02445	0.113401
MGAT5B	SCNT	sham	0.828537	1.81251	1.12935	0.0307	0.132261
HNRNPF	SCNT	sham	39.2624	85.9395	1.13017	5e-05	0.00101657
GMPPA,LOC513894	SCNT	sham	12.803	28.0405	1.13103	0.0001	0.00183867
NUDCD3	SCNT	sham	3.69652	8.10459	1.13257	0.0366	0.148793
ARSA	SCNT	sham	4.89702	10.756	1.13516	0.00305	0.0258809
GRB10	SCNT	sham	14.113	31.0125	1.13583	5e-05	0.00101657
SMDT1	SCNT	sham	77.6759	170.729	1.13617	0.0001	0.00183867
SCYL3	SCNT	sham	18.8227	41.3768	1.13634	5e-05	0.00101657
TDP2	SCNT	sham	3.04914	6.71324	1.13861	0.0014	0.014431
USP5	SCNT	sham	14.149	31.1517	1.13861	0.00015	0.00252854
STK19	SCNT	sham	9.10668	20.0502	1.13862	0.0041	0.0319984
WARS2	SCNT	sham	19.6479	43.264	1.13879	5e-05	0.00101657
SAMD12	SCNT	sham	36.0845	79.493	1.13945	0.00445	0.0339578
CDK5RAP3	SCNT	sham	3.15304	6.97566	1.14559	0.0307	0.132261
TCOF1	SCNT	sham	36.4939	80.7742	1.14624	5e-05	0.00101657
SNRPD1	SCNT	sham	51.9121	114.945	1.1468	0.0001	0.00183867
NDUFA6	SCNT	sham	39.5963	87.7194	1.14753	0.00415	0.0322814
HNRNPLL	SCNT	sham	13.0342	28.8816	1.14785	5e-05	0.00101657
KIAA1244	SCNT	sham	0.580903	1.29025	1.15128	0.0264	0.119576
ADSS	SCNT	sham	32.5211	72.2485	1.15159	5e-05	0.00101657
CHEK2	SCNT	sham	1.17613	2.61295	1.15163	0.0296	0.129114
KAT7	SCNT	sham	35.2102	78.2674	1.15242	5e-05	0.00101657
MDM4	SCNT	sham	21.4763	47.7826	1.15374	0.00995	0.060612
TMEM54	SCNT	sham	6.33935	14.1172	1.15505	0.01745	0.089635
YIF1A	SCNT	sham	7.06006	15.7224	1.15507	0.0011	0.0120159
CETN2	SCNT	sham	7.77992	17.3376	1.15608	0.032	0.136122
SCUBE2	SCNT	sham	1.56852	3.49616	1.15637	0.00305	0.0258809
NUDCD2	SCNT	sham	23.964	53.4172	1.15644	0.00025	0.00381007
MAFK	SCNT	sham	0.653933	1.45788	1.15666	0.02655	0.120002
COQ6	SCNT	sham	25.4837	56.8606	1.15786	5e-05	0.00101657
NUP37	SCNT	sham	6.16988	13.7677	1.15798	0.00105	0.0116029
TAF6	SCNT	sham	2.82352	6.30491	1.15898	0.0239	0.11147
ABL2	SCNT	sham	15.3785	34.3474	1.15928	5e-05	0.00101657
PCCB	SCNT	sham	8.56273	19.1285	1.15958	0.00025	0.00381007
SAP30BP	SCNT	sham	142.162	317.659	1.15994	5e-05	0.00101657
EXOG	SCNT	sham	3.73562	8.34818	1.16012	0.032	0.136122
SRSF6	SCNT	sham	44.8059	100.244	1.16175	5e-05	0.00101657
ESYT1	SCNT	sham	13.4517	30.1076	1.16234	5e-05	0.00101657
AP3S2	SCNT	sham	28.1933	63.1078	1.16247	5e-05	0.00101657
TMEM87A	SCNT	sham	7.73165	17.3086	1.16264	0.00015	0.00252854
RPP30	SCNT	sham	95.1319	213.013	1.16294	5e-05	0.00101657
CACNB3	SCNT	sham	4.5292	10.1449	1.16342	0.00195	0.0185581
MBTPS1	SCNT	sham	58.7312	131.669	1.16471	5e-05	0.00101657
APOL3	SCNT	sham	0.970741	2.17775	1.16568	0.00275	0.0239963
ASF1B	SCNT	sham	24.1296	54.1702	1.16669	5e-05	0.00101657
NDUFV1	SCNT	sham	14.3076	32.1266	1.16699	0.0005	0.00658995
ARFRP1,RTEL1	SCNT	sham	19.4224	43.6235	1.16738	0.00015	0.00252854
CYB561D2	SCNT	sham	2.69084	6.04423	1.1675	0.04565	0.172513
PURB	SCNT	sham	1.50382	3.37822	1.16763	0.0223	0.106141
DPY30	SCNT	sham	23.2319	52.2045	1.16807	0.0029	0.0249432
MOB1B	SCNT	sham	3.5729	8.03345	1.16892	0.00015	0.00252854
LIN28B	SCNT	sham	2.21267	4.9751	1.16894	0.0002	0.00318901
IER2	SCNT	sham	2.06307	4.64086	1.1696	0.0336	0.140636
RAB6A	SCNT	sham	31.2673	70.4881	1.17273	5e-05	0.00101657
AP1M2	SCNT	sham	87.6767	197.717	1.17317	5e-05	0.00101657
SUCLA2	SCNT	sham	39.8077	89.7697	1.17318	5e-05	0.00101657
SART3	SCNT	sham	15.4549	34.8609	1.17355	0.00015	0.00252854
CPPED1	SCNT	sham	6.28589	14.1936	1.17505	0.023	0.108572
RCN1	SCNT	sham	90.62	204.67	1.1754	5e-05	0.00101657
CCDC112	SCNT	sham	1.38623	3.14031	1.17974	0.0144	0.078507
SLC9A3	SCNT	sham	3.29613	7.47998	1.18226	0.01195	0.068824
CLTB	SCNT	sham	28.3563	64.4969	1.18556	5e-05	0.00101657
SIDT2	SCNT	sham	84.0347	191.14	1.18557	5e-05	0.00101657
DDX3X	SCNT	sham	70.7978	161.132	1.18647	5e-05	0.00101657
FEM1B	SCNT	sham	13.744	31.2876	1.18679	5e-05	0.00101657
CUL2	SCNT	sham	24.0234	54.6941	1.18694	5e-05	0.00101657
RUFY2	SCNT	sham	9.11486	20.7541	1.1871	5e-05	0.00101657
LOC104974349	SCNT	sham	12.0014	27.339	1.18776	0.00065	0.00809029
TMEM67	SCNT	sham	2.99634	6.82577	1.18779	5e-05	0.00101657
CPOX	SCNT	sham	8.05219	18.3588	1.18902	5e-05	0.00101657
SPRED1	SCNT	sham	6.67298	15.2171	1.18929	5e-05	0.00101657
SUPT4H1	SCNT	sham	75.6847	172.656	1.18983	5e-05	0.00101657
CDKN2A	SCNT	sham	5.18393	11.8263	1.18987	0.0178	0.0908986
ERI3	SCNT	sham	3.2559	7.43361	1.191	0.0226	0.107209
BCAT1	SCNT	sham	49.8231	113.794	1.19154	5e-05	0.00101657
CFAP126	SCNT	sham	5.13613	11.7349	1.19205	0.0039	0.0308995
TUBE1	SCNT	sham	1.50239	3.43909	1.19476	0.02545	0.116586
C24H18orf32	SCNT	sham	5.95875	13.6412	1.19488	0.0216	0.103835
C15H11orf58	SCNT	sham	104.818	240.195	1.19633	5e-05	0.00101657
ATG9B	SCNT	sham	10.9906	25.1913	1.19665	5e-05	0.00101657
ZNF692	SCNT	sham	2.87325	6.58589	1.19669	0.0291	0.127845
CDK11B	SCNT	sham	79.3529	182.049	1.19797	5e-05	0.00101657
CC2D2B	SCNT	sham	19.1114	43.8453	1.19799	5e-05	0.00101657
XRRA1	SCNT	sham	1.24867	2.86714	1.19922	0.02945	0.128691
ZC3HAV1	SCNT	sham	0.752676	1.72905	1.19988	0.01515	0.0811943
LOC101903649	SCNT	sham	2.54464	5.84612	1.20002	0.0021	0.0196278
PPP1CB	SCNT	sham	11.0549	25.4449	1.20269	5e-05	0.00101657
PPP6R3	SCNT	sham	69.5161	160.079	1.20336	5e-05	0.00101657
TTC5	SCNT	sham	6.13815	14.1362	1.20352	0.0383	0.153169
SEPHS1	SCNT	sham	39.9044	92.0297	1.20555	5e-05	0.00101657
FAM65A	SCNT	sham	23.6109	54.4642	1.20585	0.0001	0.00183867
DCTN4	SCNT	sham	95.8499	221.358	1.20753	5e-05	0.00101657
ADAMTS3	SCNT	sham	1.70175	3.93041	1.20766	0.02285	0.108088
LIN54,MIR2447	SCNT	sham	63.2055	146.191	1.20973	5e-05	0.00101657
AKR1B1	SCNT	sham	48.8959	113.107	1.20991	5e-05	0.00101657
TUBB3	SCNT	sham	41.7821	96.6703	1.21019	5e-05	0.00101657
NIPA2	SCNT	sham	79.2106	183.642	1.21313	5e-05	0.00101657
SNX11	SCNT	sham	3.50552	8.12759	1.2132	0.00055	0.00710322
KDM4B	SCNT	sham	1.99553	4.62686	1.21326	0.0034	0.0279424
PPFIBP1	SCNT	sham	3.65595	8.48359	1.21443	0.00115	0.012432
MAN2A2	SCNT	sham	21.1351	49.0853	1.21565	5e-05	0.00101657
C3	SCNT	sham	7.22626	16.7879	1.2161	5e-05	0.00101657
UTP6	SCNT	sham	44.0853	102.476	1.21692	5e-05	0.00101657
DDX55	SCNT	sham	2.657	6.17732	1.21718	0.0241	0.112166
ARID3B	SCNT	sham	9.60205	22.3285	1.21747	0.0004	0.00554212
CENPT	SCNT	sham	14.0027	32.594	1.2189	0.00015	0.00252854
ANGEL2	SCNT	sham	10.8169	25.209	1.22065	5e-05	0.00101657
FKBP15	SCNT	sham	107.97	251.811	1.22171	5e-05	0.00101657
PBDC1	SCNT	sham	10.7337	25.0407	1.22213	0.0021	0.0196278
PSMD11	SCNT	sham	56.7665	132.452	1.22235	5e-05	0.00101657
CHN1	SCNT	sham	1.90731	4.45058	1.22246	0.03105	0.13325
LTBP1	SCNT	sham	1.54289	3.60379	1.22389	0.0008	0.00944432
DGUOK	SCNT	sham	5.56872	13.0131	1.22454	0.01525	0.0815732
PCBP1	SCNT	sham	172.707	403.812	1.22536	5e-05	0.00101657
FAM195B	SCNT	sham	0.76548	1.79015	1.22565	0.04335	0.1665
GCDH	SCNT	sham	4.20727	9.84201	1.22607	0.01155	0.0672311
CAPG	SCNT	sham	94.6819	221.649	1.22711	5e-05	0.00101657
RAD51C	SCNT	sham	6.57482	15.3986	1.22778	0.00085	0.0098657
SPATA22	SCNT	sham	3.31225	7.76264	1.22874	0.0192	0.0957071
DHX38	SCNT	sham	6.66317	15.625	1.22958	5e-05	0.00101657
TMEM14C	SCNT	sham	35.0406	82.3233	1.23227	0.0001	0.00183867
ACBD4	SCNT	sham	2.05736	4.83472	1.23264	0.017	0.087991
TRAPPC9	SCNT	sham	3.01345	7.08274	1.23289	0.00205	0.0192948
CERS3	SCNT	sham	2.78557	6.54792	1.23307	0.024	0.11179
LOC101902670	SCNT	sham	101.246	238.004	1.23312	5e-05	0.00101657
NOL10	SCNT	sham	15.717	36.9894	1.23478	5e-05	0.00101657
ZNF574	SCNT	sham	4.98757	11.739	1.2349	5e-05	0.00101657
MSH6	SCNT	sham	71.7683	169.013	1.23571	5e-05	0.00101657
CBX2	SCNT	sham	6.15115	14.4911	1.23624	5e-05	0.00101657
EIF3G	SCNT	sham	91.1082	214.772	1.23715	5e-05	0.00101657
NEK2	SCNT	sham	13.5083	31.8475	1.23734	0.0002	0.00318901
PRNP	SCNT	sham	14.4157	33.9929	1.23759	5e-05	0.00101657
GTF2H3	SCNT	sham	6.44047	15.2568	1.24421	0.0274	0.122547
UHRF1	SCNT	sham	2.51937	5.97299	1.24539	0.00165	0.0162951
HS2ST1	SCNT	sham	4.58411	10.8752	1.24632	0.01415	0.077549
ACAT2	SCNT	sham	23.9952	56.9471	1.24688	0.005	0.0370563
RBBP7	SCNT	sham	73.1114	173.575	1.24739	5e-05	0.00101657
PRPF31	SCNT	sham	39.6575	94.1806	1.24784	5e-05	0.00101657
DNAJB11	SCNT	sham	28.7042	68.1691	1.24786	5e-05	0.00101657
RAB11B	SCNT	sham	12.7582	30.3109	1.24841	5e-05	0.00101657
MSRB1	SCNT	sham	36.7622	87.3553	1.24867	5e-05	0.00101657
CENPM	SCNT	sham	6.0974	14.4907	1.24886	0.0186	0.0936165
DPPA3	SCNT	sham	878.077	2087.05	1.24905	5e-05	0.00101657
SLC37A3	SCNT	sham	7.46389	17.7563	1.25033	0.0001	0.00183867
WDR13	SCNT	sham	6.2317	14.8285	1.25067	0.0005	0.00658995
RNF207	SCNT	sham	5.05852	12.0675	1.25434	5e-05	0.00101657
RBM28	SCNT	sham	6.89696	16.4554	1.25452	0.0003	0.00441801
NGRN	SCNT	sham	11.3052	27.016	1.25683	0.00035	0.00500052
CLDND1	SCNT	sham	19.1571	45.8168	1.258	5e-05	0.00101657
RAB28	SCNT	sham	8.82763	21.1295	1.25916	0.0019	0.0181974
RPL18	SCNT	sham	343.731	822.919	1.25947	5e-05	0.00101657
RPLP2	SCNT	sham	28.1664	67.4443	1.25972	0.0277	0.12355
MCCC1	SCNT	sham	16.584	39.7249	1.26025	5e-05	0.00101657
ABCC3	SCNT	sham	4.74533	11.3985	1.26427	0.002	0.0189285
BCAS2	SCNT	sham	91.8271	220.996	1.26703	5e-05	0.00101657
DDX6	SCNT	sham	41.8223	100.657	1.26711	5e-05	0.00101657
DNM1	SCNT	sham	0.778032	1.87346	1.2678	0.01795	0.0914472
ETHE1	SCNT	sham	481.216	1160.19	1.26961	5e-05	0.00101657
AOX1	SCNT	sham	5.68945	13.7228	1.27021	5e-05	0.00101657
FKBP8	SCNT	sham	9.82941	23.7215	1.27102	5e-05	0.00101657
LOC104973185,TMEM260	SCNT	sham	7.10606	17.154	1.27143	0.00015	0.00252854
TCF19	SCNT	sham	4.21312	10.2012	1.27577	0.0005	0.00658995
SLC28A3	SCNT	sham	23.7144	57.4564	1.2767	5e-05	0.00101657
TMED1	SCNT	sham	2.08072	5.04466	1.27767	0.00485	0.0362052
RCBTB1	SCNT	sham	2.10752	5.11034	1.27787	0.0201	0.0988431
POLA2	SCNT	sham	19.1601	46.5176	1.27967	5e-05	0.00101657
STX16	SCNT	sham	5.50427	13.3646	1.27979	0.0019	0.0181974
SLC19A2	SCNT	sham	3.4187	8.30139	1.2799	0.00715	0.0478268
LOC789989	SCNT	sham	8.95807	21.7541	1.28003	0.0001	0.00183867
ERAL1	SCNT	sham	62.9719	153.11	1.28179	5e-05	0.00101657
ANAPC11	SCNT	sham	7.2262	17.6142	1.28543	0.01425	0.0779209
OXSM	SCNT	sham	5.77379	14.0742	1.28547	0.00045	0.00610106
CDSN	SCNT	sham	1.33859	3.26641	1.28699	0.02045	0.0999236
ZDHHC21	SCNT	sham	2.11229	5.1564	1.28756	0.0353	0.1453
CNDP2	SCNT	sham	12.5844	30.7301	1.28802	0.0001	0.00183867
UGDH	SCNT	sham	7.58433	18.5216	1.28811	5e-05	0.00101657
HYOU1	SCNT	sham	35.0179	85.5735	1.28907	5e-05	0.00101657
LOC783466	SCNT	sham	8.70705	21.3093	1.29123	5e-05	0.00101657
SNRPF	SCNT	sham	32.8732	80.5222	1.29248	5e-05	0.00101657
ZFPL1	SCNT	sham	7.79855	19.1204	1.29384	0.04775	0.177627
ACBD6	SCNT	sham	4.89373	12.0018	1.29424	0.0189	0.09467
HGS	SCNT	sham	5.67026	13.9279	1.29649	0.0001	0.00183867
E2F3	SCNT	sham	2.50055	6.14245	1.29657	0.0258	0.117652
RPL10	SCNT	sham	242.115	594.782	1.29667	5e-05	0.00101657
MAGEH1	SCNT	sham	2.38866	5.87355	1.29803	0.00385	0.0306195
ACAA2	SCNT	sham	11.8737	29.2497	1.30065	5e-05	0.00101657
EXOSC3	SCNT	sham	2.70149	6.67314	1.30461	0.0033	0.0274052
PCYT2	SCNT	sham	9.01212	22.2702	1.30518	5e-05	0.00101657
NDUFAF1	SCNT	sham	3.95261	9.77006	1.30556	0.00095	0.0107379
LARP6	SCNT	sham	9.26011	22.9191	1.30745	5e-05	0.00101657
FAM213A	SCNT	sham	6.40187	15.8628	1.30908	0.00205	0.0192948
EIF2B4	SCNT	sham	9.76883	24.2405	1.31116	5e-05	0.00101657
RNF19A	SCNT	sham	7.46269	18.5216	1.31144	5e-05	0.00101657
CCDC137	SCNT	sham	14.396	35.7527	1.31239	5e-05	0.00101657
HOMER2	SCNT	sham	5.00803	12.4547	1.31438	0.0006	0.00758476
ABCD3	SCNT	sham	6.36531	15.8433	1.31557	5e-05	0.00101657
CHID1	SCNT	sham	9.61335	23.935	1.31601	0.0004	0.00554212
CTNNA1	SCNT	sham	143.767	357.963	1.31608	5e-05	0.00101657
USP20	SCNT	sham	1.09663	2.7317	1.31672	0.01165	0.0676143
HTRA2	SCNT	sham	4.23733	10.5587	1.31721	0.0038	0.0302956
ZC4H2	SCNT	sham	4.22867	10.5411	1.31775	0.00035	0.00500052
AP3B2	SCNT	sham	2.01198	5.01624	1.31799	0.0143	0.0781432
TYW1	SCNT	sham	8.67384	21.6307	1.31834	5e-05	0.00101657
PAFAH1B3	SCNT	sham	5.3559	13.3676	1.31954	0.0073	0.0485364
SULT4A1	SCNT	sham	3.15104	7.87137	1.32079	0.0265	0.119891
LOC104974858,LOC104974859,LOC613546	SCNT	sham	2.62881	6.57805	1.32325	0.0271	0.121676
AKT1	SCNT	sham	31.326	78.4698	1.32478	5e-05	0.00101657
PPAP2C	SCNT	sham	44.1412	110.744	1.32704	5e-05	0.00101657
LOC100848430	SCNT	sham	24.868	62.3992	1.32724	5e-05	0.00101657
SAPCD2	SCNT	sham	1.18036	2.96244	1.32756	0.0106	0.0634102
TOMM70A	SCNT	sham	11.9169	29.9426	1.32918	5e-05	0.00101657
SBNO2	SCNT	sham	5.6263	14.1415	1.32968	0.0001	0.00183867
PSMA6	SCNT	sham	66.8634	168.328	1.33199	5e-05	0.00101657
PEX7	SCNT	sham	3.5211	8.87224	1.33327	0.0006	0.00758476
RAB35	SCNT	sham	24.8859	62.7409	1.33408	5e-05	0.00101657
VPS18	SCNT	sham	5.16879	13.0456	1.33567	5e-05	0.00101657
HNRNPH1	SCNT	sham	63.5153	160.575	1.33807	5e-05	0.00101657
CCDC64	SCNT	sham	14.4524	36.5433	1.3383	5e-05	0.00101657
TPRG1L	SCNT	sham	6.58977	16.6657	1.33858	0.02835	0.125533
PELO	SCNT	sham	5.02629	12.7118	1.3386	0.0022	0.0203124
ZBTB3	SCNT	sham	3.72486	9.42541	1.33937	0.00895	0.0560465
RPS29	SCNT	sham	153.878	389.784	1.34089	5e-05	0.00101657
SHCBP1	SCNT	sham	3.92741	9.95159	1.34135	0.00055	0.00710322
PHGDH	SCNT	sham	7.41575	18.7928	1.34152	0.00065	0.00809029
RPS5	SCNT	sham	1466.71	3718.47	1.34212	5e-05	0.00101657
POLR1C	SCNT	sham	3.21141	8.14463	1.34264	0.0042	0.0325793
CYHR1	SCNT	sham	28.698	72.7897	1.34278	5e-05	0.00101657
AP2M1	SCNT	sham	345.49	877.153	1.34418	5e-05	0.00101657
ARIH1	SCNT	sham	52.187	132.55	1.34478	5e-05	0.00101657
CCDC91	SCNT	sham	24.6095	62.5779	1.34644	5e-05	0.00101657
PPP1R11	SCNT	sham	8.417	21.4358	1.34864	0.00135	0.0140427
ZNF618	SCNT	sham	0.890626	2.27941	1.35577	0.0286	0.126343
CNOT3	SCNT	sham	29.4114	75.3003	1.35628	5e-05	0.00101657
DBF4B	SCNT	sham	4.71297	12.0728	1.35705	5e-05	0.00101657
TBC1D8	SCNT	sham	3.70037	9.47975	1.35718	0.0001	0.00183867
ACER3	SCNT	sham	51.581	132.183	1.35762	5e-05	0.00101657
COPG2	SCNT	sham	2.95944	7.58663	1.35813	0.00125	0.0132165
USP53	SCNT	sham	3.40933	8.75172	1.36008	0.0131	0.0734165
CIB1	SCNT	sham	223.417	574.635	1.36291	5e-05	0.00101657
CCAR2	SCNT	sham	23.0492	59.3006	1.36333	5e-05	0.00101657
ARHGAP11A	SCNT	sham	19.1155	49.1812	1.36337	5e-05	0.00101657
BRMS1	SCNT	sham	30.6126	78.7731	1.36358	5e-05	0.00101657
RCBTB2	SCNT	sham	1.51186	3.89349	1.36474	0.0056	0.0401377
LMLN	SCNT	sham	3.10712	8.00562	1.36543	0.00025	0.00381007
MLEC	SCNT	sham	73.0777	188.39	1.36622	5e-05	0.00101657
FBXW12	SCNT	sham	16.2751	41.9887	1.36733	5e-05	0.00101657
ACOT9	SCNT	sham	13.1174	33.846	1.3675	0.00015	0.00252854
COL6A2	SCNT	sham	0.650172	1.67762	1.36752	0.0365	0.148523
ZNF283	SCNT	sham	3.088	7.96965	1.36785	0.0003	0.00441801
WDR46	SCNT	sham	11.1271	28.7288	1.36842	5e-05	0.00101657
TXNDC15	SCNT	sham	2.96867	7.66533	1.36853	0.0084	0.0536802
ZFAND4	SCNT	sham	0.486917	1.25789	1.36926	0.02955	0.128993
NAGK	SCNT	sham	8.29419	21.4465	1.37057	0.0002	0.00318901
SOHLH2	SCNT	sham	2.74521	7.11256	1.37345	0.00795	0.0516654
MTO1,TRNAR-UCU	SCNT	sham	10.5787	27.4206	1.37409	5e-05	0.00101657
GNAI1,LOC104972015	SCNT	sham	3.82151	9.91753	1.37584	0.0199	0.098155
AIFM1	SCNT	sham	11.8473	30.7459	1.37584	5e-05	0.00101657
TRMT12	SCNT	sham	5.0202	13.0441	1.37758	0.0167	0.0869351
DBF4	SCNT	sham	42.754	111.198	1.379	5e-05	0.00101657
HPS1	SCNT	sham	4.73099	12.3164	1.38037	0.00875	0.0552034
EPRS	SCNT	sham	76.3877	198.982	1.38122	5e-05	0.00101657
GLOD4	SCNT	sham	19.9162	51.9348	1.38276	5e-05	0.00101657
LCMT1	SCNT	sham	12.036	31.4169	1.38418	0.03395	0.141596
SLC39A10	SCNT	sham	4.0061	10.4609	1.38474	0.0001	0.00183867
CSRNP2	SCNT	sham	15.7932	41.3163	1.3874	5e-05	0.00101657
XDH	SCNT	sham	0.701984	1.83766	1.38836	0.00205	0.0192948
TCF4	SCNT	sham	2.2397	5.86702	1.38932	0.03115	0.133542
P4HA2	SCNT	sham	5.39306	14.1378	1.39038	0.02535	0.116206
ACP6	SCNT	sham	8.90657	23.3599	1.3911	5e-05	0.00101657
RFX5	SCNT	sham	2.17089	5.69389	1.39113	0.0002	0.00318901
ENDOU	SCNT	sham	1.62369	4.26614	1.39365	0.0061	0.0425844
MCAT	SCNT	sham	5.05161	13.2759	1.394	0.00015	0.00252854
COPB2	SCNT	sham	47.9394	126.057	1.39479	5e-05	0.00101657
PLOD3	SCNT	sham	44.5833	117.439	1.39733	5e-05	0.00101657
MKX	SCNT	sham	4.26835	11.2479	1.39791	0.00555	0.0398668
CNTROB	SCNT	sham	8.56754	22.5972	1.39919	5e-05	0.00101657
C24H18orf21	SCNT	sham	44.0405	116.178	1.39944	5e-05	0.00101657
CREB1	SCNT	sham	14.2677	37.6901	1.40144	5e-05	0.00101657
LOC104973460	SCNT	sham	1.14528	3.03032	1.40377	0.0135	0.0749319
TRA2A	SCNT	sham	37.4237	99.0726	1.40453	5e-05	0.00101657
SMCHD1	SCNT	sham	40.7011	107.907	1.40665	5e-05	0.00101657
CKS1B	SCNT	sham	77.5836	205.691	1.40666	0.00045	0.00610106
C25H7orf26	SCNT	sham	6.44801	17.1357	1.41008	5e-05	0.00101657
LMAN1	SCNT	sham	43.8326	116.505	1.41032	5e-05	0.00101657
MTHFD1L	SCNT	sham	58.3256	155.527	1.41496	5e-05	0.00101657
ARHGAP10	SCNT	sham	29.5545	78.9239	1.41708	5e-05	0.00101657
RPS6KA2	SCNT	sham	2.43972	6.51921	1.41798	0.0006	0.00758476
SPDL1	SCNT	sham	55.4366	148.3	1.4196	5e-05	0.00101657
DNAH1	SCNT	sham	0.674761	1.8097	1.42331	0.00025	0.00381007
UVRAG	SCNT	sham	30.5322	81.9702	1.42477	5e-05	0.00101657
EXO5	SCNT	sham	17.3748	46.6735	1.4256	5e-05	0.00101657
MMS22L	SCNT	sham	12.1538	32.6497	1.42566	5e-05	0.00101657
SLC35B2	SCNT	sham	15.1082	40.6314	1.42726	5e-05	0.00101657
RUVBL2	SCNT	sham	13.5052	36.3713	1.42929	5e-05	0.00101657
BTG4	SCNT	sham	7.55107	20.3434	1.42981	0.00025	0.00381007
SLC35B4	SCNT	sham	3.72563	10.0768	1.43548	0.00175	0.0170852
EPB41L3	SCNT	sham	2.44242	6.61557	1.43755	5e-05	0.00101657
NRBP1	SCNT	sham	638.525	1732.4	1.43996	5e-05	0.00101657
EPS15	SCNT	sham	28.8474	78.3941	1.4423	5e-05	0.00101657
FBXO22	SCNT	sham	10.4476	28.3976	1.4426	5e-05	0.00101657
CDCA2	SCNT	sham	11.4015	31.1068	1.44801	5e-05	0.00101657
HYPK	SCNT	sham	150.26	410.65	1.45045	5e-05	0.00101657
ROR1	SCNT	sham	0.761378	2.08165	1.45104	0.02315	0.109068
PSRC1	SCNT	sham	21.1362	57.867	1.45302	5e-05	0.00101657
TMEM59	SCNT	sham	52.2095	143.359	1.45725	5e-05	0.00101657
PSMB5	SCNT	sham	48.0868	132.606	1.46343	5e-05	0.00101657
SPRYD7	SCNT	sham	8.05456	22.2162	1.46373	0.00805	0.0520901
C1H21orf33	SCNT	sham	2.54541	7.03129	1.46589	0.00405	0.03174
AMT	SCNT	sham	8.42672	23.3198	1.46851	5e-05	0.00101657
WDR62	SCNT	sham	9.26558	25.6738	1.47035	5e-05	0.00101657
PSME2	SCNT	sham	4.19554	11.6357	1.47163	0.0007	0.00855537
PRKCQ	SCNT	sham	3.70108	10.2649	1.4717	0.0015	0.0151848
ZNF526	SCNT	sham	2.54491	7.0589	1.47183	5e-05	0.00101657
ADAP1	SCNT	sham	7.13772	19.8035	1.47222	0.00055	0.00710322
EPHB2	SCNT	sham	2.38721	6.63717	1.47524	5e-05	0.00101657
FOXRED1	SCNT	sham	6.10032	16.963	1.47544	0.0006	0.00758476
HTATIP2	SCNT	sham	4.0949	11.3884	1.47567	0.00665	0.0453829
PLXND1	SCNT	sham	0.663584	1.84918	1.47854	0.00295	0.0252605
TFIP11	SCNT	sham	23.4875	65.5061	1.47973	5e-05	0.00101657
NDUFB4	SCNT	sham	36.3256	101.386	1.48081	0.00015	0.00252854
TNFRSF10D	SCNT	sham	8.10654	22.7352	1.48777	5e-05	0.00101657
RBM45	SCNT	sham	7.92014	22.2378	1.48941	5e-05	0.00101657
ZNF300	SCNT	sham	2.26386	6.37328	1.49325	5e-05	0.00101657
PCIF1	SCNT	sham	4.06757	11.454	1.49361	0.01325	0.0739758
NLGN2	SCNT	sham	2.3355	6.57799	1.49391	0.0075	0.0495681
MPP2	SCNT	sham	3.55521	10.0183	1.49464	5e-05	0.00101657
PYCRL	SCNT	sham	6.3431	17.9367	1.49965	0.0001	0.00183867
RNF25	SCNT	sham	172.189	486.944	1.49976	5e-05	0.00101657
PFKFB3	SCNT	sham	12.5359	35.502	1.50183	5e-05	0.00101657
PFKL	SCNT	sham	37.8177	107.146	1.50244	5e-05	0.00101657
LRP1	SCNT	sham	4.34168	12.3061	1.50305	5e-05	0.00101657
L3MBTL2	SCNT	sham	9.35196	26.5082	1.5031	5e-05	0.00101657
LOC104973721	SCNT	sham	0.728305	2.06459	1.50324	0.02745	0.122705
MKRN1	SCNT	sham	26.2238	74.5157	1.50667	5e-05	0.00101657
ACYP1	SCNT	sham	11.0375	31.3769	1.50729	0.00215	0.0199685
LOC101904529	SCNT	sham	47.256	134.527	1.50933	0.0032	0.0268087
CPNE3	SCNT	sham	97.0136	276.375	1.51037	5e-05	0.00101657
MRPL27	SCNT	sham	8.30911	23.681	1.51096	0.0459	0.173162
RRP1	SCNT	sham	16.2002	46.4162	1.51862	5e-05	0.00101657
ASNA1	SCNT	sham	35.5398	101.847	1.5189	5e-05	0.00101657
PPP1R9A	SCNT	sham	2.50477	7.18105	1.51951	0.0005	0.00658995
SPOP	SCNT	sham	1.81386	5.20862	1.52183	0.00265	0.0233815
LOC781157	SCNT	sham	1.26382	3.63571	1.52444	0.0023	0.020978
PI4KB	SCNT	sham	13.3609	38.4423	1.52467	5e-05	0.00101657
MRPL55	SCNT	sham	49.2959	142.033	1.52669	5e-05	0.00101657
HOXC6	SCNT	sham	1.2263	3.54077	1.52975	0.00505	0.0372981
GTPBP2	SCNT	sham	5.08691	14.7203	1.53295	0.00015	0.00252854
SLFN11	SCNT	sham	1.00057	2.90047	1.53547	0.014	0.0769457
PLD1	SCNT	sham	1.92396	5.57916	1.53597	0.0012	0.0128542
KTI12	SCNT	sham	5.03008	14.6001	1.53733	0.00095	0.0107379
CCDC47	SCNT	sham	77.1214	224.198	1.53957	5e-05	0.00101657
PSKH1	SCNT	sham	25.0001	72.8369	1.54274	5e-05	0.00101657
CHL1	SCNT	sham	0.995851	2.90331	1.5437	0.0227	0.107548
APBA3	SCNT	sham	5.9023	17.2137	1.54421	0.00035	0.00500052
MIS12	SCNT	sham	23.7103	69.2764	1.54685	5e-05	0.00101657
MEMO1	SCNT	sham	7.1511	20.9196	1.54862	0.0033	0.0274052
PYCR1	SCNT	sham	16.154	47.2819	1.5494	5e-05	0.00101657
ITPA	SCNT	sham	19.4449	57.0442	1.55269	5e-05	0.00101657
CSDE1	SCNT	sham	36.0673	105.84	1.55312	5e-05	0.00101657
CLK1	SCNT	sham	12.001	35.2436	1.5542	5e-05	0.00101657
RBM3	SCNT	sham	7.09673	20.8525	1.555	5e-05	0.00101657
COPB1	SCNT	sham	10.4997	30.8985	1.55719	5e-05	0.00101657
SNHG3	SCNT	sham	12.993	38.2733	1.55861	0.002	0.0189285
TAP1	SCNT	sham	2.67527	7.89324	1.56093	0.0024	0.021664
NAPB	SCNT	sham	2.94691	8.70055	1.5619	5e-05	0.00101657
R3HCC1	SCNT	sham	2.41355	7.12837	1.56242	0.0011	0.0120159
BOLA2B	SCNT	sham	7.41552	21.9327	1.56446	0.00495	0.0368055
MOCOS	SCNT	sham	1.73924	5.14725	1.56535	0.00395	0.0311773
KRT1	SCNT	sham	1.32901	3.93574	1.56628	0.0006	0.00758476
COL1A2	SCNT	sham	2.71894	8.06245	1.56817	0.0001	0.00183867
ABCB7	SCNT	sham	14.2307	42.1994	1.56822	5e-05	0.00101657
SERBP1	SCNT	sham	67.6962	200.815	1.56872	5e-05	0.00101657
LIG1	SCNT	sham	58.1205	172.846	1.57237	5e-05	0.00101657
SEC13	SCNT	sham	28.5903	85.0943	1.57354	5e-05	0.00101657
ZAP70	SCNT	sham	53.1962	158.344	1.57367	5e-05	0.00101657
CUTC	SCNT	sham	2.92299	8.70554	1.57449	0.0113	0.0661963
UTP23	SCNT	sham	5.33017	15.9358	1.58001	0.00525	0.0383569
LOC100298064	SCNT	sham	45.5455	136.625	1.58484	5e-05	0.00101657
SCNM1	SCNT	sham	19.0397	57.1599	1.586	5e-05	0.00101657
MPC2	SCNT	sham	18.2703	55.0046	1.59005	5e-05	0.00101657
TRAPPC3	SCNT	sham	6.08262	18.3185	1.59053	0.0005	0.00658995
MAX	SCNT	sham	45.4749	136.989	1.59092	5e-05	0.00101657
GPAT2	SCNT	sham	0.39729	1.19766	1.59195	0.0438	0.167646
MARC2	SCNT	sham	1.80995	5.46401	1.59401	0.00105	0.0116029
SIRT5	SCNT	sham	0.612461	1.86018	1.60275	0.00485	0.0362052
SEC22B	SCNT	sham	8.54837	25.9751	1.60341	0.0001	0.00183867
SIRT7	SCNT	sham	3.62539	11.0317	1.60545	0.00395	0.0311773
DNPEP	SCNT	sham	29.9868	91.3998	1.60786	5e-05	0.00101657
CETN3	SCNT	sham	3.22358	9.84272	1.61039	0.0002	0.00318901
BET1	SCNT	sham	3.27602	10.0041	1.61058	0.00205	0.0192948
LYPLA2	SCNT	sham	5.99334	18.3037	1.6107	5e-05	0.00101657
RPL3	SCNT	sham	100.25	306.629	1.6129	5e-05	0.00101657
ALAS1	SCNT	sham	42.4794	129.979	1.61344	5e-05	0.00101657
ALG13	SCNT	sham	0.995669	3.05091	1.6155	0.00115	0.012432
CCL22	SCNT	sham	5.04106	15.4497	1.61578	5e-05	0.00101657
POLR2J	SCNT	sham	16.7005	51.2539	1.61777	5e-05	0.00101657
SRP54	SCNT	sham	5.08436	15.635	1.62064	0.00055	0.00710322
EBNA1BP2	SCNT	sham	5.01295	15.4302	1.62203	0.00455	0.0345072
POLR2A	SCNT	sham	83.6295	257.498	1.62248	5e-05	0.00101657
COPS6	SCNT	sham	93.7771	288.827	1.6229	5e-05	0.00101657
TMED5	SCNT	sham	7.47838	23.1509	1.63027	0.002	0.0189285
GOLT1B	SCNT	sham	56.698	175.587	1.63081	5e-05	0.00101657
APOL3	SCNT	sham	0.85496	2.64945	1.63176	0.03695	0.149754
UBAC1	SCNT	sham	12.5729	39.1477	1.6386	5e-05	0.00101657
NEDD4	SCNT	sham	2.18035	6.79631	1.64019	0.0002	0.00318901
LOC783202	SCNT	sham	1947.04	6077.17	1.64212	5e-05	0.00101657
TAF7	SCNT	sham	11.782	36.8774	1.64616	5e-05	0.00101657
BAIAP2	SCNT	sham	21.7131	68.1293	1.64971	5e-05	0.00101657
LOC101904270	SCNT	sham	5.64429	17.7414	1.65226	0.0009	0.0103091
SYNPO2	SCNT	sham	2.87665	9.0486	1.65331	5e-05	0.00101657
RPS6	SCNT	sham	369.631	1162.76	1.6534	5e-05	0.00101657
TUT1	SCNT	sham	12.0751	38.0407	1.65551	5e-05	0.00101657
NDUFA4	SCNT	sham	444.982	1404.29	1.65802	5e-05	0.00101657
IGFBP2	SCNT	sham	9.10877	28.8036	1.66092	5e-05	0.00101657
MTF2	SCNT	sham	10.5693	33.4573	1.66244	5e-05	0.00101657
DALRD3	SCNT	sham	8.27532	26.2201	1.66379	0.00415	0.0322814
SLC12A8	SCNT	sham	2.0377	6.4695	1.66672	0.0041	0.0319984
BPNT1	SCNT	sham	3.30346	10.5062	1.6692	0.0005	0.00658995
PADI2	SCNT	sham	2.58719	8.23916	1.67111	5e-05	0.00101657
ALG5	SCNT	sham	1.32492	4.22216	1.67207	0.0178	0.0908986
DTNBP1	SCNT	sham	5.98589	19.0874	1.67299	0.00365	0.0294306
RRP12	SCNT	sham	18.354	58.5672	1.674	5e-05	0.00101657
NDUFB1	SCNT	sham	70.3786	225.248	1.67831	0.00195	0.0185581
LOC100849054	SCNT	sham	32.8501	105.309	1.68066	5e-05	0.00101657
LOC783509	SCNT	sham	149.336	479.751	1.68372	0.0035	0.0285705
AAMP	SCNT	sham	29.3583	94.4225	1.68536	5e-05	0.00101657
LOC100336448,LOC104974942	SCNT	sham	1.75259	5.63701	1.68544	0.0003	0.00441801
CEP41	SCNT	sham	2.64342	8.51418	1.68746	0.00775	0.0507252
EHMT1	SCNT	sham	6.18361	19.9436	1.6894	5e-05	0.00101657
CCT8	SCNT	sham	18.9031	60.969	1.68946	5e-05	0.00101657
FBXO8	SCNT	sham	8.17363	26.666	1.70595	0.0001	0.00183867
ELP5	SCNT	sham	212.942	695.062	1.70668	5e-05	0.00101657
FIS1	SCNT	sham	16.3152	53.288	1.70759	5e-05	0.00101657
ITFG2	SCNT	sham	2.67319	8.7355	1.70833	0.01035	0.0623414
NDUFB9	SCNT	sham	47.2532	154.494	1.70907	0.00105	0.0116029
NUP85	SCNT	sham	13.9379	45.5745	1.70921	5e-05	0.00101657
GATC	SCNT	sham	7.29039	23.8813	1.71182	0.002	0.0189285
IAH1	SCNT	sham	3.46494	11.3639	1.71356	0.0489	0.180502
KLHL40	SCNT	sham	5.07499	16.647	1.71379	5e-05	0.00101657
FAM46C	SCNT	sham	5.97703	19.6223	1.715	5e-05	0.00101657
CCDC58	SCNT	sham	86.4149	283.704	1.71503	5e-05	0.00101657
CTAGE5	SCNT	sham	18.856	61.9826	1.71684	5e-05	0.00101657
RPS19BP1	SCNT	sham	4.82508	15.8889	1.7194	0.00055	0.00710322
RNASEH1	SCNT	sham	43.2956	142.705	1.72075	5e-05	0.00101657
CRMP1	SCNT	sham	2.44423	8.06671	1.7226	0.0018	0.017487
LOC101907679	SCNT	sham	17.3948	57.4148	1.72276	5e-05	0.00101657
OGFOD1	SCNT	sham	7.71812	25.4909	1.72366	5e-05	0.00101657
SLIRP	SCNT	sham	526.456	1742.13	1.72647	5e-05	0.00101657
LOC100296211	SCNT	sham	3.96185	13.1297	1.72858	0.0021	0.0196278
SIAE	SCNT	sham	2.62641	8.73143	1.73312	0.00045	0.00610106
IL11RA	SCNT	sham	0.778857	2.59062	1.73387	0.01445	0.0786883
FAM65A	SCNT	sham	2.98036	9.92162	1.73509	0.00355	0.028869
FAM78A	SCNT	sham	5.77052	19.218	1.73569	0.00375	0.0300308
C7H19orf10	SCNT	sham	7.82681	26.0672	1.73574	5e-05	0.00101657
ALDH18A1	SCNT	sham	6.56949	21.8961	1.73682	5e-05	0.00101657
SEL1L3	SCNT	sham	7.56994	25.2554	1.73824	5e-05	0.00101657
LOC513486	SCNT	sham	4.13845	13.8111	1.73867	0.0444	0.169176
RHOA	SCNT	sham	816.817	2728.24	1.73989	5e-05	0.00101657
VPS37C	SCNT	sham	9.5236	31.8097	1.73989	5e-05	0.00101657
IL1B	SCNT	sham	1.64565	5.49746	1.74011	5e-05	0.00101657
RNF121	SCNT	sham	11.0949	37.0844	1.74092	5e-05	0.00101657
PROSER3	SCNT	sham	5.88456	19.746	1.74655	5e-05	0.00101657
GAPVD1	SCNT	sham	25.5262	85.7236	1.74771	5e-05	0.00101657
LOC104976274	SCNT	sham	8.94977	30.1278	1.75117	0.00055	0.00710322
CLIC1	SCNT	sham	1665.11	5613.55	1.75329	5e-05	0.00101657
MTURN	SCNT	sham	0.915142	3.09095	1.75598	0.0013	0.0136378
LOC104971389	SCNT	sham	0.981351	3.3218	1.75912	0.03545	0.145774
PDCD5	SCNT	sham	21.5715	73.4256	1.76716	5e-05	0.00101657
ARHGDIA	SCNT	sham	96.2422	327.622	1.76729	5e-05	0.00101657
SAT1	SCNT	sham	4.73643	16.1528	1.76991	0.00675	0.0458779
HEXIM2	SCNT	sham	1.9678	6.71992	1.77186	0.0202	0.0990885
LOC100139916	SCNT	sham	3.2149	10.9954	1.77405	0.0005	0.00658995
H2AFV	SCNT	sham	16.8864	57.7847	1.77483	5e-05	0.00101657
GTSF1	SCNT	sham	10.9687	37.5373	1.77493	0.00025	0.00381007
MICAL1	SCNT	sham	5.30754	18.1891	1.77696	5e-05	0.00101657
DENND1C	SCNT	sham	0.924859	3.17159	1.7779	5e-05	0.00101657
RNF8	SCNT	sham	8.11327	27.834	1.77849	5e-05	0.00101657
LOC100297779	SCNT	sham	4.69485	16.1184	1.77956	5e-05	0.00101657
CREB3	SCNT	sham	8.38764	28.8169	1.78058	0.0227	0.107548
UTP3	SCNT	sham	3.76852	12.9522	1.78113	5e-05	0.00101657
LOC101902550	SCNT	sham	11.423	39.2707	1.78152	0.0021	0.0196278
DNAJC14	SCNT	sham	12.5059	43.0136	1.78218	5e-05	0.00101657
ERCC8	SCNT	sham	5.24135	18.0309	1.78246	0.00065	0.00809029
ZNF416	SCNT	sham	1.53093	5.26725	1.78264	0.00025	0.00381007
ELMOD3	SCNT	sham	2.66345	9.16979	1.78359	0.00105	0.0116029
CATSPERD	SCNT	sham	3.60665	12.4358	1.78577	0.0003	0.00441801
LOC789996	SCNT	sham	1.13786	3.92892	1.7878	0.00065	0.00809029
UQCRB	SCNT	sham	13.6273	47.1033	1.78932	0.00835	0.0534652
TMA16	SCNT	sham	16.7263	57.9309	1.79221	5e-05	0.00101657
REXO2	SCNT	sham	98.9634	343.255	1.79431	5e-05	0.00101657
LOC104971503	SCNT	sham	2.38555	8.30373	1.79944	5e-05	0.00101657
NDC80	SCNT	sham	60.3056	210.052	1.80038	5e-05	0.00101657
IGSF5	SCNT	sham	3.0773	10.7323	1.80223	0.00405	0.03174
GARNL3	SCNT	sham	1.00554	3.51045	1.80368	0.00095	0.0107379
CCDC134	SCNT	sham	6.72273	23.4711	1.80377	0.00045	0.00610106
DUSP11	SCNT	sham	31.8217	111.744	1.81212	5e-05	0.00101657
SGTA	SCNT	sham	57.3002	201.281	1.8126	5e-05	0.00101657
YAE1D1	SCNT	sham	16.8979	59.4714	1.81535	5e-05	0.00101657
ZW10	SCNT	sham	9.52104	33.6499	1.82141	5e-05	0.00101657
LOC101904642,ZNF664	SCNT	sham	1.7421	6.17563	1.82576	0.0013	0.0136378
NHLRC3	SCNT	sham	4.80305	17.1862	1.83923	5e-05	0.00101657
DDX23	SCNT	sham	37.9974	136.501	1.84494	5e-05	0.00101657
HYAL1	SCNT	sham	5.84219	21.0323	1.84803	0.001	0.011177
VPS25	SCNT	sham	73.1444	263.462	1.84878	5e-05	0.00101657
USE1	SCNT	sham	41.6778	150.267	1.85018	5e-05	0.00101657
NLE1	SCNT	sham	3.8074	13.7353	1.85101	5e-05	0.00101657
APIP	SCNT	sham	8.81674	31.8575	1.85332	5e-05	0.00101657
DGAT1	SCNT	sham	6.54953	23.7318	1.85736	5e-05	0.00101657
COMMD1	SCNT	sham	6.1594	22.4027	1.86281	0.0002	0.00318901
ACO2	SCNT	sham	313.344	1139.73	1.86287	5e-05	0.00101657
PDIA4	SCNT	sham	143.52	524.12	1.86865	5e-05	0.00101657
CTNNBL1	SCNT	sham	18.6562	68.1721	1.86953	5e-05	0.00101657
CNKSR1	SCNT	sham	1.86479	6.85518	1.87818	5e-05	0.00101657
DDIT3	SCNT	sham	122.559	454.099	1.88953	5e-05	0.00101657
PDRG1	SCNT	sham	13.2645	49.1523	1.88969	0.00385	0.0306195
TMEM128	SCNT	sham	4.22334	15.6626	1.89087	0.0004	0.00554212
CYB5D2	SCNT	sham	6.43282	23.9243	1.89496	5e-05	0.00101657
CMAS	SCNT	sham	0.472893	1.7589	1.89508	0.04875	0.180205
PPME1	SCNT	sham	2.02942	7.57798	1.90074	0.0016	0.0159311
PNKP	SCNT	sham	7.24899	27.0763	1.90118	0.0005	0.00658995
PLRG1	SCNT	sham	85.2069	318.99	1.90447	5e-05	0.00101657
C3H1orf226	SCNT	sham	3.17971	11.9289	1.9075	0.0002	0.00318901
DBT	SCNT	sham	53.8989	203.335	1.91553	5e-05	0.00101657
CCDC68	SCNT	sham	31.3588	118.396	1.91668	5e-05	0.00101657
RFXAP	SCNT	sham	1.57337	5.95428	1.92007	0.0004	0.00554212
TCL1B	SCNT	sham	0.5514	2.09335	1.92464	0.039	0.155029
LOC104970105	SCNT	sham	2.97676	11.314	1.92629	5e-05	0.00101657
PIGV	SCNT	sham	4.64319	17.672	1.92828	5e-05	0.00101657
DNAJB12	SCNT	sham	15.329	58.3885	1.92942	5e-05	0.00101657
SOD1	SCNT	sham	132.074	503.515	1.93069	5e-05	0.00101657
DCAF13	SCNT	sham	33.105	126.767	1.93706	5e-05	0.00101657
LOC509513	SCNT	sham	3.02298	11.5762	1.93711	0.00655	0.0449002
ORC6	SCNT	sham	35.9318	137.872	1.94	5e-05	0.00101657
COG2	SCNT	sham	13.7294	52.7586	1.94214	5e-05	0.00101657
IMMP1L	SCNT	sham	6.7837	26.1247	1.94527	0.00095	0.0107379
KIAA0930	SCNT	sham	11.5737	44.6359	1.94735	5e-05	0.00101657
LOC787057	SCNT	sham	9.69242	37.5302	1.95313	5e-05	0.00101657
MOV10L1	SCNT	sham	0.532229	2.06838	1.95838	0.00015	0.00252854
NEK9	SCNT	sham	26.1993	101.832	1.95859	5e-05	0.00101657
WDR6	SCNT	sham	3.66705	14.2573	1.95901	0.0001	0.00183867
SCCPDH	SCNT	sham	2.50203	9.75132	1.9625	5e-05	0.00101657
FBL	SCNT	sham	64.1228	251.404	1.9711	5e-05	0.00101657
DRG1	SCNT	sham	29.3984	115.551	1.97472	5e-05	0.00101657
BDH2	SCNT	sham	4.31976	17.0001	1.97652	0.0008	0.00944432
MAEA	SCNT	sham	7.52212	29.6461	1.97863	5e-05	0.00101657
ATF6	SCNT	sham	73.1466	288.33	1.97886	5e-05	0.00101657
LGALS7	SCNT	sham	13.5789	53.7753	1.98558	0.00025	0.00381007
CCDC115	SCNT	sham	11.0278	43.7198	1.98714	5e-05	0.00101657
WBSCR22	SCNT	sham	14.3798	57.1791	1.99144	5e-05	0.00101657
GOLPH3	SCNT	sham	35.2521	140.464	1.99441	5e-05	0.00101657
MCM8	SCNT	sham	1.45049	5.79162	1.99742	0.0005	0.00658995
STAC	SCNT	sham	0.381124	1.52306	1.99864	0.0216	0.103835
MAGOH	SCNT	sham	78.9727	317.303	2.00643	5e-05	0.00101657
DENR	SCNT	sham	25.3924	102.919	2.01905	5e-05	0.00101657
WRB	SCNT	sham	0.886907	3.59877	2.02065	0.0192	0.0957071
PPP2R5B	SCNT	sham	0.887779	3.60696	2.02251	0.0065	0.0446552
RIT1	SCNT	sham	3.77738	15.4055	2.02799	5e-05	0.00101657
LOC104968429	SCNT	sham	10.3114	42.1331	2.03071	0.0049	0.0365059
WDR61	SCNT	sham	4.91735	20.1708	2.03632	0.00195	0.0185581
AP5S1	SCNT	sham	7.6404	31.3594	2.03718	5e-05	0.00101657
CASP2	SCNT	sham	11.6339	47.8872	2.04131	5e-05	0.00101657
LOC100337296	SCNT	sham	0.33754	1.39194	2.04397	0.0214	0.103111
HCCS	SCNT	sham	64.7105	266.884	2.04414	5e-05	0.00101657
HARS2	SCNT	sham	5.48668	22.6394	2.04483	5e-05	0.00101657
ENO3	SCNT	sham	0.489854	2.02478	2.04734	0.0327	0.138076
FCGR2B,MIR2285T	SCNT	sham	13.5716	56.1271	2.04811	5e-05	0.00101657
LOC104972537	SCNT	sham	0.333085	1.38426	2.05515	0.04795	0.178071
TRAF6	SCNT	sham	6.59071	27.9585	2.08478	5e-05	0.00101657
ADA	SCNT	sham	4.50233	19.3164	2.10108	0.0002	0.00318901
POLR2E	SCNT	sham	41.4941	178.586	2.10564	5e-05	0.00101657
WDR74	SCNT	sham	2.74421	11.8158	2.10625	0.00065	0.00809029
LOC781002	SCNT	sham	2.43059	10.4752	2.1076	5e-05	0.00101657
BLOC1S1	SCNT	sham	1.73516	7.49081	2.11005	0.01615	0.0848595
SLC1A5	SCNT	sham	39.1365	168.976	2.11023	5e-05	0.00101657
NDUFA7	SCNT	sham	66.9207	290.245	2.11675	5e-05	0.00101657
CCDC86	SCNT	sham	6.54176	28.3802	2.11713	5e-05	0.00101657
LOC513111	SCNT	sham	0.759171	3.30094	2.12038	0.02315	0.109068
REEP4	SCNT	sham	5.11081	22.3514	2.12874	5e-05	0.00101657
RPAP3	SCNT	sham	47.5931	208.218	2.12927	5e-05	0.00101657
DUSP12	SCNT	sham	3.34937	14.6783	2.13172	5e-05	0.00101657
PLEKHO1	SCNT	sham	39.8793	174.838	2.13231	5e-05	0.00101657
TAX1BP3	SCNT	sham	152.451	673.694	2.14375	5e-05	0.00101657
GABRP	SCNT	sham	2.79146	12.4658	2.15888	0.00085	0.0098657
LOC101906477	SCNT	sham	6.0584	27.0755	2.15998	0.02455	0.113725
FKBP4	SCNT	sham	116.743	528.532	2.17865	5e-05	0.00101657
SNX22	SCNT	sham	2.52681	11.4406	2.17877	0.0176	0.0902021
LOC101905873	SCNT	sham	1.65659	7.56314	2.19077	0.0147	0.0795712
LRRC58	SCNT	sham	0.409641	1.88196	2.19981	0.0141	0.0773596
RAB3C	SCNT	sham	5.45742	25.0794	2.20021	0.0037	0.0297508
BCAP31	SCNT	sham	47.1946	217.249	2.20265	5e-05	0.00101657
TOMM7	SCNT	sham	22.1349	102.148	2.20626	0.00035	0.00500052
CLK4	SCNT	sham	14.5531	67.3543	2.21045	5e-05	0.00101657
C3H1orf50	SCNT	sham	1.34248	6.21914	2.21182	0.025	0.115086
PLAT	SCNT	sham	0.380603	1.77186	2.21891	0.0161	0.0846737
POLR2D	SCNT	sham	21.9486	102.382	2.22176	5e-05	0.00101657
NAGPA	SCNT	sham	1.06465	4.97576	2.22454	5e-05	0.00101657
EIF4A2	SCNT	sham	32.5763	153.848	2.23961	5e-05	0.00101657
CLN5	SCNT	sham	12.327	58.3372	2.24259	5e-05	0.00101657
CHMP1A	SCNT	sham	22.1292	104.783	2.24338	5e-05	0.00101657
EPHB3	SCNT	sham	1.99311	9.45928	2.24671	5e-05	0.00101657
ETFB,VSIG10L	SCNT	sham	47.5305	226.493	2.25254	5e-05	0.00101657
RNF5	SCNT	sham	7.03802	33.5398	2.25263	0.00015	0.00252854
TBX1	SCNT	sham	0.49127	2.34231	2.25335	0.0377	0.151698
MRPL39	SCNT	sham	12.5263	60.5298	2.27268	5e-05	0.00101657
PFDN6	SCNT	sham	22.2155	107.441	2.2739	5e-05	0.00101657
LOC101908080	SCNT	sham	1.72113	8.33005	2.27496	0.01935	0.0962379
MED21	SCNT	sham	163.095	794.79	2.28486	5e-05	0.00101657
EFNA4	SCNT	sham	0.662158	3.23503	2.28853	0.03005	0.130395
LOC534423	SCNT	sham	0.741141	3.6569	2.3028	0.00855	0.0543706
SFN	SCNT	sham	194.028	958.108	2.30392	5e-05	0.00101657
ARPC5	SCNT	sham	26.2548	129.69	2.30441	5e-05	0.00101657
RPL24	SCNT	sham	207.175	1029.58	2.31313	5e-05	0.00101657
TMEM256	SCNT	sham	16.1212	80.3964	2.31818	0.0172	0.0886964
RND1	SCNT	sham	2.51927	12.7235	2.33642	5e-05	0.00101657
LOC783399	SCNT	sham	0.290214	1.46915	2.33979	0.01315	0.0735924
LOC104972170,LSM8	SCNT	sham	4.26986	21.647	2.3419	0.015	0.0806376
MCRS1	SCNT	sham	2.68291	13.6141	2.34323	5e-05	0.00101657
C7H19orf70	SCNT	sham	65.9893	337.43	2.35429	5e-05	0.00101657
MAD1L1	SCNT	sham	2.33653	12.0017	2.3608	5e-05	0.00101657
SCNN1G	SCNT	sham	0.230924	1.19083	2.36648	0.0082	0.0528333
SLC28A1	SCNT	sham	0.278996	1.44582	2.37357	0.00755	0.0498022
SPC25	SCNT	sham	26.6138	138.1	2.37546	5e-05	0.00101657
ZNF8	SCNT	sham	3.77585	19.6132	2.37695	0.00275	0.0239963
S100A3	SCNT	sham	0.631573	3.30415	2.38726	0.04095	0.160154
LOC104972961	SCNT	sham	0.319223	1.68041	2.39618	0.0497	0.182363
SRP19	SCNT	sham	19.018	100.319	2.39916	0.00895	0.0560465
H3F3B	SCNT	sham	18.9562	100.785	2.41054	5e-05	0.00101657
LOC101907065	SCNT	sham	0.365926	1.94957	2.41353	0.0228	0.107899
LOC101903564	SCNT	sham	1.39413	7.50166	2.42784	5e-05	0.00101657
ZNF385A	SCNT	sham	2.69423	14.543	2.43238	0.006	0.0421525
MCTP1	SCNT	sham	1.5426	8.44531	2.45279	0.0135	0.0749319
PRMT5	SCNT	sham	34.8704	191.196	2.45497	5e-05	0.00101657
PDGFRB	SCNT	sham	1.28134	7.1289	2.47602	0.00035	0.00500052
TMEM132C	SCNT	sham	0.339	1.88785	2.47739	0.0491	0.180868
QTRTD1	SCNT	sham	6.45285	36.0137	2.48054	5e-05	0.00101657
LOC100138864	SCNT	sham	0.495034	2.78707	2.49315	0.01475	0.0797442
LOC104973114	SCNT	sham	0.28391	1.61426	2.50737	0.0312	0.133665
LOC104970108	SCNT	sham	0.470391	2.72298	2.53325	0.01515	0.0811943
MCL1	SCNT	sham	202.017	1171.13	2.53536	5e-05	0.00101657
LOC100847122	SCNT	sham	0.459939	2.66942	2.53701	0.04465	0.16981
HMGB2	SCNT	sham	19.236	111.802	2.53907	5e-05	0.00101657
LOC790009	SCNT	sham	0.573776	3.36142	2.55051	0.04045	0.158877
PSMC3	SCNT	sham	157.217	926.049	2.55833	5e-05	0.00101657
PLEKHH1	SCNT	sham	1.52123	9.01575	2.5672	5e-05	0.00101657
LOC100847143	SCNT	sham	9.68737	57.5291	2.57012	5e-05	0.00101657
LOC104971333	SCNT	sham	3.75226	22.2975	2.57105	0.0259	0.117929
LOC101907661	SCNT	sham	0.496753	2.95662	2.57335	0.02935	0.128485
SF3B1	SCNT	sham	218.794	1306.12	2.57764	5e-05	0.00101657
CYB5R4	SCNT	sham	5.66264	33.8533	2.57975	0.01915	0.0955339
BSG	SCNT	sham	148.154	887.594	2.58281	5e-05	0.00101657
C23H6orf52	SCNT	sham	3.75231	22.5136	2.58494	5e-05	0.00101657
DPYSL5	SCNT	sham	0.310064	1.86576	2.58913	0.02135	0.102929
C3H1orf194	SCNT	sham	0.426283	2.59126	2.60377	0.0352	0.144992
LOC101905777	SCNT	sham	1.41803	8.72547	2.62135	0.0062	0.0431064
MIEN1	SCNT	sham	11.2748	70.2481	2.63936	5e-05	0.00101657
FKBP5	SCNT	sham	6.87926	43.0012	2.64405	5e-05	0.00101657
HIST1H2BB	SCNT	sham	4.35203	27.2468	2.64633	0.0139	0.0765809
LOC101905857	SCNT	sham	0.234324	1.47982	2.65884	0.014	0.0769457
NOV	SCNT	sham	0.307199	1.94033	2.65906	0.0073	0.0485364
IMPDH1	SCNT	sham	5.36838	34.3251	2.6767	5e-05	0.00101657
MAPRE1	SCNT	sham	81.3255	523.505	2.68642	5e-05	0.00101657
SAR1A	SCNT	sham	41.1066	266.391	2.6961	5e-05	0.00101657
SULT1C4	SCNT	sham	0.217776	1.42729	2.71236	0.0431	0.165828
PIGL	SCNT	sham	7.58679	49.7328	2.71264	5e-05	0.00101657
ENPP6	SCNT	sham	0.625189	4.1212	2.7207	5e-05	0.00101657
CLDN10	SCNT	sham	5.39113	36.3142	2.75187	5e-05	0.00101657
MRPS10	SCNT	sham	132.158	912.274	2.78721	5e-05	0.00101657
BAG6	SCNT	sham	59.6256	418.572	2.81147	5e-05	0.00101657
SNX10	SCNT	sham	0.267737	1.9012	2.82803	0.0015	0.0151848
LOC788142	SCNT	sham	0.449854	3.24439	2.85042	0.01225	0.0700366
PTGES	SCNT	sham	11.0702	79.8762	2.85109	5e-05	0.00101657
HAUS7	SCNT	sham	4.02243	29.4742	2.87331	5e-05	0.00101657
CYB561A3	SCNT	sham	8.44246	62.0552	2.87782	5e-05	0.00101657
BBS9	SCNT	sham	0.195286	1.43786	2.88026	0.0005	0.00658995
CHCHD7	SCNT	sham	42.7779	316.601	2.88773	5e-05	0.00101657
PHB	SCNT	sham	471.81	3503.94	2.8927	5e-05	0.00101657
RWDD3	SCNT	sham	0.4702	3.49535	2.89409	0.025	0.115086
H2AFZ	SCNT	sham	171.912	1295.19	2.91342	5e-05	0.00101657
LOC100847559	SCNT	sham	0.524409	3.97347	2.92163	0.02385	0.111312
LPXN	SCNT	sham	0.247247	1.87798	2.92515	0.0136	0.0753312
ADAMTS18	SCNT	sham	0.149644	1.14559	2.93648	0.0022	0.0203124
CLCN1	SCNT	sham	0.165599	1.27087	2.94005	0.0027	0.0236726
APBB3,SRA1	SCNT	sham	27.9694	215.098	2.94307	5e-05	0.00101657
PRKAR2A	SCNT	sham	31.2631	242.24	2.9539	5e-05	0.00101657
CCDC51	SCNT	sham	5.47198	43.4854	2.9904	5e-05	0.00101657
FKBP2	SCNT	sham	58.9693	473.952	3.00671	5e-05	0.00101657
LOC100847890	SCNT	sham	0.183187	1.47936	3.01359	0.00715	0.0478268
CRADD	SCNT	sham	0.270859	2.27129	3.0679	0.00245	0.0220228
NDUFB5	SCNT	sham	6.55343	55.4224	3.08015	5e-05	0.00101657
UBXN11	SCNT	sham	0.478747	4.10039	3.09842	0.002	0.0189285
RNASE1	SCNT	sham	27.0398	238.192	3.13897	5e-05	0.00101657
LOC101908204	SCNT	sham	0.245092	2.17036	3.14654	0.0482	0.178708
LOC781710	SCNT	sham	0.570352	5.06584	3.15088	0.00445	0.0339578
LOC788201	SCNT	sham	5.75142	52.3979	3.18752	0.00395	0.0311773
C21H14orf2	SCNT	sham	28.866	268.097	3.21531	5e-05	0.00101657
NME1	SCNT	sham	0.357908	3.3396	3.22202	0.00795	0.0516654
GUCD1	SCNT	sham	3.16207	29.7306	3.23301	0.00155	0.0155611
TPMT	SCNT	sham	0.28879	2.79388	3.27418	0.00765	0.0502457
BBIP1	SCNT	sham	0.876409	8.72142	3.31489	0.00075	0.00901115
LOC101907353	SCNT	sham	0.67135	6.71062	3.32131	0.0008	0.00944432
LOC104974820	SCNT	sham	0.419922	4.34094	3.36982	0.02675	0.120645
SEPT1	SCNT	sham	0.161214	1.67272	3.37515	0.04305	0.165669
RPL10A	SCNT	sham	57.4919	607.629	3.40176	5e-05	0.00101657
LOC789418	SCNT	sham	0.192832	2.05539	3.414	0.00085	0.0098657
NHEDC1	SCNT	sham	0.149367	1.6318	3.44954	0.01165	0.0676143
C16H1orf186	SCNT	sham	0.13393	1.46884	3.45512	0.0355	0.145908
LOC786987	SCNT	sham	1.32579	15.2991	3.52853	0.00155	0.0155611
LOC104972922	SCNT	sham	0.665767	8.77098	3.71965	0.02095	0.10162
LOC618733	SCNT	sham	0.175261	2.3455	3.74232	0.0001	0.00183867
LOC100852077	SCNT	sham	0.0816713	1.11163	3.7667	0.00045	0.00610106
LOC101907226	SCNT	sham	4.08275	57.788	3.82316	0.00425	0.0328755
TCF25	SCNT	sham	9.96262	154.25	3.9526	0.00795	0.0516654
LOC100336794	SCNT	sham	1.34695	20.8685	3.95355	0.0027	0.0236726
LOC101907804	SCNT	sham	0.0677696	1.40436	4.37313	0.01415	0.077549
LOC789301	SCNT	sham	4.21517	92.0099	4.44813	0.01205	0.069209
NDUFC1	SCNT	sham	0.393325	8.80459	4.48446	0.0025	0.0223625
LOC100336999	SCNT	sham	0.120978	2.73553	4.499	0.0015	0.0151848
LOC104976212	SCNT	sham	0.226866	5.99561	4.724	0.0161	0.0846737
NPSR1	SCNT	sham	0.0603617	1.67434	4.79382	0.00435	0.0334323
MUC13	SCNT	sham	0.0981842	3.20738	5.02976	0.0244	0.113239
LOC104970090	SCNT	sham	0	6.37977	Inf	0.0351	0.14473
LOC101902894	SCNT	sham	0	5.32243	Inf	5e-05	0.00101657
DYNLRB2	SCNT	sham	0	2.06645	Inf	5e-05	0.00101657
LGALS7B	SCNT	sham	0	1.4865	Inf	5e-05	0.00101657
LOC104976083	SCNT	sham	4.41432	0	#NAME?	0.0454	0.171853
LOC616911	SCNT	sham	1.35175	0	#NAME?	0.00355	0.028869
LOC101905646	SCNT	sham	2.72602	0	#NAME?	5e-05	0.00101657
LOC783321	SCNT	sham	1.61615	0	#NAME?	5e-05	0.00101657
