# Supplementary material for: Determination of Oocyte-Manipulation, Zygote-Manipulation, and Genome-Reprogramming Effects on the Transcriptomes of Bovine Blastocysts
Source: Front Genet. 2018 Apr 24;9:143. doi: 10.3389/fgene.2018.00143 (PMC5928200; doi:10.3389/fgene.2018.00143)
Supplement: Supplementary file 2 [file Data_Sheet_2.XLSX]

## Sheet: MADs
symbol	value_IVF	value_scNT	log2_fold_change	p_value	q_value	value_IVF	value_shNT	log2_fold_change	p_value	q_value
ATP5O	99.6589	51.7395	-0.945733	0.00035	0.00500052	99.6589	56.2938	-0.824024	0.00345	0.0282514
C1H21orf91	99.6635	66.8943	-0.575182	0.03505	0.144619	99.6635	41.1874	-1.27486	0.0002	0.00318901
TBC1D23	42.1523	60.1493	0.512936	0.0365	0.148523	42.1523	88.7441	1.07404	5e-05	0.00101657
C1H3orf30,UPK1B	4.58756	7.89327	0.782894	0.02035	0.0996163	4.58756	12.5363	1.45031	5e-05	0.00101657
CLDN1	16.0891	3.33703	-2.26945	5e-05	0.00101657	16.0891	1.06865	-3.91223	0.0047	0.03537
TRA2B	135.186	84.601	-0.676204	0.0036	0.0291494	135.186	79.5133	-0.765682	0.0039	0.0308995
COMMD2	28.2465	45.8326	0.698305	0.00675	0.0458779	28.2465	86.2827	1.611	5e-05	0.00101657
PDXK	205.475	146.254	-0.490491	0.03695	0.149754	205.475	133.054	-0.62695	0.0116	0.0674491
PWP2	5.73354	3.72239	-0.623195	0.0405	0.159015	5.73354	3.27865	-0.806323	0.0291	0.127845
SGOL1	19.7053	31.6253	0.682496	0.0127	0.0718011	19.7053	39.567	1.00571	5e-05	0.00101657
RPL24	108.702	207.175	0.930476	0.0004	0.00554212	108.702	1029.58	3.24361	5e-05	0.00101657
FSTL1	4.69513	2.24135	-1.0668	0.00195	0.0185581	4.69513	2.18357	-1.10448	0.0018	0.017487
POLQ	12.4811	22.1845	0.829799	0.0013	0.0136378	12.4811	20.2836	0.700566	0.00575	0.0408737
MYLK	13.4196	8.71449	-0.622854	0.03065	0.132137	13.4196	7.5394	-0.831821	0.00505	0.0372981
FYTTD1	16.0318	31.1147	0.956655	0.00225	0.0206472	16.0318	41.9537	1.38786	5e-05	0.00101657
EIF4A2	20.461	32.5763	0.670948	0.01955	0.0969503	20.461	153.848	2.91056	5e-05	0.00101657
SENP2	20.5487	28.7855	0.486294	0.04725	0.176343	20.5487	40.8271	0.990478	0.00025	0.00381007
ACTL6A	29.5475	20.3741	-0.536301	0.04695	0.175563	29.5475	9.70131	-1.60678	5e-05	0.00101657
AGTR1	111.961	239.993	1.1	5e-05	0.00101657	111.961	368.143	1.71728	5e-05	0.00101657
SLC25A36	98.0277	139.22	0.506103	0.0433	0.16635	98.0277	184.974	0.916061	0.0003	0.00441801
UBA5	2.53538	4.36256	0.782976	0.025	0.115086	2.53538	5.40145	1.09115	0.0031	0.0261664
SUMO3	15.1355	9.58278	-0.659421	0.02435	0.113049	15.1355	9.42412	-0.683508	0.0222	0.105766
SIK1	10.8163	3.65988	-1.56334	5e-05	0.00101657	10.8163	2.61352	-2.04915	5e-05	0.00101657
TDRP	8.81986	4.84777	-0.863435	0.0045	0.0342212	8.81986	5.16046	-0.773257	0.01395	0.0767495
MCC	2.50664	4.01132	0.678323	0.0156	0.0829319	2.50664	4.62757	0.8845	0.0027	0.0236726
LPCAT4	54.4288	87.2609	0.680966	0.00635	0.0439016	54.4288	77.583	0.511371	0.03565	0.146308
NOP10	28.9363	19.8918	-0.540704	0.0262	0.118899	28.9363	7.99516	-1.85568	5e-05	0.00101657
THBS1	7.41913	1.13557	-2.70783	0.0007	0.00855537	7.41913	1.77608	-2.06256	5e-05	0.00101657
LOC100847604	4.9811	7.67772	0.624213	0.0239	0.11147	4.9811	7.60819	0.611088	0.02885	0.127096
RTF1	95.1909	148.842	0.644886	0.00335	0.0276706	95.1909	293.316	1.62356	5e-05	0.00101657
LOC788696	27.1225	12.3435	-1.13574	0.00285	0.0246514	27.1225	8.74912	-1.63228	5e-05	0.00101657
KLHDC2	16.0167	8.26403	-0.954663	0.001	0.011177	16.0167	9.99487	-0.680319	0.02775	0.123685
ANXA2	281.267	186.691	-0.591291	0.00635	0.0439016	281.267	151.311	-0.894423	5e-05	0.00101657
MYO1E	57.2089	41.2582	-0.471559	0.02735	0.122425	57.2089	34.7237	-0.72032	0.002	0.0189285
RSL24D1	40.6323	22.3592	-0.861758	0.00275	0.0239963	40.6323	7.21465	-2.49363	5e-05	0.00101657
SOCS4	11.366	19.8168	0.801994	0.0029	0.0249432	11.366	32.1379	1.49955	5e-05	0.00101657
JKAMP	16.7643	10.5268	-0.671319	0.02835	0.125533	16.7643	6.97022	-1.26612	0.0011	0.0120159
SRSF5	28.4577	45.1557	0.666092	0.01355	0.0751317	28.4577	54.6865	0.942368	0.0006	0.00758476
GPATCH2L	11.1238	19.825	0.83367	0.0243	0.112859	11.1238	21.8033	0.9709	0.01125	0.0660217
ADPGK	6.24724	9.90111	0.664372	0.0372	0.150395	6.24724	10.7189	0.778864	0.01715	0.0885357
NYNRIN	2.09335	1.03413	-1.01739	0.00235	0.0213253	2.09335	0.838624	-1.31972	0.01435	0.0783026
CYP11A1	369.855	114.147	-1.69607	5e-05	0.00101657	369.855	66.1971	-2.48212	5e-05	0.00101657
PABPN1	49.9456	74.57	0.578237	0.00565	0.0403921	49.9456	118.632	1.24806	5e-05	0.00101657
TOX4	41.121	28.6619	-0.52074	0.028	0.124497	41.121	24.2172	-0.763841	0.0027	0.0236726
SLC39A2	27.7585	8.07653	-1.78112	5e-05	0.00101657	27.7585	13.0361	-1.09042	0.00065	0.00809029
VPS39	48.9535	72.2438	0.561462	0.01475	0.0797442	48.9535	99.6021	1.02476	5e-05	0.00101657
NEMF	19.2976	29.4296	0.608846	0.0098	0.0599558	19.2976	50.7445	1.39483	5e-05	0.00101657
LOC515823	49.8968	36.3011	-0.458933	0.04365	0.167268	49.8968	17.8924	-1.4796	5e-05	0.00101657
ERH	536.114	355.356	-0.593273	0.00515	0.0378286	536.114	323.457	-0.728964	0.0006	0.00758476
SLC10A1	18.826	11.0829	-0.764386	0.02185	0.104602	18.826	6.04547	-1.6388	5e-05	0.00101657
NPC2	44.2082	29.0623	-0.605166	0.0378	0.15193	44.2082	18.2676	-1.27502	0.00015	0.00252854
TMED8	11.7687	4.21537	-1.48123	0.00215	0.0199685	11.7687	5.22066	-1.17265	0.01865	0.0938054
SEL1L	26.8239	43.0332	0.68193	0.0024	0.021664	26.8239	50.117	0.901779	5e-05	0.00101657
EFCAB11	1.9777	11.0107	2.47702	5e-05	0.00101657	1.9777	7.27954	1.88002	0.00085	0.0098657
ITPRIPL1	6.18547	9.26943	0.583597	0.03655	0.148654	6.18547	9.54066	0.625204	0.0296	0.129114
MGC152281	5.62648	12.4838	1.14975	0.00255	0.0227071	5.62648	12.2814	1.12617	0.003	0.0255663
EPAS1	30.9636	19.3328	-0.679523	0.00975	0.0597326	30.9636	11.8	-1.39179	5e-05	0.00101657
MSH2	16.9864	29.0417	0.773744	0.0022	0.0203124	16.9864	36.4036	1.0997	5e-05	0.00101657
ERLEC1	19.8227	29.5809	0.577511	0.03115	0.133542	19.8227	33.9714	0.777164	0.0044	0.0336617
IL36RN	8.7301	2.79734	-1.64194	0.00095	0.0107379	8.7301	0.847551	-3.36463	0.03485	0.144079
ATAD2B	3.39256	5.27889	0.63786	0.026	0.118248	3.39256	5.32087	0.649288	0.02625	0.119047
DAB2IP	10.4021	5.83905	-0.833063	0.00185	0.0178505	10.4021	6.23969	-0.737322	0.0062	0.0431064
CERCAM	5.01598	3.0541	-0.715785	0.04455	0.169532	5.01598	1.46806	-1.77262	0.0002	0.00318901
PPP2R4	9.34042	4.29911	-1.11945	0.0027	0.0236726	9.34042	5.77589	-0.693442	0.0196	0.0971342
RPL7A	78.8586	45.6499	-0.788657	0.0053	0.0386209	78.8586	29.8	-1.40396	5e-05	0.00101657
WDR5	18.1117	11.8881	-0.607401	0.04025	0.158364	18.1117	10.8961	-0.733118	0.0142	0.077738
TXNDC9	26.547	54.6744	1.04232	0.0004	0.00554212	26.547	51.2703	0.949575	0.00085	0.0098657
TET3	6.78753	9.97993	0.556143	0.03905	0.155162	6.78753	16.2791	1.26206	5e-05	0.00101657
ZNF638	29.8832	41.6316	0.478346	0.0237	0.110784	29.8832	83.6428	1.48491	5e-05	0.00101657
DHX57	13.1524	25.0026	0.926747	0.00035	0.00500052	13.1524	22.8992	0.799969	0.0029	0.0249432
SRBD1	18.752	28.1497	0.586079	0.02095	0.10162	18.752	29.2165	0.639741	0.01065	0.063608
ASB3	2.98984	5.44432	0.864683	0.02325	0.109354	2.98984	6.6419	1.15153	0.00295	0.0252605
MRPL19	2.46065	7.64628	1.63572	0.00015	0.00252854	2.46065	5.93027	1.26906	0.00455	0.0345072
TMSB10	626.999	359.97	-0.800585	0.0005	0.00658995	626.999	166.71	-1.91112	5e-05	0.00101657
AAK1	44.3705	67.1262	0.597275	0.01175	0.0680108	44.3705	85.2588	0.942247	5e-05	0.00101657
LBH	10.3415	6.06657	-0.769487	0.04595	0.173289	10.3415	5.35232	-0.950206	0.0301	0.130499
ZNF512	8.96089	15.155	0.758083	0.0073	0.0485364	8.96089	21.1357	1.23797	5e-05	0.00101657
LOC104973423	0.871294	2.23333	1.35796	0.00445	0.0339578	0.871294	1.94782	1.16063	0.01645	0.0859671
DDX1	12.2722	7.73439	-0.666036	0.0292	0.12809	12.2722	6.41737	-0.935341	0.0036	0.0291494
RPL35	50.0744	31.4311	-0.671882	0.01365	0.0755469	50.0744	20.5961	-1.2817	5e-05	0.00101657
MAPKAP1	45.2338	62.9749	0.477375	0.04215	0.163368	45.2338	83.638	0.886757	5e-05	0.00101657
RPL12	871.764	371.261	-1.23151	5e-05	0.00101657	871.764	216.57	-2.00911	5e-05	0.00101657
RALGDS	10.9777	5.97416	-0.877761	0.01135	0.0663857	10.9777	3.30127	-1.73348	5e-05	0.00101657
LOC104973548	0.594094	4.5837	2.94775	0.0163	0.0854148	0.594094	2.55265	2.10323	0.03415	0.14217
FLT1	0.930393	2.137	1.19968	0.0108	0.0642334	0.930393	2.18956	1.23473	0.0182	0.0922643
SKA3	12.3674	22.6932	0.87572	0.0018	0.017487	12.3674	22.6257	0.871425	0.00225	0.0206472
LOC101902711	1.4226	4.35949	1.61563	0.0003	0.00441801	1.4226	4.67651	1.7169	0.00025	0.00381007
LOC104973596	0.483349	2.67127	2.46639	0.01685	0.0875159	0.483349	4.86046	3.32996	0.04795	0.178071
VWA8	10.8665	15.1345	0.477952	0.0433	0.16635	10.8665	15.1362	0.478111	0.04665	0.174824
LCP1	1.42332	0.0731178	-4.28289	0.016	0.0843603	1.42332	0.258627	-2.46032	0.0466	0.174724
KIAA0226L	7.20393	13.5506	0.911503	0.0005	0.00658995	7.20393	13.1172	0.864609	0.00155	0.0155611
PDS5B	9.15861	15.1449	0.725636	0.00215	0.0199685	9.15861	13.9761	0.609758	0.012	0.0690062
SLC15A1	11.953	6.52453	-0.873427	0.00715	0.0478268	11.953	7.23127	-0.725052	0.02695	0.121183
KDELC1	13.7029	25.4466	0.892987	0.00115	0.012432	13.7029	37.0816	1.43622	5e-05	0.00101657
ANKRD10	5.73228	9.44075	0.719793	0.0493	0.181382	5.73228	11.3353	0.983636	0.0107	0.0638002
LOC100337293	4.46278	7.0753	0.664848	0.0198	0.0977836	4.46278	6.73845	0.594473	0.0479	0.177947
YWHAB	80.2466	117.943	0.555579	0.01115	0.0656039	80.2466	147.676	0.879925	5e-05	0.00101657
TKDP1	43.6563	4.65049	-3.23073	5e-05	0.00101657	43.6563	4.268	-3.35456	5e-05	0.00101657
LOC616039	21.3	5.30622	-2.0051	5e-05	0.00101657	21.3	4.86937	-2.12905	5e-05	0.00101657
RNF114	7.50698	3.92169	-0.936756	0.01205	0.069209	7.50698	3.35625	-1.16138	0.00185	0.0178505
PARD6B	24.4474	14.8643	-0.717827	0.0218	0.104449	24.4474	16.046	-0.607464	0.0343	0.142629
MOCS3	21.3975	50.1254	1.2281	5e-05	0.00101657	21.3975	87.2159	2.02715	5e-05	0.00101657
ESF1	12.8103	19.1721	0.581701	0.02075	0.10095	12.8103	31.3557	1.29142	5e-05	0.00101657
CDNF	9.48556	18.3711	0.953636	0.0016	0.0159311	9.48556	23.9418	1.33573	5e-05	0.00101657
CST3	27.1396	10.2565	-1.40386	0.0107	0.0638002	27.1396	8.60941	-1.65641	0.00155	0.0155611
STK35	8.76667	12.4263	0.503291	0.03855	0.15376	8.76667	15.3465	0.807806	0.0014	0.014431
EIF6	87.8079	40.6117	-1.11245	5e-05	0.00101657	87.8079	41.192	-1.09199	0.0001	0.00183867
SLC39A4	20.6519	9.18975	-1.16817	0.00025	0.00381007	20.6519	6.41751	-1.68619	0.00015	0.00252854
RPL8	161.217	106.408	-0.599403	0.00875	0.0552034	161.217	79.5746	-1.01863	0.00025	0.00381007
MYC	6.73996	2.90236	-1.21551	0.0127	0.0718011	6.73996	0.901756	-2.90193	0.0118	0.068211
SDC2	9.1855	17.9049	0.962923	0.01215	0.0696291	9.1855	20.2453	1.14016	0.0021	0.0196278
NDUFAF6	7.67861	13.2375	0.785717	0.01025	0.0619724	7.67861	14.8396	0.950534	0.00205	0.0192948
MTMR2	15.5657	21.5206	0.467347	0.03365	0.140767	15.5657	28.5521	0.875225	0.00025	0.00381007
REXO2	62.4276	98.9634	0.664712	0.0154	0.082165	62.4276	343.255	2.45903	5e-05	0.00101657
OAF	4.3665	2.14482	-1.02562	0.0301	0.130499	4.3665	1.4396	-1.60081	0.0002	0.00318901
SC5D	82.3284	138.087	0.746117	0.00525	0.0383569	82.3284	126.363	0.618114	0.01595	0.0842207
SCUBE2	6.13384	1.56852	-1.96739	5e-05	0.00101657	6.13384	3.49616	-0.811021	0.00575	0.0408737
PAAF1	3.92534	9.80568	1.3208	0.00995	0.060612	3.92534	16.4229	2.06482	0.00035	0.00500052
CAT	94.5003	59.7267	-0.661943	0.0016	0.0159311	94.5003	48.5868	-0.959753	5e-05	0.00101657
MAPK8IP1	8.73964	5.36164	-0.704899	0.01885	0.0944888	8.73964	2.5794	-1.76054	0.00025	0.00381007
MADD	8.30688	11.9089	0.519662	0.04805	0.178372	8.30688	13.5102	0.701675	0.01045	0.0628128
SLC43A1	27.5991	51.9089	0.911361	0.0028	0.0243056	27.5991	49.2129	0.834416	0.00555	0.0398668
VPS26B	16.0355	9.18518	-0.803888	0.0105	0.0629925	16.0355	4.31608	-1.89347	5e-05	0.00101657
MRE11A	8.21296	12.3843	0.592544	0.0473	0.176468	8.21296	15.3546	0.902698	0.00255	0.0227071
MPZL3	20.5859	32.8432	0.673936	0.00795	0.0516654	20.5859	37.442	0.862999	0.0008	0.00944432
C15H11orf58	52.685	104.818	0.992417	5e-05	0.00101657	52.685	240.195	2.18874	5e-05	0.00101657
SWAP70	26.6816	18.4619	-0.531292	0.03595	0.147122	26.6816	15.4073	-0.792235	0.0019	0.0181974
UCP2	11.1156	3.50414	-1.66545	0.0012	0.0128542	11.1156	5.39545	-1.04277	0.0031	0.0261664
LGR4	6.08081	9.3522	0.621041	0.023	0.108572	6.08081	9.47977	0.640588	0.0221	0.10547
LIN7C	4.96573	7.18699	0.533382	0.04675	0.175059	4.96573	9.11031	0.875494	0.00235	0.0213253
MPPED2	3.57859	0.32993	-3.43916	0.00085	0.0098657	3.57859	0.540365	-2.72739	0.02775	0.123685
LOC515828	12.3829	6.34478	-0.964706	0.0221	0.10547	12.3829	5.98807	-1.04819	0.0038	0.0302956
CHML	6.47543	9.19484	0.505849	0.04155	0.161769	6.47543	9.59854	0.567839	0.02455	0.113725
ENO1	31.3097	19.339	-0.695097	0.0166	0.0865764	31.3097	10.1637	-1.62319	5e-05	0.00101657
MRPL20	27.234	12.1713	-1.16193	0.00065	0.00809029	27.234	8.44275	-1.68962	0.0019	0.0181974
LOC101904123	0.751421	2.04799	1.44651	0.0426	0.164527	0.751421	2.3972	1.67366	0.01575	0.0835167
PKP1	4.46379	2.32032	-0.943947	0.04435	0.169054	4.46379	1.54261	-1.5329	0.0009	0.0103091
RBBP5	37.6461	57.5679	0.612765	0.00805	0.0520901	37.6461	69.6371	0.887355	0.00035	0.00500052
DSTYK	4.90933	9.3911	0.935767	0.00595	0.0419267	4.90933	8.25451	0.749656	0.02975	0.129512
GPATCH2	9.91783	17.471	0.816867	0.01485	0.080112	9.91783	17.1725	0.792007	0.0179	0.0912667
DEGS1	91.2947	59.3943	-0.620207	0.0109	0.0646287	91.2947	64.8425	-0.493591	0.04235	0.163865
TNFRSF1B	18.0943	7.4356	-1.28301	5e-05	0.00101657	18.0943	9.27564	-0.964016	0.0026	0.0230459
AGTRAP	47.9224	69.8897	0.544379	0.03915	0.155428	47.9224	141.705	1.56412	5e-05	0.00101657
TMEM201	8.33845	12.4759	0.581292	0.02705	0.121538	8.33845	15.5139	0.895713	0.0009	0.0103091
SPSB1	8.78605	3.93169	-1.16006	0.003	0.0255663	8.78605	2.79925	-1.65017	5e-05	0.00101657
PER3	0.913002	2.3741	1.37869	0.0087	0.0549895	0.913002	2.44637	1.42195	0.00855	0.0543706
CSRP1	30.5272	14.4682	-1.07721	0.00085	0.0098657	30.5272	19.0971	-0.676737	0.0151	0.0810014
RER1	20.8426	13.518	-0.624657	0.03405	0.141895	20.8426	9.65465	-1.11024	0.0047	0.03537
PDPN	1560.63	1127.25	-0.469324	0.03835	0.153296	1560.63	389.26	-2.00333	5e-05	0.00101657
DCHS2	1.15958	2.7398	1.24047	0.00105	0.0116029	1.15958	2.31904	0.999928	0.00985	0.060154
MFSD8	4.29456	7.98007	0.893891	0.00315	0.0264932	4.29456	12.3689	1.52614	5e-05	0.00101657
ZNF268	3.8259	7.57825	0.986066	0.0313	0.133979	3.8259	7.96616	1.05809	0.0091	0.0567354
SCARB1	22.1559	14.3004	-0.631633	0.023	0.108572	22.1559	14.4703	-0.614596	0.0302	0.130835
DYNLL1	197.64	121.019	-0.707642	0.0044	0.0336617	197.64	60.5509	-1.70665	5e-05	0.00101657
SMTN	7.87996	2.94755	-1.41867	0.00105	0.0116029	7.87996	2.25877	-1.80265	0.00015	0.00252854
TOP3B	8.60828	4.7278	-0.864556	0.0183	0.0925839	8.60828	2.6806	-1.68317	0.0026	0.0230459
DGCR6L	9.96068	5.11977	-0.960167	0.0316	0.134986	9.96068	1.2931	-2.94541	0.0105	0.0629925
TMEM184C	35.7285	54.3853	0.606143	0.01435	0.0783026	35.7285	63.7982	0.836441	0.0006	0.00758476
SPATA5	7.12827	10.312	0.532702	0.04985	0.182726	7.12827	15.8251	1.15059	5e-05	0.00101657
ORAI1	8.60608	3.91679	-1.13569	0.0056	0.0401377	8.60608	4.98334	-0.788243	0.0485	0.179493
VPS29	139.761	208.706	0.578507	0.0167	0.0869351	139.761	329.586	1.23769	5e-05	0.00101657
LOC104974667	229.947	408.734	0.829859	0.0009	0.0103091	229.947	582.008	1.33974	5e-05	0.00101657
DDX54	23.2106	15.1481	-0.615647	0.0114	0.0665745	23.2106	14.9976	-0.630054	0.0109	0.0646287
MAPKAPK5	18.9575	29.866	0.655736	0.0238	0.111127	18.9575	31.684	0.740986	0.0152	0.08141
PXN	8.59721	5.22037	-0.719716	0.0139	0.0765809	8.59721	4.71583	-0.866358	0.0054	0.0391409
ZNF74	5.32731	7.89057	0.566721	0.04455	0.169532	5.32731	10.7526	1.01321	0.0006	0.00758476
ZFP1	29.5309	16.3045	-0.856956	0.01875	0.0941634	29.5309	18.1362	-0.70335	0.0124	0.0706149
GAN	14.6918	23.4839	0.676668	0.00455	0.0345072	14.6918	21.292	0.535302	0.04	0.157661
SPG7	4.06688	7.22771	0.829615	0.0219	0.104788	4.06688	10.0729	1.30848	0.0004	0.00554212
MMP15	14.3995	10.0317	-0.521453	0.0398	0.15717	14.3995	4.96696	-1.53558	5e-05	0.00101657
SPINT2	52.2021	30.3325	-0.783241	0.0011	0.0120159	52.2021	12.5763	-2.0534	5e-05	0.00101657
EIF3K	494.58	321.418	-0.62175	0.0061	0.0425844	494.58	279.231	-0.824741	0.00055	0.00710322
ERF	39.0897	25.4153	-0.621093	0.02435	0.113049	39.0897	11.148	-1.81	5e-05	0.00101657
LOC100337113	3.39265	0.183206	-4.21087	0.00025	0.00381007	3.39265	0.433399	-2.96864	0.00265	0.0233815
ZNF283	1.57397	3.088	0.972263	0.04995	0.182976	1.57397	7.96965	2.34011	5e-05	0.00101657
ZNF226	6.77997	15.2889	1.17314	0.0001	0.00183867	6.77997	10.5123	0.632735	0.03815	0.15283
CD3EAP	20.4339	32.6992	0.678288	0.0116	0.0674491	20.4339	58.8425	1.52589	5e-05	0.00101657
CYTH2	19.9378	12.19	-0.709806	0.02595	0.118085	19.9378	12.7393	-0.64622	0.0478	0.177725
PPP1R15A	16.5265	10.6189	-0.638153	0.0362	0.147694	16.5265	5.78122	-1.51533	5e-05	0.00101657
RPL13A	464.815	316.646	-0.553784	0.00845	0.0539401	464.815	228.815	-1.02248	5e-05	0.00101657
SCAF1	5.26292	2.94393	-0.838119	0.01595	0.0842207	5.26292	1.76454	-1.57657	0.0005	0.00658995
ZNF473	13.1078	19.8515	0.59883	0.0155	0.0825521	13.1078	31.5565	1.26752	5e-05	0.00101657
POLD1	17.0256	11.621	-0.550976	0.0394	0.156107	17.0256	8.48175	-1.00527	0.0004	0.00554212
EMC10	6.92578	4.15388	-0.737516	0.0287	0.126621	6.92578	4.24551	-0.706039	0.0438	0.167646
LOC104968473	1.78554	2.7517	0.623963	0.04835	0.17907	1.78554	3.54982	0.991382	0.00095	0.0107379
LOC618456	8.6532	14.1219	0.706629	0.0372	0.150395	8.6532	27.688	1.67796	5e-05	0.00101657
ZNF419	12.668	19.4982	0.622154	0.0305	0.131724	12.668	33.7931	1.41554	5e-05	0.00101657
LOC509810	79.9616	111.65	0.481598	0.02355	0.110344	79.9616	173.31	1.11597	5e-05	0.00101657
FA2H	14.4772	7.60572	-0.928623	0.01025	0.0619724	14.4772	6.04693	-1.25951	0.00145	0.0148123
KIFC3	3.02699	5.5859	0.883905	0.0171	0.0883504	3.02699	9.45764	1.6436	5e-05	0.00101657
ATP6V0D1	161.745	107.263	-0.592567	0.01425	0.0779209	161.745	102.774	-0.654252	0.0035	0.0285705
ZFP30	56.9409	95.7499	0.749806	0.0013	0.0136378	56.9409	144.783	1.34636	5e-05	0.00101657
SERTAD3	80.2971	118.936	0.566769	0.01795	0.0914472	80.2971	128.703	0.680624	0.0058	0.0411474
PPP1R13L	3.53746	1.62566	-1.12169	0.0197	0.0974242	3.53746	0.976173	-1.85751	0.00055	0.00710322
EML2	9.72956	4.73785	-1.03814	0.00125	0.0132165	9.72956	3.10159	-1.64936	5e-05	0.00101657
DMWD	3.28397	2.01419	-0.705242	0.0489	0.180502	3.28397	0.708279	-2.21305	5e-05	0.00101657
AP2S1	330.704	171.412	-0.948068	5e-05	0.00101657	330.704	150.671	-1.13413	5e-05	0.00101657
LIG1	42.2494	58.1205	0.460118	0.0481	0.178478	42.2494	172.846	2.03248	5e-05	0.00101657
PIH1D1	23.5463	45.2422	0.942168	0.00225	0.0206472	23.5463	50.201	1.09222	0.0007	0.00855537
KLK7	8.44462	2.73632	-1.62579	0.0009	0.0103091	8.44462	2.91291	-1.53557	0.00215	0.0199685
KLK10	1.72909	0.12488	-3.79139	0.00955	0.058843	1.72909	0.270911	-2.67412	0.01945	0.096601
LOC787554	6.24726	11.6534	0.899455	0.0214	0.103111	6.24726	13.5454	1.11651	0.0027	0.0236726
LOC101905616	16.7439	23.9338	0.515416	0.0463	0.174059	16.7439	29.2939	0.806964	0.00135	0.0140427
ZNF331	12.7659	7.19677	-0.826872	0.0294	0.128599	12.7659	7.55958	-0.755914	0.023	0.108572
RPL28	639.972	340.265	-0.911351	0.0001	0.00183867	639.972	290.695	-1.1385	5e-05	0.00101657
ZNF583	3.33281	6.52226	0.968633	0.02655	0.120002	3.33281	7.09309	1.08968	0.0134	0.0745972
DYNLL2	8.73517	4.06296	-1.1043	0.00755	0.0498022	8.73517	2.90027	-1.59065	5e-05	0.00101657
TRAF4	11.2252	6.67728	-0.749412	0.0089	0.0558498	11.2252	4.94003	-1.18415	0.00135	0.0140427
ELP5	147.385	212.942	0.530866	0.02615	0.118758	147.385	695.062	2.23755	5e-05	0.00101657
COPS3	72.9764	41.3583	-0.819253	0.00025	0.00381007	72.9764	24.0193	-1.60324	5e-05	0.00101657
LOC782389	17.8544	33.9211	0.925907	0.0052	0.0380879	17.8544	34.846	0.964717	0.0041	0.0319984
TOB1	14.5481	6.50083	-1.16213	0.00245	0.0220228	14.5481	6.07997	-1.2587	0.00205	0.0192948
RPL19	112.437	76.4438	-0.556643	0.04015	0.15812	112.437	23.097	-2.28334	5e-05	0.00101657
PSMD3	41.8105	28.8034	-0.537625	0.0383	0.153169	41.8105	26.686	-0.647781	0.00925	0.0574087
EIF1	38.3218	16.6724	-1.20071	0.00025	0.00381007	38.3218	13.7225	-1.48163	5e-05	0.00101657
TUBG1	134.9	95.6664	-0.495801	0.04615	0.173782	134.9	97.0961	-0.4744	0.0295	0.128827
CNTNAP1	15.5698	22.8346	0.552468	0.02345	0.110012	15.5698	24.6856	0.66492	0.01195	0.068824
KCNH6	4.76653	8.90019	0.900897	0.0046	0.0348196	4.76653	7.89203	0.727456	0.03615	0.147554
DDX42	14.9566	25.6419	0.777722	0.00285	0.0246514	14.9566	50.1634	1.74585	5e-05	0.00101657
ST6GALNAC1	20.4878	2.54715	-3.00781	0.02365	0.11064	20.4878	9.90311	-1.04881	0.01805	0.09177
SRP68	117.531	79.7322	-0.559804	0.00705	0.0473221	117.531	63.301	-0.892738	5e-05	0.00101657
BCAS3	92.6155	133.083	0.522998	0.0271	0.121676	92.6155	173.963	0.909454	0.00025	0.00381007
HNF1B	13.2057	6.54982	-1.01163	0.00795	0.0516654	13.2057	7.45141	-0.825572	0.016	0.0843603
UBB	401.556	1006.74	1.32602	5e-05	0.00101657	401.556	755.098	0.911062	0.0047	0.03537
ALKBH5	4.99388	3.03369	-0.719089	0.03395	0.141596	4.99388	1.46783	-1.76648	0.00085	0.0098657
TMEM11	23.7937	14.346	-0.729934	0.04935	0.181513	23.7937	8.0457	-1.56429	0.00085	0.0098657
UTP18	13.3232	26.0906	0.969593	0.0009	0.0103091	13.3232	24.7483	0.893392	0.00135	0.0140427
LUC7L3	188.041	301.741	0.682262	0.0041	0.0319984	188.041	261.799	0.47741	0.04275	0.164878
TOP2A	96.5156	151.572	0.651173	0.01275	0.072035	96.5156	149.797	0.634177	0.01295	0.0728038
KRT19	27.1188	9.92297	-1.45045	0.00015	0.00252854	27.1188	13.752	-0.979655	0.0012	0.0128542
PLEKHM1	9.65552	6.42102	-0.588553	0.0332	0.139537	9.65552	5.90601	-0.709169	0.01305	0.07324
LOC104975110	5.01078	0.182368	-4.78011	0.00795	0.0516654	5.01078	0.349145	-3.84314	0.01345	0.0747869
LOC104975132	2.51956	0.375473	-2.74639	0.02045	0.0999236	2.51956	0.283643	-3.15102	0.01805	0.09177
UBALD2	29.4171	15.4022	-0.933515	0.0016	0.0159311	29.4171	8.0512	-1.86938	5e-05	0.00101657
CHRNA1	4.9972	12.7278	1.3488	5e-05	0.00101657	4.9972	15.8538	1.66564	5e-05	0.00101657
SPC25	15.4415	26.6138	0.785367	0.0186	0.0936165	15.4415	138.1	3.16083	5e-05	0.00101657
CARF	2.05117	4.15882	1.01973	0.0052	0.0380879	2.05117	3.65382	0.832962	0.03925	0.155668
LOC100300864	3.02496	5.81829	0.94368	0.02695	0.121183	3.02496	11.7364	1.95601	5e-05	0.00101657
RPL37A	390.212	225.532	-0.790924	0.0003	0.00441801	390.212	156.38	-1.3192	5e-05	0.00101657
ARPC2	1242.04	877.914	-0.500558	0.0359	0.146957	1242.04	411.528	-1.59365	5e-05	0.00101657
FAM134A	13.1748	21.4528	0.703386	0.0044	0.0336617	13.1748	20.5722	0.642918	0.01155	0.0672311
ZFAND2B	16.3588	9.31607	-0.812275	0.03285	0.138507	16.3588	9.6863	-0.756051	0.0424	0.163991
SP140L	110.364	255.275	1.20978	5e-05	0.00101657	110.364	455.483	2.04513	5e-05	0.00101657
DIS3L2	4.08158	8.01367	0.973334	0.0207	0.100778	4.08158	8.65252	1.08399	0.0096	0.0590784
AK2	201.646	315.457	0.645616	0.0149	0.0802492	201.646	527.404	1.38708	5e-05	0.00101657
SNRNP40	12.5916	20.1366	0.677362	0.0248	0.114467	12.5916	19.3208	0.617694	0.04725	0.176343
DNAJC8	25.1976	39.6795	0.655106	0.00575	0.0408737	25.1976	51.3477	1.02701	5e-05	0.00101657
SRSF10	47.2354	75.7523	0.681419	0.00545	0.0394121	47.2354	148.796	1.6554	5e-05	0.00101657
ECE1	5.66461	1.04652	-2.43638	5e-05	0.00101657	5.66461	2.48959	-1.18607	0.0356	0.146159
HP1BP3	4.321	6.90168	0.675581	0.04915	0.180998	4.321	7.42563	0.781147	0.02545	0.116586
SH2D5	3.57233	7.55143	1.07988	0.00885	0.0556149	3.57233	7.2892	1.02889	0.0128	0.0722578
DDOST	89.9362	65.1858	-0.464345	0.03285	0.138507	89.9362	33.5907	-1.42084	5e-05	0.00101657
LOC101903805,LOC104971391,MIR2358,RCC2	38.0361	52.5758	0.46703	0.0497	0.182363	38.0361	87.0861	1.19507	5e-05	0.00101657
EPHA2	5.87228	3.52741	-0.73531	0.0317	0.135313	5.87228	3.74925	-0.647319	0.03905	0.155162
CYFIP1	81.6827	60.8267	-0.425327	0.04135	0.161266	81.6827	48.6749	-0.746854	0.0004	0.00554212
LOC101905876	3.30255	5.52548	0.74252	0.0213	0.1028	3.30255	9.01014	1.44797	5e-05	0.00101657
GORASP2,LOC101905343	161.539	227.414	0.493435	0.02105	0.101967	161.539	246.455	0.609442	0.0061	0.0425844
PKP4	55.7254	40.5105	-0.46004	0.0287	0.126621	55.7254	39.0552	-0.512818	0.0134	0.0745972
GPD2	8.83886	4.71219	-0.907461	0.0061	0.0425844	8.83886	5.46698	-0.693116	0.02675	0.120645
S100PBP	69.6895	106.432	0.610913	0.01045	0.0628128	69.6895	195.715	1.48974	5e-05	0.00101657
NUDC	152.595	84.8409	-0.846875	0.0004	0.00554212	152.595	99.1199	-0.62246	0.01315	0.0735924
LOC101904844	0.586464	1.41836	1.27411	0.0004	0.00554212	0.586464	1.34515	1.19766	0.00135	0.0140427
ALPL	3.88272	1.26169	-1.62171	0.0011	0.0120159	3.88272	1.87313	-1.05161	0.0221	0.10547
ERGIC1	57.3584	32.5483	-0.817424	0.00105	0.0116029	57.3584	20.2591	-1.50144	5e-05	0.00101657
BNIP1	11.757	21.9226	0.8989	0.0038	0.0302956	11.757	24.8266	1.07836	0.00025	0.00381007
MED10	31.3801	20.5385	-0.61152	0.0416	0.161905	31.3801	15.4178	-1.02525	0.00075	0.00901115
LPCAT1	7.42443	3.93413	-0.916235	0.0015	0.0151848	7.42443	3.44904	-1.10609	0.00585	0.0414044
PANK3	20.762	35.4592	0.772214	0.0034	0.0279424	20.762	54.9226	1.40345	5e-05	0.00101657
BOD1	10.8611	6.3755	-0.768559	0.03735	0.150782	10.8611	2.77787	-1.96712	0.00015	0.00252854
DDX4	13.7959	3.5304	-1.96633	0.0034	0.0279424	13.7959	6.31303	-1.12783	0.0019	0.0181974
OSMR	2.90999	6.96062	1.2582	5e-05	0.00101657	2.90999	8.92593	1.61699	5e-05	0.00101657
PDZD2	6.25204	3.02089	-1.04935	0.0002	0.00318901	6.25204	3.81969	-0.710869	0.00565	0.0403921
TPPP	3.71678	1.94702	-0.932786	0.0337	0.140874	3.71678	0.791362	-2.23164	0.0016	0.0159311
EXOC3	8.47804	5.35049	-0.66406	0.03775	0.151802	8.47804	5.20582	-0.703605	0.03235	0.137138
LOC100849023	3.37934	8.51748	1.33369	0.01595	0.0842207	3.37934	11.4788	1.76416	0.00025	0.00381007
ABHD2,LOC101908279	130.753	73.7405	-0.826315	0.00025	0.00381007	130.753	36.6429	-1.83524	5e-05	0.00101657
TICRR	16.4998	22.8882	0.472161	0.03145	0.134506	16.4998	25.8293	0.646563	0.0058	0.0411474
PTPN9	3.47123	5.75544	0.729481	0.02465	0.113977	3.47123	7.47672	1.10696	0.00165	0.0162951
CYP11A1	390.588	123.491	-1.66124	5e-05	0.00101657	390.588	66.1813	-2.56115	5e-05	0.00101657
CTAGE5	12.4522	18.856	0.598618	0.0276	0.123177	12.4522	61.9826	2.31546	5e-05	0.00101657
MFGE8	221.085	131.563	-0.748845	0.0013	0.0136378	221.085	153.364	-0.527644	0.0174	0.0894515
ZNF589	21.551	32.2267	0.580504	0.0218	0.104449	21.551	57.4263	1.41396	5e-05	0.00101657
LOC104975375	4.27619	0.868636	-2.2995	0.03125	0.133818	4.27619	0.506983	-3.07632	0.01995	0.0983242
CLK3	18.3565	10.7446	-0.77268	0.0139	0.0765809	18.3565	11.5471	-0.668767	0.03515	0.144841
STXBP6	12.4353	5.67083	-1.13281	0.02515	0.115529	12.4353	4.28147	-1.53826	0.00725	0.0483194
SPTSSA	75.2574	51.827	-0.538128	0.0247	0.114159	75.2574	49.9887	-0.590231	0.018	0.091615
MFAP1	50.0901	69.8266	0.479251	0.03935	0.155958	50.0901	99.9072	0.996063	5e-05	0.00101657
DBNL	78.5425	55.5797	-0.498916	0.032	0.136122	78.5425	52.0792	-0.592767	0.01585	0.0839226
KIF15	42.1574	59.4422	0.495701	0.037	0.149844	42.1574	71.4748	0.761648	0.00155	0.0155611
SHQ1	6.95458	11.1064	0.675357	0.03965	0.156767	6.95458	12.2535	0.817155	0.01235	0.0704476
TKT	362.35	264.864	-0.452134	0.04395	0.168015	362.35	248.469	-0.544317	0.0108	0.0642334
TWF2	21.1107	13.9532	-0.597375	0.03395	0.141596	21.1107	10.671	-0.984272	0.00145	0.0148123
COPG1	40.12	23.0316	-0.80071	0.00085	0.0098657	40.12	18.9844	-1.07951	5e-05	0.00101657
RPN1	188.484	133.375	-0.498946	0.01695	0.0878168	188.484	76.083	-1.30879	5e-05	0.00101657
GATA2	6.48975	2.60021	-1.31954	0.0034	0.0279424	6.48975	2.58024	-1.33066	0.00165	0.0162951
HIGD1A	31.5163	50.1135	0.669101	0.00925	0.0574087	31.5163	48.8773	0.633066	0.0165	0.0861744
THUMPD3	7.33211	12.0257	0.71382	0.0414	0.161402	7.33211	13.0534	0.832124	0.01525	0.0815732
EDEM1	73.5803	109.885	0.578598	0.04995	0.182976	73.5803	191.011	1.37626	5e-05	0.00101657
BHLHE40	21.9258	5.79023	-1.92093	5e-05	0.00101657	21.9258	11.6328	-0.914426	0.00565	0.0403921
SLMAP	40.9252	57.9458	0.501716	0.04385	0.16776	40.9252	75.1912	0.877576	0.00035	0.00500052
RBM5	40.3459	55.2146	0.45263	0.0411	0.160574	40.3459	86.0983	1.09356	5e-05	0.00101657
KLHDC8B	5.58728	10.7617	0.945685	0.01285	0.0724638	5.58728	14.8719	1.41237	0.0005	0.00658995
NDUFAF3	132.684	85.8906	-0.627418	0.0237	0.110784	132.684	62.2264	-1.09239	5e-05	0.00101657
LOC104975579	0.329483	1.96233	2.57429	0.04825	0.178814	0.329483	2.80005	3.08718	0.037	0.149844
LOC104975618,RAB7A	122.051	76.2182	-0.679273	0.0044	0.0336617	122.051	77.4089	-0.656908	0.01	0.060818
RAB23	49.4294	93.7936	0.924122	0.0016	0.0159311	49.4294	84.5856	0.775043	0.00795	0.0516654
ITPR3	52.5478	36.9036	-0.509872	0.02495	0.114905	52.5478	29.6346	-0.826351	0.0009	0.0103091
SCUBE3	18.4612	12.2231	-0.594891	0.01655	0.0863636	18.4612	9.99328	-0.885468	0.0006	0.00758476
CDKN1A	11.1771	6.12575	-0.867588	0.00835	0.0534652	11.1771	4.50602	-1.31062	0.00065	0.00809029
RRP36	24.1161	38.4911	0.674527	0.01385	0.0763894	24.1161	64.0296	1.40874	5e-05	0.00101657
NEU1	10.2907	16.3845	0.670999	0.04545	0.171973	10.2907	24.6043	1.25758	0.0001	0.00183867
IER3	15.7059	2.89135	-2.44149	5e-05	0.00101657	15.7059	3.57894	-2.13371	5e-05	0.00101657
ZFP57	10.2846	18.0358	0.810387	0.0099	0.0603955	10.2846	20.9763	1.02828	0.0014	0.014431
LOC100295973	5.74472	2.68295	-1.09842	0.02145	0.103286	5.74472	2.74353	-1.0662	0.01635	0.0855873
LOC404051	39.4117	25.8351	-0.609291	0.0195	0.0967534	39.4117	20.0438	-0.975466	0.00035	0.00500052
RPS10	842.12	595.482	-0.499969	0.02575	0.117481	842.12	513.27	-0.714307	0.00305	0.0258809
TAF11	3.35822	6.82166	1.02242	0.0433	0.16635	3.35822	9.33029	1.47422	0.0079	0.0514516
RPS4Y1	256.922	132.337	-0.957111	5e-05	0.00101657	256.922	86.2582	-1.5746	5e-05	0.00101657
PIM1	21.4624	15.1308	-0.504329	0.04165	0.162032	21.4624	7.90729	-1.44056	5e-05	0.00101657
TFEB	8.74273	4.99942	-0.806321	0.0324	0.13728	8.74273	4.26103	-1.03688	0.00485	0.0362052
CCND3	10.0049	5.51533	-0.859185	0.0155	0.0825521	10.0049	3.73678	-1.42084	0.00165	0.0162951
YIPF3	48.3634	27.6226	-0.808069	0.0028	0.0243056	48.3634	26.4133	-0.872653	0.0012	0.0128542
TRAM2	61.4926	31.4823	-0.965871	0.0058	0.0411474	61.4926	23.0214	-1.41744	0.00015	0.00252854
LOC615278	2.97865	5.05333	0.762577	0.0407	0.1595	2.97865	7.21636	1.27661	0.00095	0.0107379
GMNN	45.6725	110.471	1.27427	5e-05	0.00101657	45.6725	121.199	1.40798	5e-05	0.00101657
PAK1IP1	24.7104	13.903	-0.829725	0.0108	0.0642334	24.7104	13.1435	-0.910766	0.00805	0.0520901
LOC101902953	0.592465	2.13281	1.84795	0.00155	0.0155611	0.592465	1.63329	1.46298	0.0307	0.132261
TMX3	5.26608	9.08864	0.787335	0.01075	0.064007	5.26608	10.9876	1.06107	0.0009	0.0103091
EMILIN2	5.67366	1.40908	-2.00953	0.00035	0.00500052	5.67366	2.2467	-1.33647	0.02735	0.122425
LRRC30	5.01709	8.11639	0.693987	0.01525	0.0815732	5.01709	16.0644	1.67894	5e-05	0.00101657
LOC104975816,RNMT	13.4369	22.2829	0.729737	0.0367	0.149087	13.4369	26.1752	0.961999	0.00485	0.0362052
ZNF397	1.28706	3.18352	1.30654	0.016	0.0843603	1.28706	3.19181	1.3103	0.0123	0.0702583
MAPRE2	3.68054	1.84052	-0.999802	0.00355	0.028869	3.68054	1.70519	-1.10998	0.0011	0.0120159
IER3IP1	7.53066	15.8721	1.07565	0.00435	0.0334323	7.53066	15.1487	1.00835	0.00875	0.0552034
TBL3	21.978	15.0059	-0.55053	0.04255	0.164402	21.978	9.48947	-1.21166	0.0002	0.00318901
ATP6V0C	135.542	86.159	-0.653666	0.003	0.0255663	135.542	21.6563	-2.64588	5e-05	0.00101657
TCEB2	131.916	63.5309	-1.05409	0.0004	0.00554212	131.916	80.9835	-0.703921	0.0228	0.107899
LOC104970105	1.71609	2.97676	0.794623	0.0279	0.124155	1.71609	11.314	2.72091	5e-05	0.00101657
HMOX2	33.4138	16.9713	-0.977352	0.00055	0.00710322	33.4138	7.37223	-2.18027	5e-05	0.00101657
MGRN1	26.6227	17.3035	-0.621595	0.02155	0.103661	26.6227	17.0976	-0.638859	0.0175	0.0898366
TNRC6A	39.6767	55.3911	0.481364	0.0377	0.151698	39.6767	78.9271	0.992229	5e-05	0.00101657
NSUN5	10.4828	4.39166	-1.25518	0.0005	0.00658995	10.4828	4.90632	-1.09531	0.0027	0.0236726
INTS1	10.2943	7.2273	-0.510321	0.03915	0.155428	10.2943	6.03501	-0.770422	0.0024	0.021664
RPS2	758.848	431.246	-0.815302	0.00045	0.00610106	758.848	516.984	-0.553692	0.02025	0.0992625
ZNF598	23.8249	12.234	-0.96157	0.0106	0.0634102	23.8249	10.4739	-1.18567	5e-05	0.00101657
PAM16	40.9311	16.6999	-1.29336	0.0087	0.0549895	40.9311	12.0406	-1.76529	0.00015	0.00252854
UBALD1	168.988	80.4805	-1.07021	0.00015	0.00252854	168.988	50.5593	-1.74087	5e-05	0.00101657
SPNS1	63.732	87.6688	0.460045	0.0269	0.121031	63.732	121.554	0.931505	5e-05	0.00101657
PPP4C	27.2684	15.9431	-0.774295	0.01285	0.0724638	27.2684	10.7474	-1.34324	0.00025	0.00381007
GUSB	16.7136	8.59698	-0.959117	0.00125	0.0132165	16.7136	7.50522	-1.15505	0.0002	0.00318901
SBDS	36.4361	25.2804	-0.527346	0.0351	0.14473	36.4361	18.2133	-1.00037	5e-05	0.00101657
LOC104969747	1.47583	4.2471	1.52495	0.0005	0.00658995	1.47583	3.62188	1.29521	0.01805	0.09177
KIF20B	11.1119	16.8642	0.60186	0.0121	0.069406	11.1119	20.1314	0.85734	0.0005	0.00658995
RPP30	64.8342	95.1319	0.553173	0.03925	0.155668	64.8342	213.013	1.71611	5e-05	0.00101657
CEP55	10.8473	16.0878	0.568633	0.0453	0.171544	10.8473	16.2135	0.579859	0.04355	0.167029
CC2D2B	11.5938	19.1114	0.721079	0.0113	0.0661963	11.5938	43.8453	1.91907	5e-05	0.00101657
R3HCC1L	2.59834	4.68899	0.851687	0.0166	0.0865764	2.59834	9.64265	1.89184	5e-05	0.00101657
LOC101906058	70.1511	45.9754	-0.609603	0.04775	0.177627	70.1511	19.7902	-1.82568	5e-05	0.00101657
NOLC1	42.1158	76.1913	0.855266	0.00025	0.00381007	42.1158	69.558	0.723856	0.0044	0.0336617
NFKB2	10.0588	4.76819	-1.07694	0.0009	0.0103091	10.0588	3.75699	-1.42081	0.0005	0.00658995
WBP1L	33.4432	23.0877	-0.534587	0.0199	0.098155	33.4432	17.719	-0.916414	0.0003	0.00441801
SHOC2	40.0781	56.2889	0.490036	0.03745	0.151024	40.0781	104.64	1.38455	5e-05	0.00101657
TDRD1	5.18241	11.2006	1.11188	0.0001	0.00183867	5.18241	12.9278	1.31879	5e-05	0.00101657
RNLS	4.34643	9.19727	1.08137	0.0435	0.166922	4.34643	10.9554	1.33374	0.01555	0.0827422
ACTA2	199.889	76.1751	-1.39181	5e-05	0.00101657	199.889	53.9024	-1.89078	5e-05	0.00101657
SCD	18.1519	12.2986	-0.561626	0.01715	0.0885357	18.1519	7.62284	-1.25172	5e-05	0.00101657
MRPL43	72.2747	33.6799	-1.1016	5e-05	0.00101657	72.2747	45.0867	-0.680788	0.0139	0.0765809
MGEA5	23.0371	38.7532	0.750354	0.0006	0.00758476	23.0371	53.2148	1.20786	5e-05	0.00101657
CYP17A1	21.9859	9.9846	-1.1388	0.00025	0.00381007	21.9859	9.86334	-1.15643	0.0003	0.00441801
CCDC186	72.949	112.697	0.627488	0.0054	0.0391409	72.949	141.607	0.956932	5e-05	0.00101657
KIAA1598	14.761	9.15284	-0.6895	0.02	0.0985254	14.761	4.84097	-1.60843	5e-05	0.00101657
PROSC	91.5126	52.2831	-0.807625	0.00125	0.0132165	91.5126	30.96	-1.56356	5e-05	0.00101657
SMIM19	6.94215	19.5303	1.49226	5e-05	0.00101657	6.94215	10.9921	0.663009	0.0264	0.119576
HOOK3	22.3068	36.4967	0.710286	0.0216	0.103835	22.3068	60.6147	1.44219	5e-05	0.00101657
ENPP6	8.56354	0.625189	-3.77584	5e-05	0.00101657	8.56354	4.1212	-1.05514	0.0009	0.0103091
CENPU	13.7812	21.5121	0.642444	0.034	0.141734	13.7812	26.7175	0.955082	0.0024	0.021664
TRIML2	89.9408	170.708	0.924483	5e-05	0.00101657	89.9408	229.85	1.35364	5e-05	0.00101657
LOC533821	2.41456	1.344	-0.845223	0.03585	0.146824	2.41456	0.767946	-1.65268	0.00165	0.0162951
RPL15	99.6837	66.9267	-0.574776	0.0384	0.153431	99.6837	28.9515	-1.78372	5e-05	0.00101657
GGPS1	9.98419	24.4091	1.2897	0.00075	0.00901115	9.98419	26.7009	1.41917	0.00025	0.00381007
HKDC1	18.861	9.69874	-0.959535	0.0004	0.00554212	18.861	10.4988	-0.845176	0.0033	0.0274052
FAM13C	1.37564	5.01287	1.86553	0.0126	0.0714615	1.37564	5.76241	2.06657	0.00885	0.0556149
RUFY2	5.50649	9.11486	0.727087	0.0363	0.147966	5.50649	20.7541	1.91419	5e-05	0.00101657
DNAJC9	10.2391	20.2	0.980268	0.0097	0.0595281	10.2391	17.6574	0.786187	0.04095	0.160154
NCOA4	88.6242	50.5653	-0.809554	0.0003	0.00441801	88.6242	48.726	-0.863009	0.00035	0.00500052
LOC104970173	319.175	205.874	-0.632585	0.00385	0.0306195	319.175	140.131	-1.18757	5e-05	0.00101657
TAF1D	54.6135	115.081	1.07532	0.00295	0.0252605	54.6135	147.195	1.4304	5e-05	0.00101657
LOC782688	5.64348	10.4514	0.889036	0.0148	0.0799283	5.64348	11.4443	1.01997	0.0073	0.0485364
SSLP1	72.6772	159.496	1.13395	5e-05	0.00101657	72.6772	260.231	1.84022	5e-05	0.00101657
ST14	49.3863	26.2914	-0.909519	0.00585	0.0414044	49.3863	28.8123	-0.777428	0.0345	0.143183
SDHAF2	112.743	59.2986	-0.926967	5e-05	0.00101657	112.743	81.7625	-0.463526	0.0448	0.170216
OTUB1	154.595	263.169	0.767501	0.002	0.0189285	154.595	240.754	0.639069	0.0086	0.0545824
VEGFB	12.8771	4.59638	-1.48624	0.00165	0.0162951	12.8771	3.21077	-2.00382	5e-05	0.00101657
MUS81	8.62128	4.34439	-0.988749	0.0332	0.139537	8.62128	3.46074	-1.31682	0.01155	0.0672311
DRAP1	97.1221	54.0282	-0.846086	0.0012	0.0128542	97.1221	37.916	-1.35699	5e-05	0.00101657
CTSD	88.4224	64.7934	-0.448566	0.04985	0.182726	88.4224	49.8063	-0.828084	0.00065	0.00809029
IFITM3	362.798	235.087	-0.625967	0.03285	0.138507	362.798	115.13	-1.65591	5e-05	0.00101657
NAALAD2	54.7283	75.4626	0.463473	0.045	0.170726	54.7283	80.7224	0.560681	0.0176	0.0902021
PRSS23	60.4111	38.9858	-0.631864	0.01905	0.095193	60.4111	15.9006	-1.92573	5e-05	0.00101657
UBXN1	36.5243	23.2254	-0.653156	0.02465	0.113977	36.5243	11.5189	-1.66486	5e-05	0.00101657
CFL1	583.398	339.589	-0.780691	0.0002	0.00318901	583.398	187.433	-1.63811	5e-05	0.00101657
FOSL1	13.5445	5.00875	-1.43519	0.01715	0.0885357	13.5445	6.47186	-1.06545	0.0136	0.0753312
DHCR7	59.2543	42.2983	-0.486321	0.0272	0.12195	59.2543	27.6032	-1.10209	5e-05	0.00101657
TALDO1	28.5938	12.9796	-1.13946	0.0002	0.00318901	28.5938	9.50327	-1.58921	5e-05	0.00101657
PHRF1	5.36427	3.37069	-0.670341	0.0345	0.143183	5.36427	2.37981	-1.17254	0.0015	0.0151848
LOC104976312	21.946	46.198	1.07388	0.0004	0.00554212	21.946	39.8348	0.860075	0.00585	0.0414044
MUC1	15.6388	5.68818	-1.45909	0.00015	0.00252854	15.6388	7.53239	-1.05395	0.00635	0.0439016
ANP32E	19.862	29.2701	0.559416	0.04345	0.16679	19.862	42.0519	1.08216	5e-05	0.00101657
TXNIP	3.31313	1.37838	-1.26522	0.0072	0.0480629	3.31313	1.06018	-1.64388	0.0002	0.00318901
PRKAB2	208.033	118.071	-0.817165	0.0148	0.0799283	208.033	89.6366	-1.21465	0.0004	0.00554212
SIKE1	6.80637	11.3172	0.733559	0.00505	0.0372981	6.80637	13.3316	0.969888	0.0004	0.00554212
LRIF1	48.2757	76.7362	0.668611	0.00325	0.0271038	48.2757	104.633	1.11597	0.0001	0.00183867
TAF13	4.68201	9.98366	1.09244	0.0372	0.150395	4.68201	13.3252	1.50896	0.00805	0.0520901
DBT	32.5168	53.8989	0.729074	0.0031	0.0261664	32.5168	203.335	2.64461	5e-05	0.00101657
CNN3	25.2484	13.4743	-0.905988	0.0003	0.00441801	25.2484	11.0942	-1.18639	0.0002	0.00318901
ARHGAP29	5.26098	3.15082	-0.739606	0.0391	0.155278	5.26098	2.09727	-1.32682	0.0014	0.014431
LPAR3	23.0556	46.5865	1.0148	0.00015	0.00252854	23.0556	79.4668	1.78524	5e-05	0.00101657
JUN	26.1933	15.3333	-0.772535	0.03875	0.154337	26.1933	11.1032	-1.23823	0.0002	0.00318901
C3H1orf109	3.31574	6.96318	1.07041	0.0047	0.03537	3.31574	13.2586	1.99953	5e-05	0.00101657
STK40	9.92391	4.32639	-1.19774	0.0063	0.0436563	9.92391	3.1326	-1.66355	0.0001	0.00183867
CLSPN	30.5286	51.8693	0.764719	0.00015	0.00252854	30.5286	64.8037	1.08591	5e-05	0.00101657
EFHD1	17.9715	9.92183	-0.857033	0.0176	0.0902021	17.9715	8.51645	-1.07739	0.00105	0.0116029
GIGYF2	45.5891	66.5534	0.545824	0.02225	0.105957	45.5891	117.696	1.3683	5e-05	0.00101657
UGT1A1,UGT1A6	194.077	330.451	0.767811	0.00125	0.0132165	194.077	319.312	0.71834	0.00235	0.0213253
LOC104970688	0.656072	5.31913	3.01926	0.0243	0.112859	0.656072	6.58338	3.3269	0.0348	0.143983
CADM3	9.09252	4.71682	-0.946866	0.0269	0.121031	9.09252	4.19004	-1.11772	0.0052	0.0380879
LMNA	13.1521	8.13609	-0.692888	0.03705	0.149982	13.1521	5.41204	-1.28105	0.00095	0.0107379
POLR3GL	4.11014	6.86374	0.73981	0.04275	0.164878	4.11014	6.95329	0.75851	0.0423	0.16373
HSD3B1	165.488	33.7692	-2.29295	5e-05	0.00101657	165.488	60.497	-1.45179	0.0006	0.00758476
RAP1A	12.5534	29.9461	1.25429	5e-05	0.00101657	12.5534	27.3433	1.12311	0.0001	0.00183867
AMPD2	4.13961	1.93768	-1.09516	0.01335	0.0744291	4.13961	1.9101	-1.11585	0.03585	0.146824
IFI44L	18.9798	34.7798	0.873787	0.0001	0.00183867	18.9798	69.7206	1.87712	5e-05	0.00101657
NASP	83.5097	140.14	0.74685	0.001	0.011177	83.5097	130.933	0.648815	0.0065	0.0446552
PTPRF	24.5808	18.1235	-0.43967	0.0496	0.182156	24.5808	9.87582	-1.31556	5e-05	0.00101657
CDC20	55.7811	36.289	-0.620246	0.00965	0.0593084	55.7811	17.8535	-1.64357	5e-05	0.00101657
CTPS1	39.9824	56.4481	0.497561	0.03755	0.151289	39.9824	70.0132	0.808264	0.00075	0.00901115
PMPCB	9.08497	14.6713	0.691443	0.0322	0.136718	9.08497	18.5293	1.02826	0.0009	0.0103091
TBRG4	41.0521	27.5899	-0.573317	0.01985	0.0979662	41.0521	25.9887	-0.659571	0.0096	0.0590784
ARF5	38.6292	25.0211	-0.626549	0.0462	0.173857	38.6292	18.9579	-1.02689	0.0021	0.0196278
FLNC,MIR2422	54.1983	37.22	-0.54217	0.0385	0.153659	54.1983	31.6856	-0.774423	0.0003	0.00441801
MKLN1	21.501	33.4534	0.637748	0.04185	0.162566	21.501	54.7172	1.34759	5e-05	0.00101657
GALNT11	11.1907	16.8646	0.5917	0.0314	0.134338	11.1907	25.1294	1.16707	5e-05	0.00101657
IKZF1	2.54325	1.10083	-1.20809	0.0486	0.179766	2.54325	1.08053	-1.23494	0.01255	0.0712316
FAM133B	11.8946	29.7197	1.32111	5e-05	0.00101657	11.8946	51.4611	2.11318	5e-05	0.00101657
PPIA	111.355	68.3947	-0.703212	0.02235	0.106298	111.355	17.3033	-2.68605	5e-05	0.00101657
SLC13A4	6.80594	2.54083	-1.4215	0.0082	0.0528333	6.80594	2.73266	-1.31649	0.001	0.011177
ABCF2	28.39	19.5571	-0.537692	0.03785	0.152033	28.39	11.7182	-1.27664	5e-05	0.00101657
NUDT4	40.2687	55.0901	0.452134	0.04495	0.170588	40.2687	72.57	0.849715	0.00025	0.00381007
TUBA1B	101.242	70.6581	-0.51888	0.02025	0.0992625	101.242	66.5666	-0.604935	0.0068	0.0461551
RPAP3	30.5534	47.5931	0.639422	0.0092	0.0571644	30.5534	208.218	2.76869	5e-05	0.00101657
SCAF11	30.8988	52.5863	0.767137	0.00045	0.00610106	30.8988	51.2718	0.730615	0.001	0.011177
MDM1	2.26473	3.86373	0.770659	0.04885	0.180389	2.26473	3.9101	0.787869	0.0498	0.182632
RNF41	21.7029	13.1467	-0.723186	0.0087	0.0549895	21.7029	13.2692	-0.709811	0.0114	0.0665745
TXNRD1	46.6638	28.646	-0.703969	0.00385	0.0306195	46.6638	26.3664	-0.823607	0.0005	0.00658995
POLR3B	7.79664	12.0715	0.630684	0.02275	0.107724	7.79664	16.3775	1.07079	0.0002	0.00318901
FAM60A	170.47	271.319	0.670469	0.0026	0.0230459	170.47	402.041	1.23782	5e-05	0.00101657
RECQL	12.5045	23.1502	0.888573	0.00165	0.0162951	12.5045	26.461	1.08141	0.00025	0.00381007
RERGL	3.82333	7.94297	1.05485	0.04275	0.164878	3.82333	10.0371	1.39244	0.01175	0.0680108
T2R65A	47.7039	76.3546	0.678608	0.0301	0.130499	47.7039	110.133	1.20706	0.0002	0.00318901
YBX3	1.1711	0.181986	-2.68596	0.01575	0.0835167	1.1711	0.226091	-2.37288	0.0498	0.182632
CDC42EP1	19.3316	9.11069	-1.08532	0.00045	0.00610106	19.3316	5.37602	-1.84635	5e-05	0.00101657
LGALS1	739.736	479.048	-0.626839	0.0055	0.0396364	739.736	275.248	-1.42628	5e-05	0.00101657
TRIOBP	33.0306	13.6086	-1.27928	5e-05	0.00101657	33.0306	6.55595	-2.33293	5e-05	0.00101657
MAFF	6.93099	1.71741	-2.01283	5e-05	0.00101657	6.93099	1.30682	-2.407	5e-05	0.00101657
CCDC59	16.0888	26.7312	0.732472	0.01335	0.0744291	16.0888	58.2142	1.85532	5e-05	0.00101657
TMCC3	29.9936	19.2527	-0.639592	0.0145	0.0788805	29.9936	15.8205	-0.922862	0.00125	0.0132165
KRT7	7.66113	3.244	-1.23978	0.01035	0.0623414	7.66113	2.61681	-1.54975	0.00215	0.0199685
LOC104972405	2.06682	0	#NAME?	0.00625	0.0433578	2.06682	0.117552	-4.13604	0.0184	0.0929335
NABP2,SLC39A5	16.9584	9.38245	-0.853962	0.0267	0.120491	16.9584	5.58313	-1.60285	0.001	0.011177
ERBB3	46.5252	34.2979	-0.439891	0.0344	0.142887	46.5252	29.2013	-0.67198	0.00405	0.03174
LOC507581	1.44454	0.319023	-2.17888	0.0002	0.00318901	1.44454	0.258805	-2.48067	0.0061	0.0425844
H2AFJ	27.7543	16.018	-0.793014	0.0207	0.100778	27.7543	5.1917	-2.41843	5e-05	0.00101657
GABARAPL1	33.289	17.9593	-0.890315	0.0015	0.0151848	33.289	15.1606	-1.13472	0.0001	0.00183867
GAPDH	914.269	584.794	-0.644692	0.0034	0.0279424	914.269	622.939	-0.553528	0.02575	0.117481
CCND2	30.397	16.8796	-0.848652	0.00695	0.0468433	30.397	10.2017	-1.57512	0.00025	0.00381007
DDX17	37.6088	51.7124	0.459439	0.0404	0.158755	37.6088	82.341	1.13054	5e-05	0.00101657
TOB2	9.31339	6.11073	-0.607962	0.0322	0.136718	9.31339	4.82817	-0.94783	0.004	0.0314465
CYB5R3	44.6976	25.8035	-0.792635	0.0009	0.0103091	44.6976	21.6615	-1.04506	0.00015	0.00252854
LOC780876	32.1938	57.4953	0.836663	0.00235	0.0213253	32.1938	70.1758	1.12419	5e-05	0.00101657
MYL5	5.05677	0.85459	-2.56491	0.00045	0.00610106	5.05677	1.06027	-2.25379	0.00345	0.0282514
SGCB	3.34622	5.55447	0.731119	0.0113	0.0661963	3.34622	7.60658	1.18472	5e-05	0.00101657
USP46	4.59712	7.70685	0.74541	0.00975	0.0597326	4.59712	7.02714	0.612206	0.0273	0.122289
AASDH	2.34755	4.04658	0.785546	0.0407	0.1595	2.34755	5.9917	1.35181	0.00085	0.0098657
NUP54	16.1175	10.1308	-0.669871	0.0183	0.0925839	16.1175	8.13402	-0.986585	0.0015	0.0151848
NAA11	90.2424	64.7735	-0.478402	0.0471	0.175949	90.2424	40.905	-1.14153	5e-05	0.00101657
HSD17B13	1.7345	4.12955	1.25146	0.0054	0.0391409	1.7345	4.06675	1.22936	0.00765	0.0502457
BOD1L1	59.8258	112.567	0.911945	5e-05	0.00101657	59.8258	84.5465	0.498977	0.0298	0.129647
HAUS8	2.78971	4.93182	0.822006	0.0067	0.045633	2.78971	5.50807	0.981431	0.0015	0.0151848
C7H19orf53	42.6105	27.2852	-0.643091	0.02335	0.109646	42.6105	11.6409	-1.87201	5e-05	0.00101657
ZNF266	140.008	295.877	1.07948	5e-05	0.00101657	140.008	353.914	1.33789	5e-05	0.00101657
LOC538435	6.37714	2.65386	-1.26482	0.0205	0.10009	6.37714	1.75677	-1.85998	0.0014	0.014431
TUBB4A	3.85356	1.80524	-1.094	0.03555	0.146017	3.85356	1.82198	-1.08068	0.0465	0.174479
RANBP3	27.7025	17.1589	-0.691058	0.00475	0.0356677	27.7025	15.8275	-0.807582	0.0022	0.0203124
NDUFA11	159.328	88.3336	-0.850966	0.00275	0.0239963	159.328	97.7905	-0.704235	0.0113	0.0661963
DAPK3	43.0913	30.919	-0.478905	0.03735	0.150782	43.0913	22.6681	-0.926735	0.00015	0.00252854
GNG7	1.9655	0.851167	-1.20738	0.01295	0.0728038	1.9655	0.965453	-1.02562	0.04535	0.17169
IRF1	4.72084	2.65531	-0.830163	0.0319	0.135897	4.72084	2.12763	-1.1498	0.0372	0.150395
ATP5D	26.1495	15.1381	-0.788596	0.0298	0.129647	26.1495	13.7242	-0.930061	0.014	0.0769457
PAIP2	23.6377	12.3092	-0.941352	0.04755	0.177128	23.6377	8.18468	-1.53009	0.01655	0.0863636
FER	6.74975	9.67029	0.518725	0.0383	0.153169	6.74975	10.7343	0.669321	0.0088	0.0554119
DCAF15	23.8191	16.3431	-0.543436	0.02975	0.129512	23.8191	8.15938	-1.54559	5e-05	0.00101657
ZNF791	4.54905	9.55565	1.07079	0.00595	0.0419267	4.54905	8.68548	0.93304	0.0178	0.0908986
CDC37	174.462	104.978	-0.732828	0.00095	0.0107379	174.462	98.3757	-0.82654	0.00035	0.00500052
SAFB	31.061	53.489	0.784136	0.00165	0.0162951	31.061	83.2897	1.42303	5e-05	0.00101657
NCLN	38.4646	23.3612	-0.719415	0.00905	0.056508	38.4646	15.7837	-1.28509	5e-05	0.00101657
SLC12A2	8.80667	5.15418	-0.772854	0.01015	0.0615262	8.80667	4.92621	-0.838121	0.00775	0.0507252
LMNB1	15.2066	24.1873	0.669549	0.00355	0.028869	15.2066	40.7212	1.42108	5e-05	0.00101657
MIER2	1.50018	0.373615	-2.00551	0.03785	0.152033	1.50018	0.243051	-2.62581	0.02275	0.107724
PPP2CA	123.383	85.0527	-0.53671	0.01195	0.068824	123.383	81.7728	-0.593447	0.00885	0.0556149
TNIP1	36.8168	18.6513	-0.98109	0.0002	0.00318901	36.8168	21.6776	-0.76416	0.0027	0.0236726
LOC101905139	9.69781	25.2462	1.38033	0.0001	0.00183867	9.69781	16.7367	0.787286	0.02625	0.119047
ADAM19	19.9466	11.592	-0.783011	0.0025	0.0223625	19.9466	9.98662	-0.998076	0.00025	0.00381007
PWWP2A	57.4643	104.315	0.860208	0.0003	0.00441801	57.4643	125.362	1.12537	5e-05	0.00101657
LIX1	23.0123	40.5902	0.818729	0.0007	0.00855537	23.0123	46.2988	1.00857	5e-05	0.00101657
PINX1	137.569	212.997	0.630678	0.00385	0.0306195	137.569	258.529	0.910173	0.0001	0.00183867
FREM1	9.7655	14.6632	0.586432	0.0351	0.14473	9.7655	14.069	0.52675	0.045	0.170726
FXN	8.26463	19.3429	1.22678	0.0007	0.00855537	8.26463	26.3432	1.67241	5e-05	0.00101657
LOC528098	18.2178	29.5174	0.696215	0.0017	0.0167012	18.2178	43.4014	1.25239	5e-05	0.00101657
TDRD7	6.11542	3.497	-0.806332	0.017	0.087991	6.11542	2.4527	-1.31808	0.00235	0.0213253
ZNF189	4.02628	6.38951	0.666259	0.03635	0.148097	4.02628	7.6979	0.935019	0.00545	0.0394121
CBR4	13.3721	21.8561	0.708812	0.00525	0.0383569	13.3721	20.0638	0.585367	0.0187	0.0939562
IFNT2	183.145	67.9909	-1.42958	0.0002	0.00318901	183.145	42.4628	-2.10872	5e-05	0.00101657
DCAF12	7.55604	11.668	0.626861	0.02325	0.109354	7.55604	18.261	1.27306	5e-05	0.00101657
NOL8	17.6365	25.1567	0.512379	0.02645	0.119715	17.6365	27.0026	0.614533	0.01025	0.0619724
TMEM246	1.50073	0.22539	-2.73517	0.0185	0.0933006	1.50073	0.144829	-3.37324	0.0146	0.079241
KLF4	23.0213	14.3011	-0.686843	0.015	0.0806376	23.0213	6.67602	-1.78591	5e-05	0.00101657
BRINP1	1.9332	0.210076	-3.20201	0.00315	0.0264932	1.9332	0.361976	-2.41703	0.0309	0.132826
SENP6	35.1723	48.751	0.470989	0.04045	0.158877	35.1723	52.1666	0.568686	0.01725	0.0888871
TRAF3IP2	8.97669	3.79563	-1.24184	0.0004	0.00554212	8.97669	4.51836	-0.990383	0.00395	0.0311773
SULT1C4	12.4753	24.8097	0.991827	0.0087	0.0549895	12.4753	24.7462	0.98813	0.01175	0.0680108
ZNF292	6.41998	10.7982	0.75015	0.00205	0.0192948	6.41998	9.92247	0.628131	0.01	0.060818
CYB5R4	3.8992	8.43298	1.11286	0.02195	0.104947	3.8992	7.976	1.03249	0.0366	0.148793
EPB41L2,LOC104969591	29.8158	16.4145	-0.861102	0.00025	0.00381007	29.8158	15.9059	-0.906512	0.0003	0.00441801
AHI1	7.06559	3.40118	-1.05478	0.00375	0.0300308	7.06559	3.71722	-0.926586	0.00535	0.0388759
BCLAF1	140.272	199.675	0.509431	0.02525	0.115896	140.272	411.767	1.55361	5e-05	0.00101657
PERP	26.7248	17.3473	-0.623468	0.01645	0.0859671	26.7248	6.8314	-1.96793	5e-05	0.00101657
CITED2	31.2136	19.1849	-0.702208	0.00995	0.060612	31.2136	11.7171	-1.41356	5e-05	0.00101657
FBXO30	5.9847	11.7003	0.967195	0.0026	0.0230459	5.9847	13.2034	1.14156	0.0005	0.00658995
SHPRH	5.36866	8.9769	0.741656	0.00615	0.0428182	5.36866	8.87583	0.725319	0.0102	0.0617795
LATS1	10.2121	15.7452	0.624637	0.00795	0.0516654	10.2121	18.7205	0.874341	0.0005	0.00658995
LOC104969624	9.41423	17.6064	0.903185	0.0167	0.0869351	9.41423	20.2445	1.10461	0.00485	0.0362052
DYNLT1	67.3573	44.326	-0.603679	0.04945	0.181774	67.3573	27.2726	-1.30438	5e-05	0.00101657
CT47B1	21.9198	8.94474	-1.29312	0.00085	0.0098657	21.9198	11.0798	-0.984307	0.0124	0.0706149
FAM50A	93.0158	67.7331	-0.457615	0.0449	0.17045	93.0158	46.4264	-1.00253	0.00025	0.00381007
LOC101902960	195.143	72.3376	-1.43171	0.0171	0.0883504	195.143	3.47506	-5.81135	0.01115	0.0656039
LOC104970537	8.13978	20.003	1.29716	0.0002	0.00318901	8.13978	16.3016	1.00195	0.0044	0.0336617
XIST	26.721	68.5484	1.35915	0.0003	0.00441801	26.721	44.5841	0.738558	0.03595	0.147122
RGAG4	9.69703	5.43645	-0.834879	0.0135	0.0749319	9.69703	4.39997	-1.14005	0.01375	0.0759438
ZMYM3	23.81	33.7671	0.50405	0.02905	0.127737	23.81	34.005	0.51418	0.0238	0.111127
CCDC22,LOC100336670	17.2087	10.7267	-0.681938	0.0256	0.117088	17.2087	2.55033	-2.75438	5e-05	0.00101657
CASK	121.433	73.9014	-0.716493	0.0041	0.0319984	121.433	75.0663	-0.693928	0.0059	0.0416603
PHKA2	6.71703	2.16208	-1.6354	0.0007	0.00855537	6.71703	3.76934	-0.83351	0.0159	0.0840689
MID1	5.38224	2.73121	-0.978666	0.00945	0.0584136	5.38224	3.28267	-0.713338	0.0343	0.142629
SEPT6	12.2919	6.73036	-0.868946	0.01845	0.0931485	12.2919	4.78085	-1.36236	0.0043	0.0331497
THOC2	25.9967	37.2317	0.518204	0.02585	0.117787	25.9967	46.6489	0.843513	0.00035	0.00500052
FUNDC2	43.2497	25.268	-0.775381	0.023	0.108572	43.2497	25.7689	-0.747058	0.02345	0.110012
NXF3	4.91803	0.510651	-3.26767	0.01965	0.0972665	4.91803	0.302269	-4.02417	0.0105	0.0629925
CXHXorf57	5.09493	0.824966	-2.62666	0.0018	0.017487	5.09493	1.20447	-2.08067	0.0143	0.0781432
MPC1L	1.69713	0.319386	-2.40973	0.02125	0.102651	1.69713	0.216575	-2.97016	0.011	0.0650267
LOC520085	9.71763	3.32988	-1.54513	0.00025	0.00381007	9.71763	3.82302	-1.34589	0.007	0.0470832
PDHA1	52.6277	82.7167	0.652355	0.0046	0.0348196	52.6277	165.624	1.65401	5e-05	0.00101657

## Sheet: DADs
symbol	value_IVF	value_scNT	log2_fold_change	p_value	q_value
APP	105.665	55.4242	-0.930904	0.00115	0.012432
ALCAM	6.18894	2.05427	-1.59107	0.016	0.0843603
GRAMD1C	14.253	7.08412	-1.00861	0.00175	0.0170852
NDUFB4	66.3976	36.3256	-0.870146	0.02365	0.11064
LOC101904360	0.504236	2.58634	2.35874	0.0478	0.177725
BCL6	2.42227	1.11768	-1.11584	0.01905	0.095193
ETV5	1.60452	0.694113	-1.2089	0.01835	0.0927495
LIPH	7.30197	4.06596	-0.844689	0.04765	0.177369
EIF5A2	0.618988	1.5161	1.29238	0.0038	0.0302956
PHC3	8.00088	14.4121	0.849054	0.01195	0.068824
SSR3	75.0211	158.118	1.07563	5e-05	0.00101657
C1H3orf33	7.08283	16.5616	1.22544	0.00095	0.0107379
GPR171	0.28153	1.20556	2.09835	0.0196	0.0971342
SERP1	19.8157	31.1209	0.651236	0.037	0.149844
LOC511302	6.45803	16.0932	1.31729	5e-05	0.00101657
RYK	53.397	33.4947	-0.672826	0.00255	0.0227071
TOPBP1	67.4408	100.327	0.573018	0.0109	0.0646287
SH3BGR	4.44428	1.16387	-1.93302	0.0459	0.173162
IGSF5	8.35708	3.0773	-1.44133	0.01805	0.09177
MX1	6.41757	0.366958	-4.12834	0.01645	0.0859671
LOC104971084	0.0481836	1.6123	5.06443	0.00235	0.0213253
ROBO1	1.84684	0.774575	-1.25358	0.00725	0.0483194
IMPG2	1.88632	3.6402	0.948442	0.0117	0.0678207
IGSF11	4.5327	2.34545	-0.950506	0.03045	0.131622
ILDR1	1.36678	3.25011	1.24971	0.01815	0.092104
LOC101904649	0.88826	3.16107	1.83136	0.0351	0.14473
MUC13	2.93906	0.0981842	-4.90372	0.01945	0.096601
HEG1	4.67873	2.79398	-0.743793	0.0153	0.081765
OSBPL11	39.6342	60.0442	0.59928	0.0103	0.0621498
RPL35A	404.41	273.307	-0.565294	0.0198	0.0977836
PIGZ	9.5704	6.22303	-0.620962	0.0384	0.153431
TP63	3.27744	6.54289	0.997361	0.0129	0.0726096
ST6GAL1	8.49357	16.5936	0.966183	0.007	0.0470832
SMC4	25.8683	39.5225	0.611493	0.00725	0.0483194
MED12L	14.3416	21.3327	0.572863	0.04825	0.178814
PLS1	80.4925	51.8954	-0.633249	0.01505	0.0808428
EPB41L4A	62.8565	92.2926	0.554154	0.01975	0.0975944
NREP	3.94371	6.7501	0.775355	0.04645	0.17437
THBS4	2.99642	1.29814	-1.2068	0.0346	0.143432
ERO1L	36.0618	60.5101	0.746704	0.00065	0.00809029
TXNDC16	16.8706	26.6405	0.659109	0.00585	0.0414044
PIAS1	51.8112	73.3237	0.501015	0.0326	0.137817
EFS	4.20997	1.75514	-1.26223	0.0103	0.0621498
SUPT16H	29.5643	45.313	0.616067	0.0086	0.0545824
NDRG2	36.3704	20.3666	-0.836556	0.0037	0.0297508
RNASE1	168.426	27.0398	-2.63896	5e-05	0.00101657
EMC7	15.2584	27.3766	0.843342	0.0043	0.0331497
TMCO5B	5.57289	12.7534	1.19438	0.00035	0.00500052
CAPN3	0.236612	1.53421	2.6969	0.0137	0.0757455
TMX1	2.13829	4.24217	0.98834	0.04265	0.164653
HERC1	19.8396	30.7413	0.631796	0.0047	0.03537
NEDD4	4.97102	2.18035	-1.18898	0.00215	0.0199685
MYO5A	21.319	14.7535	-0.531085	0.0172	0.0886964
MYO5C	2.33404	4.36523	0.903228	0.0021	0.0196278
GATM	4.79694	1.62083	-1.56538	0.0012	0.0128542
ARID4A	4.53034	11.6691	1.36501	5e-05	0.00101657
ZBTB1	2.29778	4.37256	0.928236	0.031	0.133119
CHURC1	4.16762	8.12573	0.963274	0.01025	0.0619724
PLEKHH1	6.26398	1.52123	-2.04184	5e-05	0.00101657
YLPM1	24.1038	33.099	0.457532	0.0391	0.155278
LOC509034	3.10577	7.88858	1.34482	0.00485	0.0362052
EIF3J	61.0183	103.684	0.764878	0.00085	0.0098657
APC	48.7179	70.4235	0.531607	0.02205	0.105311
TICAM2	2.42217	4.08886	0.755399	0.04965	0.182259
TMED7	33.1411	47.1239	0.507837	0.0421	0.16325
SFXN1	35.2741	60.8846	0.787469	0.00505	0.0372981
ANKRD31	1.16928	2.02997	0.795846	0.04	0.157661
ARSB	30.065	20.1221	-0.579309	0.02795	0.124304
MEGF11	0.429049	1.17506	1.45352	0.01535	0.0819564
MYO9A	10.8364	16.5999	0.615291	0.0088	0.0554119
RNF212B	9.94706	16.0039	0.686079	0.02835	0.125533
ABHD4	29.4501	20.0244	-0.556515	0.0347	0.14372
LOC101906952	0	2.07858	Inf	0.00015	0.00252854
CDAN1	2.0635	4.03794	0.968522	0.02145	0.103286
TTBK2	6.26063	9.87835	0.657962	0.0321	0.136401
PLEKHO2	3.96183	2.02173	-0.970575	0.04665	0.174824
TRIP4	14.9721	22.6157	0.59505	0.02845	0.125865
SNX1	111.977	157.174	0.489158	0.031	0.133119
LOC100847401	2.23235	4.86635	1.12427	0.0044	0.0336617
LOC104973214	0.245963	1.41177	2.52099	0.0124	0.0706149
MED6	3.94805	7.8349	0.988776	0.03415	0.14217
SPTLC2	114.49	81.0869	-0.497677	0.0251	0.115412
PTPN21	37.0465	26.2593	-0.496509	0.02515	0.115529
FOXN3	4.75211	7.23574	0.606573	0.0233	0.109493
CNNM4	9.97791	5.30697	-0.91085	0.00165	0.0162951
LOC104973286	1.87766	4.57155	1.28375	0.01075	0.064007
MAP4K4	14.4588	7.93987	-0.864763	0.0015	0.0151848
PAIP2B	9.63679	6.00275	-0.68293	0.0052	0.0380879
LTBP1	3.33495	1.54289	-1.11204	0.00105	0.0116029
CRIM1	7.33989	4.28684	-0.775845	0.01355	0.0751317
SPTBN1	8.55208	4.39972	-0.958862	0.00035	0.00500052
PRORSD1	0.701185	2.62418	1.904	0.04965	0.182259
CHCHD5	43.1728	85.8623	0.991902	0.00345	0.0282514
IL1RN	208.584	129.658	-0.685917	0.0027	0.0236726
C11H2orf68	17.8708	24.7772	0.471412	0.03465	0.143568
ETAA1	11.5871	17.0939	0.560957	0.0421	0.16325
PNO1	52.7505	27.3213	-0.949159	0.00035	0.00500052
ASXL2	31.427	44.6768	0.507522	0.0308	0.132571
E2F6	7.52687	11.8413	0.653706	0.0243	0.112859
RALGPS1	7.99363	16.1325	1.01305	0.0073	0.0485364
TBC1D13	36.6842	51.2219	0.481603	0.04015	0.15812
NTMT1	6.21711	1.55161	-2.00247	0.037	0.149844
AIF1L	72.6265	104.356	0.522946	0.0301	0.130499
NSMF	4.73605	9.43368	0.994135	0.00875	0.0552034
TPRN	3.99792	1.67993	-1.25085	0.0114	0.0665745
RXRA	1.59803	0.788708	-1.01873	0.02515	0.115529
RIC8A	7.0254	3.57034	-0.97652	0.0051	0.0375825
FBLN7	1.27709	0.18273	-2.80507	0.04815	0.178611
SEMA4C	3.26361	1.51579	-1.1064	0.01895	0.0947815
DGUOK	11.4134	5.56872	-1.03531	0.04015	0.15812
ALMS1	14.9465	27.1697	0.862193	0.00015	0.00252854
MAP4K3	11.8931	17.5098	0.558029	0.0409	0.160009
COX7A2L	86.7812	60.2513	-0.526392	0.02005	0.0987199
THADA	9.27535	13.9081	0.584447	0.03455	0.14332
PSME4	36.132	56.1579	0.63621	0.0055	0.0396364
SULT1C4	1.40927	0.217776	-2.69403	0.0065	0.0446552
CKAP2L	28.853	42.0476	0.543299	0.02425	0.112689
LOC101902358	0.408755	2.38116	2.54235	0.04495	0.170588
PPP3R1	15.5697	28.1784	0.855846	0.0211	0.102097
CENPA	12.8675	21.6502	0.750648	0.00645	0.0444254
EPT1	42.6235	29.0645	-0.55239	0.0286	0.126343
RHOB	21.5777	11.2965	-0.93367	0.00025	0.00381007
HPCAL1	66.9486	41.8468	-0.677937	0.0051	0.0375825
RRM2	110.604	69.9924	-0.660138	0.00375	0.0300308
NDUFA8	72.7238	42.4998	-0.774969	0.004	0.0314465
ST6GALNAC6	2.25726	0.639732	-1.81903	0.00195	0.0185581
RABL6	31.4579	19.1418	-0.716699	0.0084	0.0536802
TMEM141	11.5491	6.09134	-0.922952	0.04385	0.16776
LOC101907780	4.97578	0	#NAME?	5e-05	0.00101657
DIAPH3	6.21949	10.2012	0.713871	0.00885	0.0556149
SLC7A1	4.33904	2.56426	-0.758832	0.02055	0.100262
LOC101904156	0.409131	2.7726	2.76061	0.01405	0.0771641
USP12	32.1625	49.0564	0.609063	0.0399	0.157407
SHISA2	4.15516	1.83199	-1.1815	0.013	0.0730466
LOC101902894	2.67672	0	#NAME?	0.01245	0.0708191
RAP2A	31.0247	52.9618	0.771536	0.00025	0.00381007
ERCC5	17.9955	26.7195	0.570257	0.01965	0.0972665
SPRYD7	16.8787	8.05456	-1.06732	0.0448	0.170216
CKAP2	48.498	72.3708	0.577482	0.0132	0.0737898
BRCA2	16.9525	25.5909	0.594135	0.0081	0.0523415
IFT88	2.27983	6.26237	1.45779	0.00615	0.0428182
LOC781157	4.21281	1.26382	-1.73699	0.0003	0.00441801
LOC515333	50.8321	80.956	0.671399	0.00585	0.0414044
DOCK9	23.9851	35.5225	0.566593	0.017	0.087991
DOCK9	1.18423	6.69444	2.49902	0.02355	0.110344
GPR18	1.16166	4.62361	1.99283	0.02175	0.104283
LIG4	1.06605	2.1694	1.02502	0.0204	0.0997506
LOC101902867	2.1093	4.2312	1.0043	0.0254	0.116407
LOC101902712	0.55413	2.59214	2.22585	0.03255	0.137706
SYCP2	1.39433	2.97127	1.09151	0.00665	0.0453829
LOC783163	0.650764	1.29613	0.993999	0.037	0.149844
CHMP4B	21.0093	10.807	-0.959058	0.0029	0.0249432
C13H20orf24	18.6419	10.3001	-0.855883	0.04895	0.180563
NCOA3	72.6491	104.615	0.52607	0.02625	0.119047
SNAI1	8.69764	5.00954	-0.795947	0.0182	0.0922643
GATA3	104.177	146.801	0.494826	0.03225	0.13686
ATP5C1	1042.84	1516.08	0.539833	0.0276	0.123177
PFKFB3	31.7098	12.5359	-1.33886	5e-05	0.00101657
ANKRD26	9.70591	16.4134	0.757941	0.0031	0.0261664
FAM208B	15.3163	23.2778	0.603887	0.0094	0.0581476
TPD52L2	22.9393	41.3226	0.849107	0.00095	0.0107379
NOL4L	7.80706	11.4956	0.558235	0.03115	0.133542
PTPRT	1.59835	0.920023	-0.796841	0.04415	0.168582
ADA	15.759	4.50233	-1.80743	0.0005	0.00658995
PLTP	3.83123	0.389766	-3.29713	0.0365	0.148523
PTGIS	1.5835	0.397269	-1.99493	0.02145	0.103286
SALL4	20.1554	31.6213	0.649732	0.0033	0.0274052
PYCRL	12.7084	6.3431	-1.00252	0.0032	0.0268087
FAM49B	52.5728	79.7212	0.600648	0.00985	0.060154
ATAD2	12.9223	20.5736	0.670933	0.0395	0.15633
MCM4	25.1874	57.4878	1.19056	5e-05	0.00101657
HNF4G	1.55863	0.714098	-1.12609	0.0401	0.157973
LOC511937	6.08016	15.3141	1.33268	0.004	0.0314465
LOC104974063	1.45289	5.64365	1.9577	0.0059	0.0416603
ZBTB10	27.0481	41.0802	0.602916	0.0034	0.0279424
RBM12B	3.7861	6.59217	0.80004	0.01065	0.063608
DENND3	5.12753	8.23263	0.683088	0.01135	0.0663857
LOC104973975	0.120916	1.33804	3.46804	0.02295	0.108418
NSMCE2	15.7686	26.6191	0.755407	0.0165	0.0861744
ZNF572	4.55092	8.85666	0.960604	0.0191	0.0953668
PRDM14	38.2083	24.0565	-0.667458	0.01935	0.0962379
NOV	1.35899	0.307199	-2.14529	0.0183	0.0925839
MAL2	12.488	8.3598	-0.579006	0.0391	0.155278
ERICH5	8.28224	5.42344	-0.610813	0.03905	0.155162
WWP1	10.7051	16.0448	0.583811	0.02115	0.102267
LOC100335514	0.193044	1.96293	3.34601	0.03355	0.140521
ANKRD49	4.06327	7.93261	0.965154	0.01355	0.0751317
IL10RA	1.18509	0.153123	-2.95224	0.047	0.175698
RHOG	26.1995	12.5209	-1.0652	0.0005	0.00658995
FOLR3	4.74307	13.0315	1.45811	0.00785	0.0512014
TPBGL	7.22114	3.70289	-0.963575	0.01065	0.063608
B3GNT6	29.727	57.8082	0.959497	0.00335	0.0276706
CD44	0.331543	1.21793	1.87716	0.0015	0.0151848
GYLTL1B	2.16573	0.962052	-1.17066	0.0248	0.114467
LOC510901	2.30593	4.6615	1.01545	0.03005	0.130395
AASDHPPT	9.99938	14.6939	0.55531	0.02665	0.120345
BIRC2	2.81622	1.31492	-1.09879	0.03375	0.140997
C15H11orf34	6.88921	1.83185	-1.91104	0.01915	0.0955339
BUD13	52.3812	71.8643	0.456228	0.0488	0.180266
APOA1	10.7262	3.65928	-1.5515	0.0047	0.03537
SIK3	7.59724	4.71326	-0.68875	0.01265	0.0716531
PCSK7	3.82379	2.09837	-0.865738	0.0187	0.0939562
BACE1	3.85166	2.05919	-0.903402	0.03905	0.155162
MPZL2	68.9438	104.871	0.605121	0.00825	0.0530236
RPS25	831.919	588.773	-0.498732	0.0257	0.117324
USP2	10.1156	5.8106	-0.799821	0.043	0.165536
SPON1	1.95603	4.39273	1.16719	0.00125	0.0132165
ZNF143	21.4933	14.4889	-0.568941	0.03645	0.148408
RPL27A	40.5284	24.5508	-0.723164	0.0413	0.161129
ZNF215	76.6093	125.151	0.708078	0.00585	0.0414044
ART1	28.2342	46.8346	0.73013	0.00135	0.0140427
FCHSD2	35.3796	53.7682	0.603836	0.00655	0.0449002
ARRB1	83.5013	34.8691	-1.25985	0.0012	0.0128542
PRKRIR	1.56689	3.22537	1.04156	0.02475	0.11432
ARHGAP1	56.6418	37.1784	-0.607403	0.0076	0.050031
LPXN	3.52425	0.247247	-3.83329	0.00565	0.0403921
BTG2	30.1003	15.8902	-0.921638	0.00145	0.0148123
KCTD3	14.8915	20.9157	0.490099	0.04295	0.165437
CNIH4	50.1434	26.2297	-0.934859	0.01045	0.0628128
H3F3A	82.7934	57.8212	-0.517917	0.03065	0.132137
KLHL21	3.0734	1.43112	-1.10269	0.0212	0.102443
TIMM17A	3.77894	2.36039	-0.678957	0.04575	0.172761
C16H1orf174	11.1847	6.55979	-0.769809	0.02285	0.108088
CPSF3L	22.5388	11.7709	-0.937185	0.0008	0.00944432
RASAL2	15.1302	10.9907	-0.461147	0.0493	0.181382
NPL	39.8724	56.9882	0.515274	0.03055	0.131895
PLA2G4A	27.3411	14.1672	-0.948516	0.00095	0.0107379
TMEM206	3.9003	8.66178	1.15108	0.011	0.0650267
LOC104974357	2.63218	5.3461	1.02223	0.0008	0.00944432
NUCKS1	247.431	436.701	0.819621	0.0005	0.00658995
PM20D1	17.3563	10.8593	-0.676524	0.02355	0.110344
TAF1A	0.397705	1.26424	1.6685	0.0208	0.101128
LOC101905510	0.10197	1.59225	3.96485	0.01045	0.0628128
ENAH	78.1505	128.998	0.723022	0.00295	0.0252605
CDC42BPA	2.95873	4.64523	0.65077	0.03075	0.132416
SLC19A2	6.64625	3.4187	-0.959094	0.03255	0.137706
RNF207	8.38759	5.05852	-0.72954	0.01395	0.0767495
FAM213B	2.15331	0.42668	-2.33533	0.0488	0.180266
PLCH2	2.09303	0.42401	-2.30343	0.00295	0.0252605
ATAD3A	15.5028	8.05442	-0.944677	0.0125	0.0709854
ANGPTL1	1.01512	3.63338	1.83966	0.01695	0.0878168
MSMO1	19.6982	12.5259	-0.653154	0.03445	0.143031
NDUFC1	2.33083	0.393325	-2.56705	0.0355	0.145908
PGRMC2	26.0176	41.4578	0.672155	0.0121	0.069406
DHX37	15.5431	23.9837	0.625787	0.0072	0.0480629
CDK2AP1	24.3098	35.8595	0.560817	0.03685	0.14947
ACAD10	2.6134	6.57068	1.33012	0.00065	0.00809029
MMAB	21.1457	11.1662	-0.921228	0.01225	0.0700366
SSH1	16.5893	23.2568	0.4874	0.02155	0.103661
UQCR10	117.828	52.9205	-1.15478	5e-05	0.00101657
LIMK2	40.9068	19.5244	-1.06706	0.00015	0.00252854
LOC104974704	0.119323	2.1801	4.19145	0.00645	0.0444254
TMEM192	3.07371	6.30842	1.0373	0.0098	0.0599558
JADE1	16.0231	26.441	0.722626	0.00595	0.0419267
FGF2	1.43877	2.49591	0.794733	0.0371	0.150128
LOC101904642,ZNF664	3.874	1.7421	-1.153	0.02455	0.113725
ATP6V0A2	24.0628	17.6603	-0.446295	0.0442	0.16867
PPTC7	39.8171	66.5588	0.741243	0.00685	0.0464149
PRKAB1	15.6747	22.4827	0.520371	0.04955	0.182034
LOC104974653	0.133792	1.242	3.2146	0.03995	0.157555
SLC8B1	5.99614	3.62716	-0.725195	0.04535	0.17169
ALDH2	3.74115	6.28709	0.74891	0.0301	0.130499
LOC104974669	1.1398	2.46134	1.11066	0.0148	0.0799283
PES1	33.1354	22.9236	-0.53154	0.0289	0.127242
TBX1	2.02851	0.49127	-2.04583	0.0397	0.156874
TERF2IP	5.96991	14.9226	1.32172	5e-05	0.00101657
CENPN	12.8949	24.9244	0.950762	0.00145	0.0148123
CRISPLD2	3.13826	1.39938	-1.16518	0.02745	0.122705
LOC100848507	11.9683	20.7829	0.796178	0.0103	0.0621498
TUBB3	71.551	41.7821	-0.776086	0.0026	0.0230459
CHD9	8.1875	11.6948	0.51437	0.02915	0.127982
BBS2	9.24072	5.16936	-0.838019	0.00495	0.0368055
CCL22	13.2864	5.04106	-1.39815	5e-05	0.00101657
E2F4	40.4698	24.4456	-0.727272	0.00755	0.0498022
LSM14A	24.7077	36.1116	0.547506	0.0253	0.116034
LOC104974854	14.1306	8.57576	-0.720483	0.04725	0.176343
CAPNS1	369.293	499.117	0.434612	0.03195	0.136002
LOC616860	1.1746	0.181697	-2.69257	0.01325	0.0739758
ZNF227	10.1376	15.4389	0.606855	0.01615	0.0848595
PVR	1.31193	0.30071	-2.12525	0.0172	0.0886964
BCAM	68.2773	47.4667	-0.524489	0.03205	0.136266
BLOC1S3	7.17195	11.3	0.655887	0.02945	0.128691
SULT2B1	2.21965	0.171602	-3.6932	0.02925	0.128227
AP2A1	35.0936	21.8805	-0.681566	0.00415	0.0322814
LOC100848991	15.9901	24.5143	0.616441	0.02135	0.102929
LOC531059	1.84284	3.10999	0.754984	0.0388	0.154454
LOC101908231	6.70418	10.9551	0.708464	0.01815	0.092104
ZNF814	1.55738	0.24178	-2.68735	0.02835	0.125533
LOC104974722	4.46814	10.3533	1.21235	0.00465	0.0350991
VPS35	180.607	130.671	-0.466917	0.0261	0.11861
SALL1	5.40876	2.50639	-1.10969	0.00375	0.0300308
LOC104974776	2.25924	0.19002	-3.57161	0.00445	0.0339578
MT2A	2.69102	0.240914	-3.48157	0.01335	0.0744291
SMPD3	12.8002	5.49	-1.22128	0.0002	0.00318901
PDF	1.27733	0.11115	-3.52254	0.0284	0.125695
ZNF382	21.5162	33.6155	0.6437	0.01415	0.077549
LGALS4	157.218	95.7128	-0.715983	0.00815	0.0525968
ECH1	9.22851	17.3051	0.90703	0.0129	0.0726096
RPS16	981.904	428.322	-1.19689	5e-05	0.00101657
C18H19orf54	15.4191	22.2234	0.527361	0.03625	0.147826
TGFB1	16.1148	9.357	-0.784268	0.0401	0.157973
LOC101902824	0.252397	2.25177	3.15729	0.04045	0.158877
LOC100335553	7.49486	12.1383	0.695588	0.0164	0.0857654
LOC616720	7.42774	12.5915	0.761449	0.03005	0.130395
LOC101902722	0.120393	1.85383	3.94468	0.0085	0.0541856
LOC100336448,LOC104974942	4.67345	1.75259	-1.415	0.0034	0.0279424
LOC504861	220.398	136.9	-0.686991	0.00225	0.0206472
ZNF550	1.75082	2.95392	0.754596	0.0274	0.122547
CHMP2A	29.4593	17.3085	-0.767237	0.0185	0.0933006
AKAP1	2.19415	3.84271	0.808464	0.00715	0.0478268
PRR11	13.9882	21.6264	0.628583	0.0436	0.167144
EVI2B	0.41407	2.89337	2.8048	0.0061	0.0425844
NLK	32.6992	49.1689	0.588492	0.008	0.0518648
RPL23A	605.231	426.026	-0.506545	0.0233	0.109493
SCIMP	13.2748	8.67503	-0.613745	0.04855	0.179651
ACAP1,LOC508096	42.9905	75.1922	0.806566	0.00515	0.0378286
ATP1B2	34.8097	53.5809	0.622231	0.01055	0.0631966
PHOSPHO1	54.2249	79.1947	0.546448	0.0314	0.134338
RPL27	630.1	460.492	-0.452404	0.04155	0.161769
CD300LG	0.323175	1.54063	2.25313	0.0036	0.0291494
HIGD1B	0.592956	3.40648	2.52229	0.0214	0.103111
ITGB3	5.00571	9.28341	0.891081	0.00155	0.0155611
ALYREF	30.1424	18.7371	-0.685893	0.0271	0.121676
ACTG1,MIR3533	1604.01	1020.06	-0.653028	0.00695	0.0468433
CBX4	11.3643	5.79756	-0.970995	0.04225	0.163596
JMJD6	42.1546	28.2412	-0.577888	0.0327	0.138076
GALK1	10.6082	5.78292	-0.875312	0.0265	0.119891
SLC39A11	5.46973	9.52678	0.800519	0.01345	0.0747869
LOC101902884	3.4746	0.527296	-2.72016	0.00515	0.0378286
FAM20A	0.721874	1.64055	1.18436	0.0169	0.0877029
PRKCA	13.0681	8.09796	-0.690421	0.02805	0.124638
COIL	170.331	243.98	0.518422	0.0168	0.0873226
MTMR4	9.08048	14.8871	0.713227	0.009	0.0562846
ATAD5	7.78435	12.5585	0.690017	0.00535	0.0388759
LOC527796	1.23697	2.93238	1.24527	0.04275	0.164878
NUFIP2	15.3215	23.4838	0.61611	0.00535	0.0388759
LOC526294	2.2118	0.19679	-3.49049	0.00025	0.00381007
SPATA22	8.53899	3.31225	-1.36625	0.00985	0.060154
CLDN7	156.968	92.8652	-0.757258	0.0031	0.0261664
B4GALNT2	10.8781	4.42839	-1.29658	0.0003	0.00441801
PCGF2	4.21948	2.12591	-0.988985	0.0436	0.167144
CWC25	77.0351	138.596	0.847294	0.0001	0.00183867
DHX58	2.29593	0.54956	-2.06273	0.03275	0.138218
MPP2	9.60616	3.55521	-1.43403	5e-05	0.00101657
SMURF2	12.0548	8.34091	-0.531328	0.0292	0.12809
SYNGR2	27.8669	14.9931	-0.89425	0.00275	0.0239963
MGAT5B	2.23	0.828537	-1.4284	0.009	0.0562846
SLC9A3R1	403.287	614.802	0.608314	0.0058	0.0411474
C19H17orf80	4.05352	8.94105	1.14127	0.0069	0.0466402
GNA13	52.0032	37.4116	-0.475113	0.02475	0.11432
PLEKHB2	11.033	18.4534	0.742062	0.0043	0.0331497
IWS1	44.1779	73.626	0.736892	0.00185	0.0178505
TTN	3.38627	4.67327	0.464734	0.0372	0.150395
DPP4	9.11561	2.93295	-1.63599	0.0028	0.0243056
PRPF40A	48.1644	68.0115	0.497811	0.0298	0.129647
NABP1	18.8746	28.865	0.612871	0.0359	0.146957
PARD3B	9.87885	5.5589	-0.829544	0.0147	0.0795712
FABP3	216.412	156.617	-0.466535	0.03845	0.153541
NKAIN1	13.7942	21.7602	0.657628	0.00585	0.0414044
FGR	12.503	21.1884	0.760993	0.0036	0.0291494
RAP1GAP	6.45956	3.8151	-0.759716	0.04055	0.159103
LOC104971164	0.0293849	2.02257	6.10497	5e-05	0.00101657
PPIG	68.7707	125.802	0.871291	0.0001	0.00183867
MBD5	5.5052	8.42725	0.614268	0.04735	0.176602
KANSL1L	2.66764	5.63902	1.07988	0.0044	0.0336617
IGFBP5	3.2411	6.50777	1.00568	0.02535	0.116206
WDFY1	43.7664	63.8791	0.54552	0.0267	0.120491
SESN2	42.6732	28.7399	-0.570274	0.04445	0.16928
GPR3	3.71257	0.119166	-4.96137	0.02805	0.124638
CEP85	5.42002	8.42508	0.636392	0.0397	0.156874
EXTL1	1.59548	3.16842	0.989769	0.0437	0.167408
GRHL3	53.676	32.2962	-0.732915	0.03615	0.147554
RPL11	135.517	86.5734	-0.646473	0.0102	0.0617795
EPHB2	4.68089	2.38721	-0.971457	0.0142	0.077738
LOC515042	24.2109	58.9824	1.28463	5e-05	0.00101657
GABRP	6.99192	2.79146	-1.32467	0.0237	0.110784
SMN2	75.6857	106.882	0.497923	0.0378	0.15193
SLC38A9	10.1909	15.9046	0.642163	0.0445	0.169419
LOC530348	0.920057	1.55327	0.755513	0.0329	0.138695
C20H5orf42	4.40458	6.49863	0.561132	0.0264	0.119576
BRD9	11.8382	6.42915	-0.880744	0.006	0.0421525
STK10	3.62259	1.3355	-1.43964	0.00755	0.0498022
DUSP1	41.1059	24.9499	-0.720307	0.0041	0.0319984
NSA2	72.0325	50.88	-0.501549	0.03565	0.146308
MCCC2	15.3115	25.278	0.72327	0.00305	0.0258809
BDP1	32.665	44.8861	0.458523	0.0412	0.160839
MAST4	5.54267	8.90308	0.683724	0.00475	0.0356677
KIF2A	61.6034	43.6993	-0.4954	0.0323	0.136988
LOC100336494	10.5362	23.641	1.16593	0.02185	0.104602
LOC101905329,LOC789547	7.74885	16.4245	1.0838	0.00335	0.0276706
LOC101909328	1520.49	877.63	-0.792852	0.0389	0.154778
LOC101907203	4.51201	7.8396	0.79701	0.01885	0.0944888
WHAMM	18.6986	34.1059	0.867091	0.0006	0.00758476
DNAJA4	13.8584	8.65052	-0.679896	0.0127	0.0718011
PSMA4	15.1067	25.7937	0.771835	0.0176	0.0902021
LOC100847413	1.47067	2.8433	0.951095	0.04085	0.159855
APOPT1	33.6806	57.5328	0.772469	0.0105	0.0629925
TDRD9	4.49837	2.27641	-0.982644	0.00185	0.0178505
MEF2A	4.5472	6.80699	0.582039	0.04815	0.178611
CHRNA7	3.09203	0.633111	-2.28802	0.0253	0.116034
TSPAN3	9.06771	4.79144	-0.920278	0.0072	0.0480629
ARID3B	15.8675	9.60205	-0.724664	0.02325	0.109354
EAPP	16.1325	24.7316	0.616383	0.0119	0.0686359
LGMN	40.0885	27.5711	-0.540032	0.0286	0.126343
ITPK1	65.0217	44.3701	-0.551335	0.02605	0.118411
LOC100848264	4.77601	8.53395	0.837407	0.00965	0.0593084
CDC42BPB	10.2334	7.19204	-0.508812	0.03585	0.146824
JAG2	1.58702	0.702908	-1.17491	0.0305	0.131724
RPSA	444.057	287.142	-0.62898	0.00455	0.0345072
TMF1	12.792	19.8572	0.634418	0.01065	0.063608
LOC104975566	0.451214	1.72113	1.93147	0.0447	0.169922
HYAL1	42.7903	24.4056	-0.810072	0.0066	0.0451483
SHISA5	70.8746	48.1453	-0.557875	0.0125	0.0709854
FYCO1	9.07536	12.9975	0.518209	0.03485	0.144079
PLXND1	1.43155	0.663584	-1.10922	0.0173	0.0891081
ACAA1	14.9753	9.49959	-0.65665	0.0426	0.164527
CSRNP1	5.18989	2.62855	-0.981437	0.02925	0.128227
SETD5	111.186	169.888	0.611604	0.01765	0.0903721
GXYLT2	66.1433	125.319	0.921941	5e-05	0.00101657
MITF	17.7225	10.4343	-0.764256	0.04265	0.164653
LOC100335716	8.76287	15.907	0.860189	0.02385	0.111312
IQCF2,IQCF3	0.639288	2.55341	1.99789	0.01055	0.0631966
LOC104968417	1.4247	3.81347	1.42045	0.00485	0.0362052
HDAC11	1.2252	0.228007	-2.42587	0.03465	0.143568
PLXNA1	1.72195	0.881084	-0.966692	0.0147	0.0795712
KIFC1	25.1401	15.2048	-0.725458	0.0092	0.0571644
SRF	91.3568	65.9108	-0.470997	0.0307	0.132261
VEGFA	46.3375	68.1614	0.556775	0.02085	0.101305
CCHCR1	3.58769	1.30466	-1.45938	0.0025	0.0223625
HIST1H1B	0.0886752	1.14921	3.69597	0.00635	0.0439016
HIST1H2BJ	3.17687	0.687983	-2.20716	0.0394	0.156107
HIST1H2AM	21.8299	49.3373	1.17637	0.00035	0.00500052
HIST1H1A	0.23076	1.58729	2.78209	0.0237	0.110784
DEK	19.4213	28.3235	0.544358	0.04115	0.160702
TPMT	2.26585	0.28879	-2.97196	0.0097	0.0595281
LOC101902503	0	2.54366	Inf	5e-05	0.00101657
ECI2	8.4945	15.9833	0.911964	0.00215	0.0199685
FAM217A	1.85555	6.56626	1.82322	0.00075	0.00901115
TAP1	5.42889	2.67527	-1.02097	0.031	0.133119
LOC101905811	1.72131	4.16011	1.27312	0.0161	0.0846737
BTBD9	6.62805	14.9774	1.17613	0.0022	0.0203124
LY6G5B	15.0142	8.83897	-0.764382	0.03515	0.144841
DDR1	10.9289	6.8689	-0.670003	0.0274	0.122547
PPP1R11	26.758	8.417	-1.66859	5e-05	0.00101657
LOC786987	8.63004	1.32579	-2.70252	0.00485	0.0362052
NOL7	11.6434	19.3225	0.730773	0.0436	0.167144
SIRT5	1.37338	0.612461	-1.16504	0.0481	0.178478
C23H6orf201	0	2.7404	Inf	5e-05	0.00101657
SLC39A6	19.7817	35.4713	0.842485	0.0052	0.0380879
GAREM	7.86263	13.0997	0.736444	0.003	0.0255663
ESCO1	10.4649	15.5689	0.573112	0.0311	0.133419
PTPRM	5.07196	3.08342	-0.718012	0.0238	0.111127
ANKRD12	34.8911	52.3573	0.585533	0.00715	0.0478268
CNDP2	23.3911	12.5844	-0.894323	0.0038	0.0302956
PIK3C3	18.3177	31.6103	0.787157	0.0017	0.0167012
MOCOS	3.71306	1.73924	-1.09416	0.0306	0.13202
IMPACT	4.21847	9.08357	1.10654	0.00045	0.00610106
RBBP8	50.8115	69.6473	0.454913	0.0463	0.174059
EPB41L3	7.84458	2.44242	-1.68338	5e-05	0.00101657
LOC104975780	2.31305	0.205296	-3.49402	0.03005	0.130395
CXXC1	12.2344	7.38655	-0.727975	0.02295	0.108418
TXNL1	107.747	75.2272	-0.518324	0.0363	0.147966
HBQ1	1.78891	3.46585	0.954129	0.039	0.155029
C25H16orf59	2.36088	5.48285	1.2156	0.00825	0.0530236
LOC100139916	8.93434	3.2149	-1.47459	0.00315	0.0264932
ZNF263	2.75507	5.56477	1.01423	0.0048	0.0359605
ZNF174	9.29463	17.1379	0.882722	0.0053	0.0386209
CLUAP1	8.95513	5.01971	-0.835111	0.0138	0.0761807
UQCRC2	46.2122	64.4665	0.480276	0.03575	0.146566
FUS	114.317	80.4907	-0.506142	0.02795	0.124304
CCT6A	18.8916	27.6108	0.547483	0.03195	0.136002
LOC783588	2.50715	0.659168	-1.92733	0.04155	0.161769
ABHD11	35.7242	21.7112	-0.718463	0.0201	0.0988431
HSPB1	181.461	98.3436	-0.883756	0.0008	0.00944432
GIGYF1	2.18317	3.35762	0.621012	0.0436	0.167144
LOC104970493	0.160128	2.01119	3.65075	0.0404	0.158755
IQCE	0.760501	1.6401	1.10876	0.02855	0.126196
NPRL3	4.43083	2.08052	-1.09063	0.03945	0.156239
CPPED1	13.94	6.28589	-1.14904	0.01945	0.096601
PALB2	6.54289	9.43356	0.527875	0.0432	0.16606
SEPHS2	8.03954	4.82854	-0.735526	0.04755	0.177128
LRWD1	4.09961	1.82185	-1.17008	0.0161	0.0846737
ZNHIT1	61.753	40.1695	-0.62041	0.04275	0.164878
ZKSCAN1	12.7962	19.8714	0.634979	0.04025	0.158364
DAGLB	3.98459	6.82398	0.776183	0.0129	0.0726096
FSCN1	6.62566	3.45555	-0.939147	0.0101	0.0613072
ENTPD1	0.559654	1.38806	1.31047	0.04075	0.159596
HIF1AN	15.9327	26.2014	0.717651	0.01795	0.0914472
PANK1	68.4776	98.9694	0.531352	0.01655	0.0863636
ANKRD1	4.25529	2.13477	-0.99518	0.04585	0.173016
MYOF	84.6749	121.661	0.52286	0.02635	0.119399
CHUK	3.86224	1.89676	-1.0259	0.00255	0.0227071
RAB11FIP2	9.69517	14.4877	0.579486	0.0311	0.133419
LOC104976096	1.13471	2.15829	0.927567	0.046	0.173426
LOC104976125	0.0912248	1.2109	3.73051	0.0185	0.0933006
NKIRAS1	17.6571	29.3595	0.733579	0.0098	0.0599558
LOC104976059	10.6579	19.3026	0.856868	0.00545	0.0394121
PPP2CB	9.26351	5.57331	-0.733025	0.03285	0.138507
LRRC3B	1.05187	9.05127	3.10517	0.0172	0.0886964
BICC1	5.08022	2.28992	-1.1496	0.002	0.0189285
HNRNPH3	35.8157	24.4054	-0.553393	0.0453	0.171544
TET1	65.8996	99.0968	0.588568	0.0082	0.0528333
CHST3	2.07605	1.19232	-0.800065	0.01995	0.0983242
FUT11,SEC24C	103.196	72.1446	-0.516426	0.0201	0.0988431
PLAU	203.089	91.3918	-1.15198	5e-05	0.00101657
SAMD8	11.1055	18.312	0.721518	0.00345	0.0282514
ANXA11	22.7082	35.5189	0.645373	0.00795	0.0516654
CCSER2	25.4378	42.6647	0.746073	0.00915	0.056929
LYST	11.1215	17.3681	0.643094	0.00675	0.0458779
NID1	16.5647	30.4575	0.878687	0.0072	0.0480629
HEATR1	6.15894	12.9418	1.07129	0.0377	0.151698
LOC104970929	3.34535	0.631062	-2.4063	0.0083	0.053213
RHOBTB1	2.19617	0.649694	-1.75715	0.0136	0.0753312
ANXA7	8.03723	16.6566	1.05132	0.002	0.0189285
LOC616911	0.181471	1.35175	2.89702	0.0326	0.137817
TENM4	1.17769	0.589116	-0.999331	0.00235	0.0213253
UEVLD	1.15977	2.7356	1.23801	0.0246	0.113851
COX8A	1370.5	673.28	-1.02542	5e-05	0.00101657
SSSCA1	21.4912	8.24259	-1.38257	0.00605	0.0423771
PHLDA2	12.6319	6.40794	-0.979134	0.0274	0.122547
POLR2L	423.295	238.254	-0.829165	0.0011	0.0120159
CEP295	9.06854	18.4112	1.02164	0.0094	0.0581476
TMEM135	10.679	16.1375	0.595633	0.04055	0.159103
ETS1	16.5914	8.92216	-0.894969	0.00405	0.03174
EEF1G	246.117	147.06	-0.742939	0.001	0.011177
YIF1A	12.7757	7.06006	-0.855653	0.0323	0.136988
LOC101903832	3.94189	0.817098	-2.27031	0.04165	0.162032
SSR2	272.195	180.293	-0.594293	0.0057	0.0406451
S100A3	3.63123	0.631573	-2.52344	0.02995	0.130104
LOC100139249	0.0287442	1.79637	5.96567	0.0133	0.0742219
MTMR11	24.2961	40.4389	0.73502	0.0059	0.0416603
ZNF644	3.68294	5.70586	0.631585	0.0443	0.168914
GBP2	0.334474	1.14964	1.78122	0.00635	0.0439016
GBP4	15.5247	24.0552	0.631788	0.0181	0.0919434
USP33	6.83167	11.1626	0.708359	0.02465	0.113977
MOB3C	2.40191	4.10418	0.772911	0.036	0.147222
SLC2A1	57.1747	85.6075	0.58236	0.01305	0.07324
CCDC23	0.79656	2.85897	1.84364	0.02415	0.112336
RBM44	1.32928	4.42681	1.73562	0.0011	0.0120159
DCAF6	6.66761	10.3992	0.641227	0.02535	0.116206
NDUFS2	81.4942	134.667	0.724623	0.00255	0.0227071
CREB3L4	0.417265	1.68227	2.01137	0.0002	0.00318901
PSMD4	132.769	88.0974	-0.591751	0.01105	0.0652556
PRPF38B	33.033	46.6767	0.498792	0.03185	0.135799
RPAP2	6.2232	12.0329	0.951251	0.0045	0.0342212
PKN2	17.63	31.1908	0.823084	0.0013	0.0136378
LPHN2	13.8892	9.69849	-0.518128	0.0408	0.159709
HOOK1	14.7719	21.9499	0.571358	0.02715	0.121813
ACOT11	166.836	302.18	0.856974	0.0001	0.00183867
PLK3	54.2524	31.1073	-0.802435	0.00295	0.0252605
LOC104970664	13.636	37.3284	1.45285	0.00515	0.0378286
NDUFA10	47.8379	33.5928	-0.510003	0.04985	0.182726
MIOS	5.99289	9.35045	0.641784	0.04415	0.168582
LOC497208	11.9905	18.0407	0.589367	0.03505	0.144619
KLHL7	9.57098	14.5888	0.608126	0.0285	0.126012
KMT2E	15.6662	25.7366	0.716168	0.00175	0.0170852
DLD	49.8248	31.5016	-0.661441	0.0101	0.0613072
IMMP2L	0.698853	2.24398	1.683	0.04885	0.180389
C4H7orf31	8.41478	17.0206	1.01629	0.00175	0.0170852
FAM71F2,HILPDA	1.55416	0.330055	-2.23536	0.04505	0.170864
CCDC136	11.7854	19.2082	0.704727	0.0269	0.121031
ADCK2	6.48194	10.6274	0.713292	0.0351	0.14473
LOC100296901	1.23421	0.238497	-2.37155	0.02305	0.108726
LOC785133	5.38168	8.88056	0.722596	0.0455	0.172093
GIMAP8	2.69336	0.661455	-2.02569	0.04415	0.168582
MTERF1	2.00284	4.78541	1.25659	0.01575	0.0835167
CDK6	2.59688	1.0272	-1.33807	0.03755	0.151289
ISPD	2.84029	4.78648	0.752924	0.03865	0.154053
TWISTNB	14.5151	25.6315	0.820368	0.0069	0.0466402
MACC1	4.1267	8.89179	1.10748	0.00055	0.00710322
LOC101907567	0	2.75179	Inf	0.03515	0.144841
IGF2BP3	27.2666	40.1246	0.557352	0.02615	0.118758
PTPN12	31.9253	45.4149	0.508467	0.0401	0.157973
NAMPT	2.89177	4.61565	0.674581	0.0453	0.171544
CAPZA2	10.9481	20.3232	0.892445	0.0036	0.0291494
FKBP9	66.5563	45.5424	-0.547366	0.0419	0.162676
LOC104972118	4.84473	13.8992	1.52051	0.04075	0.159596
OGDH	31.1223	20.8511	-0.577823	0.014	0.0769457
YKT6	27.0376	44.6	0.722076	0.006	0.0421525
LRRC4	2.94752	7.69968	1.3853	0.04105	0.160462
UBE2H	19.2115	32.8469	0.773789	0.01395	0.0767495
ZC3HAV1	2.26999	0.752676	-1.59259	0.0058	0.0411474
SLC37A3	12.3912	7.46389	-0.731319	0.01955	0.0969503
FAM115C	50.5483	31.7603	-0.670439	0.0061	0.0425844
LOC101904455	0.0997232	1.34441	3.7529	0.0089	0.0558498
PAXIP1	39.3366	27.9411	-0.493485	0.02095	0.10162
MRPL42	46.2568	30.3448	-0.608216	0.0494	0.181634
SOCS2	10.1049	21.0212	1.05679	0.001	0.011177
KRT5	251.715	131.998	-0.931273	0.0005	0.00658995
LOC615589	122.811	239.555	0.963916	5e-05	0.00101657
KRT80	12.4274	5.06378	-1.29523	5e-05	0.00101657
ENDOU	3.86109	1.62369	-1.24973	0.0092	0.0571644
CPNE8	0.369886	1.09204	1.56187	0.02375	0.110963
LLPH	25.2972	45.0456	0.832407	0.0089	0.0558498
CFAP54	13.4522	49.7729	1.88752	0.00145	0.0148123
C5H12orf45	16.309	24.8413	0.607072	0.01485	0.080112
TOM1	29.9659	19.5796	-0.613968	0.02585	0.117787
MCM5	74.4872	44.4849	-0.743678	0.00145	0.0148123
APOL3	2.66918	0.85496	-1.64247	0.0371	0.150128
TM7SF3	9.08655	5.46701	-0.732982	0.01785	0.0910674
LOC104972524	0.175138	1.24586	2.83057	0.0472	0.176218
SLCO1A2	53.1398	73.5207	0.468357	0.0403	0.158511
STYK1	10.771	1.52906	-2.81643	0.00185	0.0178505
A2M	102.049	64.2093	-0.668406	0.0046	0.0348196
SCNN1A	26.5552	40.82	0.620281	0.0061	0.0425844
TOMM22	24.5365	37.8544	0.625532	0.01765	0.0903721
ADSL	33.7801	21.1475	-0.675687	0.01185	0.0684053
CSRP2	283.078	198.598	-0.511351	0.0246	0.113851
CEP290	2.24552	3.89196	0.79345	0.0422	0.163503
EEA1	14.7567	24.4906	0.730863	0.00165	0.0162951
PDE1B	12.3432	6.99689	-0.818935	0.01775	0.0907049
NR4A1	17.0237	8.34529	-1.02851	0.0096	0.0590784
ATF1	41.0811	65.284	0.668255	0.00515	0.0378286
ARID2	9.67792	14.123	0.545274	0.01685	0.0875159
NXPH4,SHMT2	74.4255	115.948	0.639612	0.0047	0.03537
LRP1	9.71511	4.34168	-1.16198	0.0001	0.00183867
MYL6	216.762	133.168	-0.702863	0.02005	0.0987199
SUOX	18.2895	30.2906	0.727855	0.0044	0.0336617
LOC788357	0.0890343	1.43338	4.00892	0.0064	0.0441579
CREBL2	3.42822	5.41155	0.658581	0.03755	0.151289
USP5	23.3086	14.149	-0.720157	0.01855	0.093465
LTBR	2.27728	5.47352	1.26516	0.0108	0.0642334
NDUFA9	67.4183	41.4133	-0.703046	0.0039	0.0308995
C5H12orf5	6.563	14.4717	1.14081	0.00125	0.0132165
ANXA5	13.0582	7.2398	-0.850934	0.00495	0.0368055
ZGRF1	8.66413	12.9101	0.575374	0.02305	0.108726
CENPE	21.9096	33.0925	0.594944	0.0088	0.0554119
SLC39A8	23.0405	32.3733	0.490632	0.04075	0.159596
DDIT4L	4.13344	1.07199	-1.94705	0.0001	0.00183867
LAMTOR3	22.7877	35.6919	0.647341	0.0181	0.0919434
FAM13A	1.37635	2.39039	0.796402	0.02695	0.121183
PPM1K	7.42008	11.7674	0.665292	0.0235	0.110185
PGM2	98.9889	149.877	0.598443	0.00725	0.0483194
TBC1D1	34.7895	19.6365	-0.825112	0.00225	0.0206472
LOC104968873	0.536087	2.8889	2.42998	0.0147	0.0795712
REST	26.8012	39.5429	0.561118	0.01465	0.0794035
LOC615792	4.72716	8.61232	0.865427	0.00145	0.0148123
PARM1	18.9383	7.4161	-1.35258	0.0033	0.0274052
CRMP1	7.1542	2.44423	-1.54941	0.00315	0.0264932
TMEM175	2.72403	1.1936	-1.19042	0.0377	0.151698
KIAA0232	6.3016	9.14772	0.537695	0.03675	0.149242
OSTC	106.786	62.5753	-0.771055	0.00145	0.0148123
HADH	94.2505	50.1359	-0.910657	0.0001	0.00183867
DAPP1	4.86385	8.96955	0.882937	0.0106	0.0634102
LOC536367	0.644897	1.32024	1.03366	0.0236	0.110502
LOC104972723	0.0283782	1.37016	5.59341	0.0222	0.105766
HERC3	13.3079	9.03325	-0.558963	0.02975	0.129512
LNX1	5.11283	1.53941	-1.73174	0.0053	0.0386209
TMPRSS11E	1.23588	3.2829	1.40944	0.0014	0.014431
CCNI	7.75008	13.1677	0.764716	0.0043	0.0331497
HSD17B11	29.4356	43.5952	0.566608	0.0172	0.0886964
PROM1	16.1845	9.7486	-0.731342	0.01725	0.0888871
GFPT2	17.3441	11.252	-0.62427	0.022	0.105133
CIST1,KIAA1683,LOC788637	32.0205	54.8781	0.777232	0.0283	0.125408
UNC13A	1.34506	0.613205	-1.13323	0.0469	0.175429
RFX1	1.27368	0.618638	-1.04183	0.044	0.168197
C7H19orf57	0.661385	2.82557	2.09498	0.02395	0.11162
ICAM1	6.55904	3.62531	-0.85538	0.0181	0.0919434
AES	15.2783	8.05979	-0.92267	0.0213	0.1028
TIMM13	38.5574	23.5487	-0.711363	0.02165	0.103989
MARCH3	19.8973	10.3538	-0.942415	0.02	0.0985254
FAF2	56.7548	87.8249	0.629888	0.00635	0.0439016
FGFR4	18.9933	12.5227	-0.60095	0.0344	0.142887
GPX4	21.8915	12.9811	-0.753954	0.03825	0.153035
NDUFS7,TRNAN-GUU	10.2471	4.36226	-1.23206	0.01565	0.0831389
TGFBI	50.6973	36.1159	-0.489273	0.0494	0.181634
LOC616427	0.290375	1.1308	1.96135	0.0476	0.177227
FBXO38	27.4552	40.0908	0.546192	0.02235	0.106298
CNOT8	11.2988	19.5802	0.793228	0.01235	0.0704476
LOC104969234	1.81708	4.05169	1.1569	0.00685	0.0464149
CCNG1	181.642	127.298	-0.512885	0.0221	0.10547
RARS	21.7515	13.0316	-0.739097	0.0054	0.0391409
LNPEP	6.95205	10.168	0.548522	0.04115	0.160702
MAML1	9.48542	15.7387	0.730535	0.03425	0.142484
KXD1	21.6394	33.7528	0.64135	0.0363	0.147966
SLC27A1	9.20762	4.64533	-0.987047	0.00175	0.0170852
XAB2	30.2684	19.7658	-0.614809	0.0187	0.0939562
FEM1A	11.9052	8.0975	-0.556038	0.04895	0.180563
GNA15	6.65999	1.19087	-2.48351	0.0281	0.124735
OAZ1	138.862	54.7614	-1.34242	5e-05	0.00101657
CLTB	67.9969	28.3563	-1.2618	5e-05	0.00101657
LMAN2	40.4499	25.8712	-0.644791	0.01925	0.0958737
SPRY4	16.0417	8.22942	-0.962968	0.01045	0.0628128
NR3C1	1.26999	0.38747	-1.71266	0.0094	0.0581476
YIPF5	49.5408	34.6428	-0.516063	0.0403	0.158511
JAKMIP2	3.25449	6.22283	0.935141	0.0278	0.123871
CD74	3.80878	0.686515	-2.47197	0.0157	0.0833338
RBM22	37.5505	24.6701	-0.606072	0.0242	0.11252
LOC101905194	23.7717	43.2909	0.864816	0.0187	0.0939563
ARRDC3	37.202	78.7098	1.08117	5e-05	0.00101657
ERAP1	10.2922	17.9248	0.800409	0.00355	0.028869
LOC101903074	10.163	5.39487	-0.913671	0.0269	0.121031
NUGGC	2.45583	0.762907	-1.68663	0.03105	0.13325
TUSC1	0.560798	5.4911	3.29154	0.00145	0.0148123
CEP78	5.29175	9.87605	0.900188	0.0146	0.079241
GRHPR	38.4742	24.7136	-0.638586	0.02355	0.110344
LOC784541	4.41025	1.60784	-1.45574	0.00985	0.060154
CHMP7	17.4537	25.7712	0.562222	0.029	0.127577
PTK2B	2.45581	1.09482	-1.1655	0.0331	0.139233
IL11RA	2.07305	0.778857	-1.41233	0.0333	0.139824
LOC104969408	98.1636	63.1973	-0.635326	0.0096	0.0590784
CTSL	42.2111	26.6389	-0.664088	0.01595	0.0842207
LOC104972931	20.3133	2.59282	-2.96983	0.001	0.011177
FKTN,TAL2	3.1423	5.90191	0.909363	0.0289	0.127242
LOC100847230	6.53126	12.2973	0.912911	0.00135	0.0140427
BSPRY	50.7955	35.8888	-0.501167	0.03615	0.147554
C8H4orf27	20.123	12.8397	-0.648232	0.02295	0.108418
AADAT	4.60646	7.65452	0.732655	0.04905	0.180763
TRIM14	1.32939	2.80351	1.07647	0.0327	0.138076
ERP44	40.5634	27.4558	-0.563071	0.02425	0.112689
LOC785867	1.47981	0.787797	-0.909521	0.04015	0.15812
LOC104969426	0.275668	1.33826	2.27936	0.02805	0.124638
LOC616883	0.400181	1.35056	1.75484	0.0281	0.124735
LOC104969435	0.471787	1.13699	1.26901	0.04125	0.160976
CKS2	1027.85	668.365	-0.620924	0.00715	0.0478268
IKBKAP	22.2729	31.5013	0.50012	0.0335	0.140413
CTNNAL1	9.58117	15.0489	0.651385	0.01775	0.0907049
LPAR1	10.9725	20.9264	0.93143	0.0062	0.0431064
OGFRL1	1.00967	2.05146	1.02277	0.01025	0.0619724
DOPEY1	6.10219	8.90191	0.544787	0.03745	0.151024
SESN1	2.29112	0.956948	-1.25954	0.0201	0.0988431
CD24	32.8409	15.7631	-1.05894	0.00345	0.0282514
TBX18	5.15678	1.83356	-1.49183	0.0025	0.0223625
KIAA1244	1.28666	0.580903	-1.14727	0.0078	0.0509638
SOD2	2.34419	0.407786	-2.52321	0.02315	0.109068
COL12A1	61.7627	38.3741	-0.686602	0.00815	0.0525968
HSF2	3.44525	5.5802	0.695707	0.04055	0.159103
UFL1	8.44992	14.0846	0.737104	0.0169	0.0877029
MTFR2	15.5355	24.0876	0.63272	0.02205	0.105311
SF3B5	36.2141	20.2093	-0.841533	0.02605	0.118411
LOC100847166	30.2022	13.5247	-1.15906	0.0257	0.117324
IRF2BP1	3.1793	36.2611	3.51164	5e-05	0.00101657
FMR1NB	4.95416	1.20433	-2.0404	0.03725	0.150532
ATRX	33.542	51.3435	0.614214	0.00485	0.0362052
IL2RG	1.50537	0.0542295	-4.7949	0.0294	0.128599
JADE3	13.9482	9.85006	-0.501878	0.04595	0.173289
LOC100140342	6.91321	20.7882	1.58834	0.0024	0.021664
LOC100297779	24.3095	4.69485	-2.37237	5e-05	0.00101657
TSR2	34.6978	16.1269	-1.10538	0.0013	0.0136378
PIGA	2.14588	3.64979	0.766249	0.02945	0.128691
GEMIN8	94.1138	57.8126	-0.703022	0.00605	0.0423771
MXRA5	22.8784	10.5879	-1.11157	0.0005	0.00658995
SLITRK2	12.2883	23.9434	0.962351	0.0007	0.00855537
VAMP7	88.3516	60.1679	-0.554262	0.02985	0.129797
FLNA	18.007	12.2459	-0.556255	0.015	0.0806376
LOC100847713	3.37485	0.312771	-3.43165	0.0261	0.11861
SRPX2	8.58557	2.82963	-1.6013	0.00605	0.0423771
LOC613515	4.06242	2.02608	-1.00365	0.0454	0.171853
PGK1	26.2302	16.4229	-0.675522	0.0216	0.103835
UPRT	27.4469	10.3906	-1.40137	0.00105	0.0116029
ACRC	7.31043	14.0879	0.946426	0.0126	0.0714615
OGT	66.7261	96.9971	0.53969	0.03045	0.131622
GRIPAP1	16.0448	10.7207	-0.581708	0.04905	0.180763
PRAF2	17.6099	8.31774	-1.08213	0.0338	0.14119
HSD17B10	96.4177	62.2198	-0.631924	0.00825	0.0530236
PHF8	40.4454	60.1659	0.572968	0.01695	0.0878168
ZNF674	3.04854	1.10675	-1.46178	0.04565	0.172513
XK	4.23569	7.33079	0.791371	0.01255	0.0712316
LOC100847679	132.949	98.9146	-0.426618	0.04405	0.168363
SMS	19.0715	44.835	1.23321	5e-05	0.00101657
CDKL5	19.0272	10.5306	-0.853471	0.00165	0.0162951
SYAP1	11.7313	7.70522	-0.606457	0.04455	0.169532
WWC3	148.019	99.8334	-0.568186	0.0195	0.0967534
EIF1AY	1.42462	0.0287258	-5.63209	5e-05	0.00101657

## Sheet: zMADs
symbol	value_IVF	value_shNT	log2_foldchange	p_val	q_val
MIS18A	29.923	10.2669	-1.54326	0.00015	0.00252854
SCAF4	38.5614	18.6645	-1.04686	5e-05	0.00101657
CCT8	21.0465	60.969	1.5345	5e-05	0.00101657
MRPL39	11.0866	60.5298	2.44882	5e-05	0.00101657
C1H21orf91	99.6635	41.1874	-1.27486	0.0002	0.00318901
TBC1D23	42.1523	88.7441	1.07404	5e-05	0.00101657
LNP1	4.778	10.569	1.14536	0.01915	0.0955339
KAT2B	10.1085	20.6872	1.03317	5e-05	0.00101657
QTRTD1	7.94231	36.0137	2.18091	5e-05	0.00101657
C1H3orf30,UPK1B	4.58756	12.5363	1.45031	5e-05	0.00101657
ARGFX	19.8767	9.15146	-1.11901	0.00385	0.0306195
SLC15A2	2.17087	5.30069	1.28791	0.0065	0.0446552
IGF2BP2	14.3296	6.63563	-1.11069	0.00355	0.028869
ALG3	13.6945	6.02683	-1.18413	0.0037	0.0297508
LOC101907353	1.13689	6.71062	2.56135	0.0088	0.0554119
MCCC1	19.8101	39.7249	1.0038	0.00035	0.00500052
MRPL47	5.66028	11.6301	1.03892	0.0368	0.14938
SPATA16	8.06798	2.72546	-1.5657	0.00855	0.0543706
PLD1	2.07204	5.57916	1.42899	0.00165	0.0162951
PDCD10	68.6204	184.447	1.4265	5e-05	0.00101657
COMMD2	28.2465	86.2827	1.611	5e-05	0.00101657
WWTR1	229.297	71.0054	-1.69121	5e-05	0.00101657
TM4SF1	8.90163	2.94183	-1.59735	0.0062	0.0431064
PLSCR1	11.4748	4.83702	-1.24627	0.0009	0.0103091
TXLNA	17.0242	35.0757	1.04288	5e-05	0.00101657
COPB2	44.9864	126.057	1.48651	5e-05	0.00101657
CEP70	7.12835	20.3235	1.51151	0.0169	0.0877029
MRPL3	33.0459	15.2498	-1.11568	0.00065	0.00809029
WRB	0.914705	3.59877	1.97613	0.04435	0.169054
RRP1	15.1364	46.4162	1.6166	5e-05	0.00101657
ETS2	4.26464	1.70359	-1.32385	0.0147	0.0795712
SOD1	188.878	503.515	1.41458	5e-05	0.00101657
CXADR	16.223	5.77369	-1.49047	5e-05	0.00101657
FILIP1L	36.4959	11.6753	-1.64427	5e-05	0.00101657
TOMM70A	14.325	29.9426	1.06366	0.0004	0.00554212
SGOL1	19.7053	39.567	1.00571	5e-05	0.00101657
RPL24	108.702	1029.58	3.24361	5e-05	0.00101657
DPPA4	24.6349	11.5218	-1.09634	5e-05	0.00101657
IQCB1	7.04946	2.72274	-1.37245	0.00895	0.0560465
CCDC58	61.3965	283.704	2.20816	5e-05	0.00101657
SLC12A8	2.18051	6.4695	1.56899	0.0022	0.0203124
FYTTD1	16.0318	41.9537	1.38786	5e-05	0.00101657
MUC4	2.01767	0.88958	-1.18149	0.03365	0.140767
EIF4A2	20.461	153.848	2.91056	5e-05	0.00101657
DNAJB11	31.2598	68.1691	1.12481	5e-05	0.00101657
EPHB3	2.71888	9.45928	1.79872	5e-05	0.00101657
FAM131A	7.23436	18.1225	1.32485	0.00085	0.0098657
AP2M1	393.58	877.153	1.15617	5e-05	0.00101657
NDUFB5	6.06591	55.4224	3.19168	5e-05	0.00101657
ACTL6A	29.5475	9.70131	-1.60678	5e-05	0.00101657
LOC100852077	0.21936	1.11163	2.34131	0.0199	0.098155
TSC22D2	5.55061	2.5217	-1.13825	0.00455	0.0345072
HPS3	2.06151	4.73776	1.2005	0.00375	0.0300308
ATP1B3	84.572	37.0629	-1.1902	5e-05	0.00101657
PCCB	9.19903	19.1285	1.05617	0.00075	0.00901115
CEP63	4.04806	11.5014	1.50651	0.00025	0.00381007
UBA5	2.53538	5.40145	1.09115	0.0031	0.0261664
TFF3	1.79404	0.309317	-2.53606	0.01935	0.0962379
CSTB	147.353	30.4118	-2.27658	5e-05	0.00101657
RUNX1	4.01775	1.01641	-1.9829	0.00095	0.0107379
GNPNAT1	0.98298	2.72117	1.46899	0.0461	0.173646
RAB11A	85.4982	34.2528	-1.31967	5e-05	0.00101657
ARIH1	53.3503	132.55	1.31297	5e-05	0.00101657
PSMB5	39.1974	132.606	1.75831	5e-05	0.00101657
PRMT5	34.0206	191.196	2.49057	5e-05	0.00101657
LOC100337215	67.569	31.4812	-1.10187	0.0007	0.00855537
DAD1	89.5071	21.5359	-2.05526	5e-05	0.00101657
SALL2	1.22127	0.268909	-2.18319	0.00695	0.0468433
LOC101906477	2.42872	27.0755	3.47872	0.00015	0.00252854
TTC5	5.20066	14.1362	1.44262	0.0003	0.00441801
NOP10	28.9363	7.99516	-1.85568	5e-05	0.00101657
AVEN	8.52829	17.7134	1.05452	0.00255	0.0227071
SPRED1	6.03493	15.2171	1.33428	5e-05	0.00101657
VPS18	4.68878	13.0456	1.47628	0.0001	0.00183867
CHAC1	6.36363	2.90338	-1.13211	0.0161	0.0846737
CHP1	77.5939	26.6068	-1.54415	5e-05	0.00101657
RTF1	95.1909	293.316	1.62356	5e-05	0.00101657
PLA2G4B	1.49724	3.29225	1.13677	0.02255	0.107046
SNAP23	83.4131	205.712	1.30228	5e-05	0.00101657
LOC101902550	11.95	39.2707	1.71645	5e-05	0.00101657
TMEM62	33.621	15.7114	-1.09755	5e-05	0.00101657
ARF6	25.9364	9.2966	-1.48021	0.00025	0.00381007
PPIB	144.203	41.0214	-1.81366	5e-05	0.00101657
BNIP2	0.58854	4.72395	3.00478	0.01115	0.0656039
ZNF280D	6.3452	2.15474	-1.55815	0.001	0.011177
LOC788201	6.13772	52.3979	3.09373	0.00615	0.0428182
RSL24D1	40.6323	7.21465	-2.49363	5e-05	0.00101657
SOCS4	11.366	32.1379	1.49955	5e-05	0.00101657
LGALS3	91.8859	32.7984	-1.48622	5e-05	0.00101657
LOC104973185,TMEM260	5.66241	17.154	1.59906	5e-05	0.00101657
DACT1	2.32404	6.54485	1.49372	5e-05	0.00101657
JKAMP	16.7643	6.97022	-1.26612	0.0011	0.0120159
HIF1A	41.6966	19.9468	-1.06378	5e-05	0.00101657
COX16	11.0733	22.5019	1.02296	0.0148	0.0799283
COQ6	27.003	56.8606	1.07431	5e-05	0.00101657
LIN52	3.68524	1.47109	-1.32488	0.0323	0.136988
FCF1	23.4631	9.45672	-1.31098	0.0141	0.0773596
FOS	18.2183	4.91506	-1.89011	5e-05	0.00101657
JDP2	15.355	6.2796	-1.28997	0.0005	0.00658995
STARD4	16.1491	46.5029	1.52586	5e-05	0.00101657
SRP19	24.5296	100.319	2.032	0.0348	0.143983
CCDC112	1.49526	3.14031	1.07051	0.03305	0.139109
STYX	11.0169	4.16898	-1.40195	0.01115	0.0656039
VWA9	6.18327	14.023	1.18135	0.01095	0.0648127
HEXA	20.0338	5.89033	-1.76601	5e-05	0.00101657
PABPN1	49.9456	118.632	1.24806	5e-05	0.00101657
LRP10	17.8562	7.39122	-1.27254	0.02575	0.117481
ARHGAP11A	16.2106	49.1812	1.60117	5e-05	0.00101657
SRP14	61.3159	19.646	-1.64202	5e-05	0.00101657
NDUFAF1	3.28425	9.77006	1.5728	5e-05	0.00101657
VPS39	48.9535	99.6021	1.02476	5e-05	0.00101657
NEMF	19.2976	50.7445	1.39483	5e-05	0.00101657
NID2	106.118	50.1601	-1.08106	5e-05	0.00101657
SNX22	2.38686	11.4406	2.26098	0.01385	0.0763894
TPM1	100.56	34.6537	-1.53697	5e-05	0.00101657
POLR2M	34.2439	10.8151	-1.6628	5e-05	0.00101657
DTWD1	4.71207	9.45564	1.00481	0.0411	0.160574
LOC515823	49.8968	17.8924	-1.4796	5e-05	0.00101657
MAX	47.2952	136.989	1.5343	5e-05	0.00101657
ZFP36L1	7.51284	2.04518	-1.87713	5e-05	0.00101657
SLC10A1	18.826	6.04547	-1.6388	5e-05	0.00101657
NPC2	44.2082	18.2676	-1.27502	0.00015	0.00252854
NEK9	27.4798	101.832	1.88975	5e-05	0.00101657
TMED10	113.257	244.445	1.10991	5e-05	0.00101657
C10H14orf1	67.2617	20.692	-1.70071	5e-05	0.00101657
ALKBH1	5.11221	2.42234	-1.07754	0.03935	0.155958
SNW1	5.78885	2.20183	-1.39457	0.00785	0.0512014
LOC101905369	2.80816	8.85917	1.65755	0.0016	0.0159311
LOC100335806	2.86527	0.811352	-1.82027	0.0492	0.18112
PDCL3	12.5225	5.06386	-1.30622	0.0005	0.00658995
CCDC142	2.32531	5.15787	1.14935	0.00265	0.0233815
MOGS	1.9438	4.1859	1.10666	0.0317	0.135313
DUSP11	28.4242	111.744	1.97501	5e-05	0.00101657
ADD2	4.55327	2.25017	-1.01687	0.01165	0.0676143
FAM136A	52.5896	125.464	1.25443	5e-05	0.00101657
EPAS1	30.9636	11.8	-1.39179	5e-05	0.00101657
MSH2	16.9864	36.4036	1.0997	5e-05	0.00101657
MSH6	83.0442	169.013	1.02518	5e-05	0.00101657
PAPOLG	7.41358	15.2714	1.04259	0.0013	0.0136378
UXS1	29.5631	13.1998	-1.16329	0.00055	0.00710322
CAPG	103.544	221.649	1.09803	5e-05	0.00101657
COMMD1	7.89337	22.4027	1.50496	0.0029	0.0249432
ACTR2	15.56	32.5131	1.06318	5e-05	0.00101657
APLF	2.88222	6.28348	1.12438	0.00485	0.0362052
MXD1	28.3754	12.3671	-1.19814	5e-05	0.00101657
LOC101905873	1.41214	7.56314	2.4211	0.00865	0.0547979
EIF2B4	8.42161	24.2405	1.52525	5e-05	0.00101657
ITSN2	5.76332	2.87468	-1.0035	0.0029	0.0249432
C11H2orf43	12.1039	34.6771	1.51851	0.00235	0.0213253
NOL10	15.2901	36.9894	1.27451	5e-05	0.00101657
GAPVD1	22.8988	85.7236	1.90442	5e-05	0.00101657
MVB12B	2.74811	0.777033	-1.82239	0.0003	0.00441801
GARNL3	1.42136	3.51045	1.30438	0.03385	0.141328
C11H9orf16	8.721	1.56549	-2.47788	0.0142	0.077738
DNM1	0.525759	1.87346	1.83323	0.00085	0.0098657
SLC27A4	4.55651	2.14063	-1.08989	0.0365	0.148523
CERCAM	5.01598	1.46806	-1.77262	0.0002	0.00318901
SET	160.603	46.3498	-1.79287	5e-05	0.00101657
FAM73B	1.47071	3.36271	1.19311	0.0246	0.113851
TOR1B	34.8093	77.3397	1.15174	5e-05	0.00101657
USP20	0.625966	2.7317	2.12565	0.00155	0.0155611
ASS1	5.15107	0.668968	-2.94486	0.01555	0.0827422
ABL1,LOC104973496	3.26437	1.44174	-1.17899	0.0012	0.0128542
RPL7A	78.8586	29.8	-1.40396	5e-05	0.00101657
SAPCD2	1.34887	2.96244	1.13503	0.0265	0.119891
EDF1	6.89509	0.975918	-2.82074	0.0126	0.0714615
GPAT2	0.120151	1.19766	3.31729	0.00015	0.00252854
TMEM127	9.91262	4.49949	-1.13951	0.0016	0.0159311
TBC1D8	3.71357	9.47975	1.35204	0.0001	0.00183867
MFSD9	0.925246	1.86806	1.01363	0.0275	0.122884
HTRA2	3.30691	10.5587	1.67488	0.00315	0.0264932
TET3	6.78753	16.2791	1.26206	5e-05	0.00101657
ZNF638	29.8832	83.6428	1.48491	5e-05	0.00101657
NAGK	10.5722	21.4465	1.02047	0.00175	0.0170852
MEMO1	9.38152	20.9196	1.15696	0.02835	0.125533
CDC42EP3	14.9813	7.14205	-1.06875	0.0004	0.00554212
ASB3	2.98984	6.6419	1.15153	0.00295	0.0252605
MTIF2	2.62763	5.46545	1.05658	0.0295	0.128827
IL1A	9.5907	21.8826	1.19008	0.00015	0.00252854
ELMOD3	3.80479	9.16979	1.26907	0.00055	0.00710322
TMSB10	626.999	166.71	-1.91112	5e-05	0.00101657
CCT4	30.1779	11.9219	-1.33988	5e-05	0.00101657
PELI1	5.09287	2.54543	-1.00057	0.00955	0.058843
NFU1	44.4867	12.1064	-1.87761	5e-05	0.00101657
SNRPG	164.987	39.124	-2.07623	5e-05	0.00101657
YPEL5	11.7293	4.42732	-1.40561	0.0093	0.0576286
ZNF512	8.96089	21.1357	1.23797	5e-05	0.00101657
NRBP1	506.905	1732.4	1.77298	5e-05	0.00101657
RAB10	109.908	52.3824	-1.06914	5e-05	0.00101657
LOC104973460	1.33178	3.03032	1.18611	0.03385	0.141328
RPL35	50.0744	20.5961	-1.2817	5e-05	0.00101657
LOC100847606	2.73775	8.75967	1.67788	0.0015	0.0151848
CIZ1,LOC101903948	27.2162	11.4453	-1.24972	5e-05	0.00101657
ZER1	22.4224	8.75599	-1.3566	0.0002	0.00318901
DOLK	12.5409	27.8536	1.15122	0.00015	0.00252854
ASB6	2.13567	0.459965	-2.21509	0.0476	0.177227
C11H9orf78	7.05327	2.18872	-1.68821	0.0008	0.00944432
FAM78A	3.74709	19.218	2.35862	5e-05	0.00101657
RALGDS	10.9777	3.30127	-1.73348	5e-05	0.00101657
GBGT1	2.96648	0.796091	-1.89775	0.0149	0.0802492
CAMSAP1	8.83369	3.36113	-1.39407	5e-05	0.00101657
DNLZ	1.82675	0.0693393	-4.71946	0.0427	0.164778
SURF4	30.736	11.2706	-1.44736	5e-05	0.00101657
EHMT1	6.56623	19.9436	1.60279	5e-05	0.00101657
ARRDC1	27.1905	8.16938	-1.73481	5e-05	0.00101657
MAN1B1	5.50417	2.19882	-1.3238	0.00075	0.00901115
FOXO1	2.23682	0.77495	-1.52928	0.001	0.011177
PROSER1	5.47687	2.69199	-1.02468	0.0009	0.0103091
MICU2	5.2661	2.07398	-1.34433	0.0065	0.0446552
KLF5	81.8805	32.7279	-1.323	5e-05	0.00101657
CLN5	15.7517	58.3372	1.88891	5e-05	0.00101657
LOC101907065	0.341868	1.94957	2.51164	0.02115	0.102267
FARP1	7.91102	3.60371	-1.13438	0.00175	0.0170852
LOC101905905	2.3461	0.474244	-2.30656	0.02705	0.121538
ING1	8.07774	3.74644	-1.10843	0.01455	0.0790553
MCF2L	1.51935	3.51921	1.2118	0.0024	0.021664
LAMP1	165.457	75.5802	-1.13038	5e-05	0.00101657
TFDP1	5.49217	2.26941	-1.27506	0.01085	0.064439
CDC16	30.9517	14.9691	-1.04804	0.0004	0.00554212
NUFIP1	13.404	4.21762	-1.66816	5e-05	0.00101657
SUCLA2	40.7776	89.7697	1.13845	5e-05	0.00101657
RCBTB1	1.40243	5.11034	1.86549	0.0119	0.0686359
NHLRC3	6.97809	17.1862	1.30035	0.00135	0.0140427
RFXAP	1.83288	5.95428	1.69982	0.002	0.0189285
KLF12	5.66827	1.67807	-1.75611	0.0006	0.00758476
COMMD6	2.6287	8.39864	1.67581	0.02485	0.11462
LOC101906350	2.26376	1.01733	-1.15394	0.0463	0.174059
KDELC1	13.7029	37.0816	1.43622	5e-05	0.00101657
ARGLU1	28.8778	13.0297	-1.14815	0.0038	0.0302956
BTBD3	1.89769	0.651527	-1.54235	0.00985	0.060154
USP6NL	27.9638	11.1254	-1.32971	5e-05	0.00101657
PRKCQ	4.12793	10.2649	1.31423	0.00025	0.00381007
CUL2	22.035	54.6941	1.31159	5e-05	0.00101657
COMMD3	11.6563	4.49002	-1.37631	0.0135	0.0749319
KIAA1217	11.4642	4.60488	-1.31589	5e-05	0.00101657
PRPF18	4.45624	9.97685	1.16276	0.00325	0.0271038
STAM	8.60486	4.12343	-1.0613	0.00595	0.0419267
MKX	2.41785	11.2479	2.21786	5e-05	0.00101657
DSTN	203.939	51.277	-1.99176	5e-05	0.00101657
NAA20	7.6369	1.31742	-2.53527	0.01825	0.0924554
GDI2	102.154	40.852	-1.32226	5e-05	0.00101657
LOC782884	1.38917	0.136095	-3.35154	0.018	0.091615
IDI1	16.7586	5.43522	-1.62449	5e-05	0.00101657
MCM8	1.31283	5.79162	2.14128	0.0002	0.00318901
SNRPB	13.239	33.1249	1.32312	0.0011	0.0120159
LOC101904896,ZNF512B	0.865808	1.80862	1.06277	0.03925	0.155668
ARFRP1,RTEL1	17.4113	43.6235	1.32508	0.0001	0.00183867
DIDO1	7.92426	3.91672	-1.01663	0.0005	0.00658995
CABLES2	4.92038	2.33887	-1.07296	0.0048	0.0359605
LAMA5	5.52895	2.22246	-1.31485	5e-05	0.00101657
TAF4	6.44414	1.96697	-1.71201	5e-05	0.00101657
FKBP1A	326.538	108.473	-1.58992	5e-05	0.00101657
HCK	15.9889	42.7495	1.41883	5e-05	0.00101657
MAPRE1	91.2173	523.505	2.52082	5e-05	0.00101657
ZNF341	3.00906	1.34126	-1.16573	0.0334	0.14015
RALY	84.3103	37.8817	-1.15421	5e-05	0.00101657
CEP250	1.31416	2.88941	1.13663	0.0032	0.0268087
MYL9	234.964	71.0566	-1.7254	5e-05	0.00101657
CTNNBL1	29.7122	68.1721	1.19812	5e-05	0.00101657
RPRD1B	4.96429	10.5192	1.08336	0.001	0.011177
FAM83D	33.788	10.7306	-1.65478	5e-05	0.00101657
SRSF6	40.6949	100.244	1.30059	5e-05	0.00101657
IFT52	5.8817	14.5759	1.30928	0.00055	0.00710322
MYBL2	25.797	11.0748	-1.21993	5e-05	0.00101657
HNF4A	19.4491	44.7476	1.20211	5e-05	0.00101657
PCIF1	4.42932	11.454	1.37069	0.01165	0.0676143
RNF114	7.50698	3.35625	-1.16138	0.00185	0.0178505
PTPN1	21.6585	8.86841	-1.28819	0.0001	0.00183867
MKKS	2.01953	0.927286	-1.12293	0.0337	0.140874
ESF1	12.8103	31.3557	1.29142	5e-05	0.00101657
CDC123	23.6679	10.4817	-1.17506	0.00035	0.00500052
SEC61A2	27.7795	9.49356	-1.549	5e-05	0.00101657
LOC100138864	0.0743088	2.78707	5.22907	0.0006	0.00758476
ACBD5	3.7011	8.63388	1.22205	0.00025	0.00381007
LOC101904840	0.263268	1.77076	2.74977	0.0481	0.178478
SEPHS1	38.6758	92.0297	1.25067	5e-05	0.00101657
FRMD4A	8.97685	3.60636	-1.31567	0.00075	0.00901115
CDNF	9.48556	23.9418	1.33573	5e-05	0.00101657
FAM171A1	3.37369	1.57241	-1.10135	0.0405	0.159015
RSU1	28.6945	11.5001	-1.31913	5e-05	0.00101657
BAMBI	3.7831	1.45111	-1.38241	0.0058	0.0411474
LOC104973779	1.62391	13.0804	3.00986	0.03355	0.140521
NAPB	2.80095	8.70055	1.63519	5e-05	0.00101657
PCNA	7.67363	2.11586	-1.85866	0.0001	0.00183867
AP5S1	8.94687	31.3594	1.80944	0.0001	0.00183867
ITPA	12.9843	57.0442	2.13532	5e-05	0.00101657
LSM14B	2.82234	1.19932	-1.23468	0.00555	0.0398668
NELFCD	8.68131	3.50547	-1.30831	0.00035	0.00500052
STX16	5.41063	13.3646	1.30455	0.0023	0.020978
RAD21L1	0.279023	1.5844	2.50548	0.0162	0.0850212
RBCK1	3.88418	1.76656	-1.13667	0.02075	0.10095
ZCCHC3	2.18641	6.78076	1.63289	0.00315	0.0264932
PDRG1	18.7143	49.1523	1.39312	0.0083	0.053213
PIGU	100.944	45.9982	-1.1339	5e-05	0.00101657
SERINC3	7.14325	2.83681	-1.33231	0.0111	0.0654378
TP53RK	5.68399	2.16902	-1.38986	0.0019	0.0181974
TMEM189	31.0096	14.4364	-1.103	0.00025	0.00381007
LOC101907931	0.127922	1.76986	3.7903	0.0033	0.0274052
ZNF217	7.92448	15.9203	1.00648	0.0001	0.00183867
ARHGAP39	1.78353	0.73596	-1.27704	0.0222	0.105766
CYHR1	27.4864	72.7897	1.40502	5e-05	0.00101657
TONSL	3.51356	1.72966	-1.02245	0.003	0.0255663
DGAT1	7.76989	23.7318	1.61086	5e-05	0.00101657
LOC786966	3.87979	1.90063	-1.0295	0.00015	0.00252854
EPPK1	6.23313	3.10474	-1.00548	5e-05	0.00101657
ZC3H3	4.39324	2.15331	-1.02873	0.00445	0.0339578
TRAPPC9	3.47751	7.08274	1.02625	0.0054	0.0391409
MRPL15	18.9452	9.13525	-1.05232	0.0005	0.00658995
CHCHD7	73.5031	316.601	2.10679	5e-05	0.00101657
MTFR1	30.3691	12.0107	-1.33828	0.00155	0.0155611
SAMD12	29.5378	79.493	1.42826	5e-05	0.00101657
MGC148714	35.6887	91.8152	1.36326	0.0008	0.00944432
UQCRB	10.9122	47.1033	2.10989	0.0001	0.00183867
RPL8	161.217	79.5746	-1.01863	0.00025	0.00381007
GRINA	75.9341	30.3704	-1.32208	5e-05	0.00101657
GLI4	1.13716	0.0495477	-4.52048	0.0268	0.120783
LY6E	27.0701	12.547	-1.10936	0.0036	0.0291494
NDUFB9	59.2264	154.494	1.38324	0.0029	0.0249432
TRMT12	2.71641	13.0441	2.26362	5e-05	0.00101657
WDYHV1	32.01	13.5893	-1.23605	0.0001	0.00183867
TBC1D31	1.31509	0.401776	-1.7107	0.00695	0.0468433
SPIDR	7.03839	14.3721	1.02996	0.0008	0.00944432
PDE7A	4.48705	2.08899	-1.10296	0.0433	0.16635
ARFGEF1	22.7428	51.3484	1.17491	5e-05	0.00101657
RPL7	60.0212	16.9524	-1.82398	5e-05	0.00101657
UTP23	4.5608	15.9358	1.80491	0.0011	0.0120159
DCAF13	33.285	126.767	1.92924	5e-05	0.00101657
SDC2	9.1855	20.2453	1.14016	0.0021	0.0196278
RIPK2	7.34538	3.43441	-1.09678	0.0411	0.160574
DSCC1	9.07882	3.36633	-1.43133	0.00585	0.0414044
MRPL13	14.3856	4.43686	-1.69702	0.0002	0.00318901
MAML2	1.50774	0.244393	-2.62512	0.01315	0.0735924
SESN3	1.74262	0.843564	-1.04669	0.00455	0.0345072
DIXDC1	0.191527	1.18709	2.63181	0.02925	0.128227
REXO2	62.4276	343.255	2.45903	5e-05	0.00101657
SIDT2	77.1601	191.14	1.3087	5e-05	0.00101657
RNF26	40.6104	13.4387	-1.59546	5e-05	0.00101657
RPS13	923.989	233.332	-1.98549	5e-05	0.00101657
COPB1	12.3469	30.8985	1.32339	5e-05	0.00101657
ZNF214	1.71109	4.22062	1.30254	0.01295	0.0728038
MRPL17	21.2752	10.5478	-1.01223	0.00365	0.0294306
RNF121	16.8756	37.0844	1.13588	0.00135	0.0140427
P2RY2,P2RY6	6.42819	2.63174	-1.2884	0.0073	0.0485364
PPME1	2.9316	7.57798	1.37013	0.00505	0.0372981
SPCS2	23.1991	67.2895	1.53631	5e-05	0.00101657
UVRAG	34.1604	81.9702	1.26277	5e-05	0.00101657
METTL15	9.19752	3.17624	-1.53392	0.00995	0.060612
ARL14EP	312.084	692.357	1.14958	5e-05	0.00101657
EIF3M	54.178	21.4779	-1.33485	5e-05	0.00101657
C15H11orf74	11.4041	5.68384	-1.00462	0.03455	0.14332
EXT2	27.7815	8.48663	-1.71086	5e-05	0.00101657
MAPK8IP1	8.73964	2.5794	-1.76054	0.00025	0.00381007
LOC509884	1.04958	2.54017	1.27512	0.00345	0.0282514
VPS26B	16.0355	4.31608	-1.89347	5e-05	0.00101657
JRKL	1.217	2.96492	1.28466	0.01065	0.063608
CEP57	13.8948	3.16962	-2.13217	0.00125	0.0132165
BTG4	8.5897	20.3434	1.24388	0.0161	0.0846737
ALG9	6.69441	3.02871	-1.14425	0.00665	0.0453829
ZW10	11.4174	33.6499	1.55937	5e-05	0.00101657
CADM1	45.0262	21.0953	-1.09385	0.00105	0.0116029
DDX6	33.5812	100.657	1.58372	5e-05	0.00101657
HYOU1	36.7284	85.5735	1.22027	5e-05	0.00101657
NUCB2	28.8316	10.5602	-1.44902	0.0004	0.00554212
C15H11orf58	52.685	240.195	2.18874	5e-05	0.00101657
PARVA	59.3332	18.8893	-1.65127	5e-05	0.00101657
IPO7	13.8425	6.86075	-1.01267	0.0001	0.00183867
TUB	2.98029	0.410081	-2.86147	0.01615	0.0848595
LOC104974256	14.9689	30.0131	1.00363	0.03105	0.13325
TRIM6	11.9872	25.306	1.07799	0.00015	0.00252854
PGAP2	7.99505	2.77017	-1.52914	0.00035	0.00500052
TRPC2	1.33348	2.73918	1.03855	0.04185	0.162566
STARD10	22.0803	10.6879	-1.04678	0.0072	0.0480629
RAB6A	30.2041	70.4881	1.22264	5e-05	0.00101657
C2CD3	3.10853	6.86257	1.14252	0.0305	0.131724
XRRA1	0.656479	2.86714	2.12679	0.00085	0.0098657
IMMP1L	5.83563	26.1247	2.16245	5e-05	0.00101657
TRAF6	5.65937	27.9585	2.30457	5e-05	0.00101657
PSMC3	160.963	926.049	2.52436	5e-05	0.00101657
OSBP	18.555	7.56431	-1.29453	5e-05	0.00101657
SNRPE	31.3633	12.9901	-1.27166	0.00685	0.0464149
MDM4	17.7941	47.7826	1.42508	0.0038	0.0302956
LOC515828	12.3829	5.98807	-1.04819	0.0038	0.0302956
MARC2	2.44791	5.46401	1.15841	0.0202	0.0990885
SRP9	6.05671	13.5399	1.16061	0.03025	0.130991
AKT3	33.6467	16.3678	-1.03961	0.00115	0.012432
FMO4	2.70249	1.08222	-1.32029	0.01495	0.0804436
MTHFR	20.0048	43.2711	1.11306	5e-05	0.00101657
ENO1	31.3097	10.1637	-1.62319	5e-05	0.00101657
NADK	7.86995	3.84827	-1.03214	0.01965	0.0972665
CDK11B	67.1363	182.049	1.43916	5e-05	0.00101657
CCNL2	14.3479	34.3015	1.25743	5e-05	0.00101657
ZBTB17	3.75347	0.952446	-1.97851	5e-05	0.00101657
XPR1	10.3154	3.56069	-1.53457	0.0001	0.00183867
ANGEL2	11.1649	25.209	1.17497	5e-05	0.00101657
NEK2	11.792	31.8475	1.43337	5e-05	0.00101657
IRF6	37.1099	15.1698	-1.2906	5e-05	0.00101657
CAMSAP2	5.85794	2.61972	-1.16098	0.00055	0.00710322
PKP1	4.46379	1.54261	-1.5329	0.0009	0.0103091
CTSE	5.26856	0.265061	-4.31301	0.0408	0.159709
LOC104974371	14.0689	4.71568	-1.57697	5e-05	0.00101657
EPRS	83.0836	198.982	1.26	5e-05	0.00101657
BPNT1	3.98048	10.5062	1.40023	0.00605	0.0423771
TMEM63A	34.1312	16.1035	-1.08371	5e-05	0.00101657
LIN9	3.25018	7.88686	1.27893	0.0017	0.0167012
SCYL3	18.2772	41.3768	1.17878	5e-05	0.00101657
MIIP	2.51998	5.43638	1.10923	0.0383	0.153169
KIAA2013	22.4344	5.10264	-2.1364	5e-05	0.00101657
AGTRAP	47.9224	141.705	1.56412	5e-05	0.00101657
PTCHD2	3.59105	1.76317	-1.02623	0.0081	0.0523415
UBIAD1	18.9539	46.2212	1.28606	5e-05	0.00101657
NMNAT1	36.3445	79.5776	1.13062	5e-05	0.00101657
SLC25A33	1.77122	4.06712	1.19926	0.04065	0.159387
PHF13	4.54058	2.02591	-1.1643	0.01155	0.0672311
SMIM1	12.9896	26.3529	1.0206	0.00095	0.0107379
TPRG1L	6.76024	16.6657	1.30174	0.0053	0.0386209
RER1	20.8426	9.65465	-1.11024	0.0047	0.03537
PRDM2	45.8407	20.2873	-1.17605	5e-05	0.00101657
PDPN	1560.63	389.26	-2.00333	5e-05	0.00101657
ACBD6	5.25397	12.0018	1.19177	0.02295	0.108418
STX6	3.72318	1.06952	-1.79957	0.0144	0.078507
LOC101905857	0.345441	1.47982	2.09891	0.037	0.149844
ARPC5	30.2096	129.69	2.10198	5e-05	0.00101657
KIF14	1.47153	3.50409	1.25172	0.00135	0.0140427
PLRG1	99.2443	318.99	1.68446	5e-05	0.00101657
PRMT9	1.59236	3.75841	1.23896	0.02355	0.110344
SCLT1	4.1473	1.75492	-1.24076	0.0195	0.0967534
MFSD8	4.29456	12.3689	1.52614	5e-05	0.00101657
LOC100336794	4.27491	20.8685	2.28736	5e-05	0.00101657
ZNF268	3.8259	7.96616	1.05809	0.0091	0.0567354
LOC104968594	4.24812	1.2694	-1.74268	5e-05	0.00101657
NCOR2	2.49827	0.536916	-2.21816	5e-05	0.00101657
CCDC64	16.6112	36.5433	1.13745	5e-05	0.00101657
SIRT4	3.57344	8.80457	1.30094	0.01295	0.0728038
GATC	7.70349	23.8813	1.6323	0.00115	0.012432
DYNLL1	197.64	60.5509	-1.70665	5e-05	0.00101657
MLEC	83.5111	188.39	1.17368	5e-05	0.00101657
LOC100296211	3.73463	13.1297	1.81379	0.00125	0.0132165
SART3	13.2233	34.8609	1.39853	5e-05	0.00101657
ISCU	41.8099	16.896	-1.30716	5e-05	0.00101657
GAS2L1	3.54573	1.68434	-1.0739	0.0183	0.0925839
DRG1	31.8213	115.551	1.86047	5e-05	0.00101657
MIF	4.41199	0.748152	-2.56003	0.0492	0.18112
GUCD1	2.78037	29.7306	3.4186	0.00025	0.00381007
TOP3B	8.60828	2.6806	-1.68317	0.0026	0.0230459
DGCR6L	9.96068	1.2931	-2.94541	0.0105	0.0629925
HIC2	3.88085	1.04655	-1.89073	0.0189	0.09467
COMT	6.5095	1.96383	-1.72888	0.0113	0.0661963
DGCR8,MIR1306	9.64267	29.7492	1.62535	5e-05	0.00101657
RANBP1	81.3923	25.0117	-1.70229	5e-05	0.00101657
RPS3A	972.373	322.873	-1.59054	5e-05	0.00101657
ARHGAP10	30.3604	78.9239	1.37827	5e-05	0.00101657
ELMOD2	0.584951	1.67865	1.52091	0.00785	0.0512014
RAB33B	1.47206	2.96237	1.00892	0.04025	0.158364
PLK4	10.6453	25.969	1.28658	5e-05	0.00101657
SPATA5	7.12827	15.8251	1.15059	5e-05	0.00101657
BBS12	2.47321	6.4307	1.37859	0.012	0.0690062
FBRSL1	3.16771	1.13079	-1.48611	0.00415	0.0322814
NOC4L	22.7219	9.60462	-1.24229	5e-05	0.00101657
GTF2H3	7.43875	15.2568	1.03632	0.00705	0.0473221
DDX55	2.25628	6.17732	1.45303	0.0061	0.0425844
C17H12orf65	50.8618	18.5528	-1.45495	0.0195	0.0967534
HIP1R	2.20175	0.947392	-1.21662	0.01315	0.0735924
CCDC62	1.32884	0.502655	-1.40253	0.0464	0.174278
DENR	27.1886	102.919	1.92044	5e-05	0.00101657
MLXIP	24.098	7.29717	-1.7235	5e-05	0.00101657
BCL7A	3.80818	7.93807	1.05968	0.0008	0.00944432
PSMD9	13.7341	4.98059	-1.46338	0.00445	0.0339578
ARPC3,GPN3	11.643	31.9773	1.45758	0.0005	0.00658995
VPS29	139.761	329.586	1.23769	5e-05	0.00101657
HVCN1	2.26078	0.193993	-3.54274	0.0004	0.00554212
HSPB8	6.43207	2.47891	-1.37558	0.00505	0.0372981
LOC104974667	229.947	582.008	1.33974	5e-05	0.00101657
RAB35	25.0163	62.7409	1.32654	5e-05	0.00101657
COQ5	3.45512	8.48507	1.29619	0.0146	0.079241
MVK	3.96197	1.80683	-1.13276	0.01055	0.0631966
TFIP11	22.5155	65.5061	1.54071	5e-05	0.00101657
ZNF74	5.32731	10.7526	1.01321	0.0006	0.00758476
LOC101906870	4.49744	2.04212	-1.13903	0.00245	0.0220228
UFD1L	20.5484	8.71728	-1.23708	0.0004	0.00554212
DYNLRB2	0.121172	2.06645	4.09203	0.02415	0.112336
KLHL36	4.53266	1.83866	-1.3017	0.00605	0.0423771
KIAA0182	4.30988	1.97302	-1.12724	0.00365	0.0294306
CTU2	13.9312	6.288	-1.14764	0.0057	0.0406451
SPG7	4.06688	10.0729	1.30848	0.0004	0.00554212
ORC6	37.8351	137.872	1.86553	5e-05	0.00101657
KATNB1	7.35091	3.42454	-1.10201	0.0045	0.0342212
MMP15	14.3995	4.96696	-1.53558	5e-05	0.00101657
FAM65A	3.10132	9.92162	1.67769	0.00915	0.056929
FAM65A	24.4237	54.4642	1.15703	5e-05	0.00101657
PSKH1	29.7852	72.8369	1.29007	5e-05	0.00101657
PRMT7	6.9338	15.7941	1.18767	0.0004	0.00554212
PDCD5	35.8791	73.4256	1.03314	0.00075	0.00901115
UBA2	13.103	6.53693	-1.00322	0.01285	0.0724638
LSR	19.7867	8.30515	-1.25245	0.00145	0.0148123
TMEM147	41.9204	17.0086	-1.30139	0.00075	0.00901115
UPK1A	7.58765	1.47013	-2.36771	0.04525	0.171415
PROSER3	8.91277	19.746	1.14761	0.00375	0.0300308
WDR62	9.68495	25.6738	1.40648	5e-05	0.00101657
LOC519309	0.919151	2.9715	1.69282	0.0232	0.109215
SIPA1L3	7.82925	3.27604	-1.25692	5e-05	0.00101657
SPINT2	52.2021	12.5763	-2.0534	5e-05	0.00101657
LGALS7B	0.144584	1.4865	3.36194	0.01365	0.0755469
TIMM50	43.0144	20.3449	-1.08015	0.0005	0.00658995
CCDC97	6.89565	2.90786	-1.24573	0.0009	0.0103091
ERF	39.0897	11.148	-1.81	5e-05	0.00101657
DEDD2	14.2465	4.8562	-1.55271	0.00035	0.00500052
ZNF283	1.57397	7.96965	2.34011	5e-05	0.00101657
CLPTM1	112.341	42	-1.41942	5e-05	0.00101657
CLASRP	14.2289	5.62378	-1.33921	5e-05	0.00101657
GEMIN7	29.6999	64.3651	1.11582	0.0069	0.0466402
PPP1R37	3.76275	0.322981	-3.54227	0.0118	0.068211
CD3EAP	20.4339	58.8425	1.52589	5e-05	0.00101657
VASP	25.9867	9.16798	-1.5031	5e-05	0.00101657
LOC101904663	2.0306	0.0383701	-5.72578	0.01595	0.0842207
PPP1R15A	16.5265	5.78122	-1.51533	5e-05	0.00101657
NUCB1	29.5711	12.2794	-1.26795	5e-05	0.00101657
DHDH	5.2953	2.26909	-1.2226	0.0348	0.143983
FTL	138.696	63.2307	-1.13322	0.0006	0.00758476
DKKL1	3.17917	16.8941	2.4098	0.0192	0.0957071
RPL13A	464.815	228.815	-1.02248	5e-05	0.00101657
SCAF1	5.26292	1.76454	-1.57657	0.0005	0.00658995
ZNF473	13.1078	31.5565	1.26752	5e-05	0.00101657
POLD1	17.0256	8.48175	-1.00527	0.0004	0.00554212
LOC100848720	5.40108	11.513	1.09195	0.00075	0.00901115
LOC787057	17.2084	37.5302	1.12494	5e-05	0.00101657
LOC618456	8.6532	27.688	1.67796	5e-05	0.00101657
TMC4	3.04985	0.408365	-2.90081	0.011	0.0650267
ZNF667	1.50276	4.28631	1.51212	0.0044	0.0336617
ZNF419	12.668	33.7931	1.41554	5e-05	0.00101657
LOC509810	79.9616	173.31	1.11597	5e-05	0.00101657
LOC789989	5.70464	21.7541	1.93108	5e-05	0.00101657
ZNF8	4.47926	19.6132	2.13049	0.0048	0.0359605
LOC101903649	2.66353	5.84612	1.13414	0.00215	0.0199685
LOC101902469	0.149917	1.64009	3.45154	0.0111	0.0654378
FA2H	14.4772	6.04693	-1.25951	0.00145	0.0148123
BCAR1	1.33343	0.0822215	-4.01948	0.00025	0.00381007
CFDP2	52.2442	108.026	1.04804	5e-05	0.00101657
ADAT1	5.90476	12.4228	1.07304	0.0038	0.0302956
MPHOSPH6	8.03313	2.45502	-1.71023	0.0001	0.00183867
MBTPS1	59.4761	131.669	1.14653	5e-05	0.00101657
ZDHHC7	26.1442	7.94103	-1.71909	5e-05	0.00101657
MVD	6.49246	2.32613	-1.48084	0.0034	0.0279424
ANKRD11	51.9076	106.768	1.04046	5e-05	0.00101657
CHMP1A	22.613	104.783	2.21218	5e-05	0.00101657
TCF25	3.84939	154.25	5.32449	0.0018	0.017487
SHCBP1	4.60051	9.95159	1.11313	0.00475	0.0356677
OGFOD1	5.79381	25.4909	2.1374	5e-05	0.00101657
DOK4	1.33843	5.84155	2.1258	0.033	0.138976
KIFC3	3.02699	9.45764	1.6436	5e-05	0.00101657
CNGB1	4.61026	10.547	1.19392	0.0014	0.014431
CSNK2A2	38.974	10.9622	-1.82998	5e-05	0.00101657
SLC38A7	11.4881	5.47845	-1.0683	0.00095	0.0107379
CENPT	12.6243	32.594	1.3684	5e-05	0.00101657
LCAT	10.9434	3.95563	-1.46808	0.0059	0.0416603
CHTF8	21.5844	5.1735	-2.06078	0.0055	0.0396364
NQO1	1.93268	0.437592	-2.14295	0.02305	0.108726
DHX38	7.44791	15.625	1.06895	0.00015	0.00252854
MARVELD3	2.17834	0.47706	-2.19099	0.00965	0.0593084
ANKRD27	10.2828	21.7962	1.08384	5e-05	0.00101657
LOC104974858,LOC104974859,LOC613546	2.60822	6.57805	1.3346	0.014	0.0769457
ZFP30	56.9409	144.783	1.34636	5e-05	0.00101657
YIF1B	2.80954	0.41693	-2.75246	0.01195	0.068824
SARS2	30.7052	69.0031	1.16818	5e-05	0.00101657
LOC529686	17.9217	6.12088	-1.54989	5e-05	0.00101657
FBL	71.2939	251.404	1.81816	5e-05	0.00101657
RPS19	116.33	17.8583	-2.70355	5e-05	0.00101657
LYPD3	10.6524	4.7334	-1.17024	0.0006	0.00758476
ETHE1	370.222	1160.19	1.6479	5e-05	0.00101657
DMWD	3.28397	0.708279	-2.21305	5e-05	0.00101657
PRKD2	7.72498	3.21541	-1.26453	0.0013	0.0136378
STRN4	8.06977	3.80601	-1.08425	0.03475	0.143855
SLC1A5	41.1004	168.976	2.03959	5e-05	0.00101657
AP2S1	330.704	150.671	-1.13413	5e-05	0.00101657
KPTN	6.83412	1.9338	-1.82132	0.0002	0.00318901
NAPA	37.4682	85.0074	1.18192	5e-05	0.00101657
LIG1	42.2494	172.846	2.03248	5e-05	0.00101657
SLC17A7	2.45648	1.12168	-1.13093	0.0402	0.15825
PIH1D1	23.5463	50.201	1.09222	0.0007	0.00855537
PNKP	7.83505	27.0763	1.78902	0.0002	0.00318901
VRK3	3.29709	1.25287	-1.39596	0.0288	0.126965
LOC100140550	84.6557	207.697	1.2948	5e-05	0.00101657
ETFB,VSIG10L	54.5828	226.493	2.05295	5e-05	0.00101657
LOC787554	6.24726	13.5454	1.11651	0.0027	0.0236726
LOC101903564	1.62641	7.50166	2.20552	0.0001	0.00183867
RPL28	639.972	290.695	-1.1385	5e-05	0.00101657
LOC104974959,RPS9	243.464	68.7874	-1.82349	5e-05	0.00101657
CNOT3	37.5602	75.3003	1.00345	0.00025	0.00381007
ZNF583	3.33281	7.09309	1.08968	0.0134	0.0745972
ZIM3	3.75567	7.64248	1.02497	0.0471	0.175949
ZNF416	2.06322	5.26725	1.35215	0.0095	0.0586118
LOC790009	0.651661	3.36142	2.36687	0.04705	0.17585
LOC789996	0.91858	3.92892	2.09665	0.00015	0.00252854
YPEL2	26.5678	12.6245	-1.07345	0.0379	0.152153
BRIP1	3.02349	6.50864	1.10614	0.00055	0.00710322
PIGW	9.0724	30.4799	1.7483	0.02715	0.121813
AATF	21.6231	45.9834	1.08854	0.0002	0.00318901
LOC100847863	1.63584	3.50213	1.0982	0.0105	0.0629925
NLE1	4.43599	13.7353	1.63056	5e-05	0.00101657
MYO1D	77.3897	34.1699	-1.17941	5e-05	0.00101657
TEFM	0.543463	2.22512	2.03363	0.0301	0.130499
UTP6	41.3191	102.476	1.31041	5e-05	0.00101657
KSR1	22.6997	9.52568	-1.25278	5e-05	0.00101657
TRAF4	11.2252	4.94003	-1.18415	0.00135	0.0140427
ERAL1	53.5226	153.11	1.51635	5e-05	0.00101657
GLOD4	24.7744	51.9348	1.06785	0.0001	0.00183867
CYB5D2	7.55176	23.9243	1.66359	5e-05	0.00101657
CXCL16	6.0304	0.943602	-2.676	0.014	0.0769457
BCL6B	3.40014	1.08136	-1.65275	0.0191	0.0953668
ELP5	147.385	695.062	2.23755	5e-05	0.00101657
EIF5A	247.287	71.3011	-1.79419	5e-05	0.00101657
NLGN2	2.40611	6.57799	1.45095	0.0038	0.0302956
POLR2A	100.583	257.498	1.35617	5e-05	0.00101657
TNFSF12	0.439929	2.05095	2.22095	0.0489	0.180502
SENP3	18.0858	8.38977	-1.10816	0.00115	0.012432
MPDU1	8.21795	19.0802	1.21523	0.00985	0.060154
CNTROB	5.85734	22.5972	1.94783	5e-05	0.00101657
FAM83G	3.05717	1.14218	-1.42041	0.0351	0.14473
FLII	37.15	15.903	-1.22407	0.0001	0.00183867
SREBF1	2.65342	0.860297	-1.62495	0.0008	0.00944432
COPS3	72.9764	24.0193	-1.60324	5e-05	0.00101657
LOC104968429	7.40892	42.1331	2.50762	5e-05	0.00101657
DLX3	6.14415	1.19876	-2.35767	5e-05	0.00101657
SPOP	2.25874	5.20862	1.20538	0.02395	0.11162
PHB	399.923	3503.94	3.13118	5e-05	0.00101657
LOC104975072	0.361852	1.11266	1.62055	0.04895	0.180563
MRPL10	23.4899	8.83336	-1.411	0.01125	0.0660217
RPL19	112.437	23.097	-2.28334	5e-05	0.00101657
STARD3	4.95553	2.02966	-1.2878	0.02495	0.114905
VPS25	65.2733	263.462	2.01303	5e-05	0.00101657
RND2	23.6647	57.2597	1.27478	0.0001	0.00183867
DBF4B	4.79223	12.0728	1.33299	5e-05	0.00101657
ACBD4	1.42533	4.83472	1.76214	0.00585	0.0414044
HEXIM2	2.10823	6.71992	1.67241	0.00835	0.0534652
LOC101904935	0.546021	3.07497	2.49354	0.011	0.0650267
MYL4	1.90718	0.0684795	-4.79962	0.0247	0.114159
TACO1	27.3817	11.5682	-1.24305	0.0001	0.00183867
DDX42	14.9566	50.1634	1.74585	5e-05	0.00101657
C19H17orf62	4.3754	9.31807	1.09062	0.01545	0.0823616
PYCR1	17.0233	47.2819	1.47378	5e-05	0.00101657
PCYT2	9.88949	22.2702	1.17115	0.0005	0.00658995
ARHGDIA	123.391	327.622	1.4088	5e-05	0.00101657
TIMP2	7.76042	1.88935	-2.03825	0.0097	0.0595281
TK1	7.94603	3.27336	-1.27946	0.01405	0.0771641
SRSF2	100.576	43.062	-1.2238	5e-05	0.00101657
UBE2O	5.15756	2.46763	-1.06356	0.0009	0.0103091
H3F3B	25.1428	100.785	2.00307	5e-05	0.00101657
NT5C	4.58728	1.26139	-1.86262	0.03295	0.138836
SRSF1	15.8826	38.0992	1.26232	5e-05	0.00101657
SUPT4H1	80.3199	172.656	1.10407	5e-05	0.00101657
SKA2	17.5571	4.61374	-1.92805	0.0013	0.0136378
PSMD11	49.5025	132.452	1.41989	5e-05	0.00101657
IFT20	40.5085	17.7623	-1.18941	0.00085	0.0098657
MYO18A	14.1734	30.5141	1.10629	5e-05	0.00101657
SLC43A2	26.7016	11.5819	-1.20506	0.0001	0.00183867
TSR1	18.8468	37.8484	1.00591	0.00485	0.0362052
TAX1BP3	167.802	673.694	2.00534	5e-05	0.00101657
TXNDC17	13.6999	6.45907	-1.08476	0.0467	0.17495
MIS12	24.5766	69.2764	1.49508	5e-05	0.00101657
PSMB6	13.4284	4.33707	-1.63049	0.0004	0.00554212
ARRB2	29.5369	11.9119	-1.31012	0.0447	0.169922
DVL2	10.0145	4.4594	-1.16718	0.00305	0.0258809
GABARAP	19.41	7.20207	-1.43032	0.00625	0.0433578
TMEM256	25.6811	80.3964	1.64642	0.01235	0.0704476
ZBTB4	1.40311	0.565267	-1.31163	0.01375	0.0759438
PER1	0.661826	1.5373	1.21587	0.0408	0.159709
AURKB	11.6878	26.4079	1.17596	5e-05	0.00101657
LOC101905715	6.29437	1.73585	-1.85842	5e-05	0.00101657
ZNF18	0.391491	1.98219	2.34005	0.0279	0.124155
PIGL	12.2511	49.7328	2.02129	5e-05	0.00101657
MAPK7	12.2502	5.94484	-1.04309	0.00215	0.0199685
ALKBH5	4.99388	1.46783	-1.76648	0.00085	0.0098657
TMEM11	23.7937	8.0457	-1.56429	0.00085	0.0098657
NME1	0.627749	3.3396	2.41142	0.025	0.115086
ACSF2	22.9129	52.3973	1.19333	5e-05	0.00101657
KAT7	36.393	78.2674	1.10475	5e-05	0.00101657
NFE2L1	39.886	89.7657	1.17028	5e-05	0.00101657
CDK5RAP3	2.30207	6.97566	1.5994	0.00115	0.012432
FBXO47	4.17243	8.38569	1.00704	0.01055	0.0631966
MIEN1	9.43529	70.2481	2.89632	5e-05	0.00101657
GSDMB	0.861712	2.65107	1.6213	0.0255	0.116751
CCR7	4.83347	0.833019	-2.53664	0.03365	0.140767
HDAC5	4.07811	1.18938	-1.7777	0.00085	0.0098657
CCDC43	6.05988	14.429	1.25161	0.0007	0.00855537
PLCD3	5.57011	2.73077	-1.0284	0.00405	0.03174
CCDC47	70.9978	224.198	1.65893	5e-05	0.00101657
SMARCD2	35.9555	14.8475	-1.276	0.00555	0.0398668
RAC3	7.30303	1.12831	-2.69433	0.00605	0.0423771
ANAPC11	8.04449	17.6142	1.13067	0.0238	0.111127
HGS	6.01678	13.9279	1.21091	0.00045	0.00610106
UBALD2	29.4171	8.0512	-1.86938	5e-05	0.00101657
TEN1	1.51494	0.231979	-2.70719	0.0089	0.0558498
LLGL2	9.24499	3.84643	-1.26515	5e-05	0.00101657
NUP85	15.4011	45.5745	1.5652	5e-05	0.00101657
GPRC5C	36.7054	16.499	-1.15361	5e-05	0.00101657
RPL38	53.0536	20.284	-1.38711	0.00165	0.0162951
PRKAR1A	8.86215	3.91114	-1.18007	0.0214	0.103111
NIPA2	82.0013	183.642	1.16317	5e-05	0.00101657
POLR2D	25.3617	102.382	2.01324	5e-05	0.00101657
LIMS2	1.73475	0.466689	-1.8942	0.03505	0.144619
BIN1	10.584	23.6071	1.15733	0.00015	0.00252854
NFE2L2	159.974	70.6508	-1.17906	5e-05	0.00101657
ATP5G3	27.2116	11.2566	-1.27345	0.02045	0.0999236
SPC25	15.4415	138.1	3.16083	5e-05	0.00101657
LOC104971189	0.987701	3.68726	1.9004	0.03435	0.142766
ARL5A	13.5736	2.85652	-2.24847	0.00015	0.00252854
ZRANB3	5.46551	12.1599	1.15371	0.00025	0.00381007
SLC39A10	3.8631	10.4609	1.43718	5e-05	0.00101657
C2H2orf69	1.34943	3.04677	1.17493	0.02245	0.106673
SPATS2L	17.8478	4.63192	-1.94607	5e-05	0.00101657
AOX1	6.31296	13.7228	1.12019	0.00015	0.00252854
ABI2	4.05722	1.43889	-1.49554	0.02685	0.120907
CREB1	15.2123	37.6901	1.30895	0.0001	0.00183867
LOC100300864	3.02496	11.7364	1.95601	5e-05	0.00101657
RPL37A	390.212	156.38	-1.3192	5e-05	0.00101657
ARPC2	1242.04	411.528	-1.59365	5e-05	0.00101657
STK16	47.2017	18.0633	-1.38577	5e-05	0.00101657
MFF	32.0843	11.6638	-1.45983	0.00065	0.00809029
PTMA	286.119	65.3218	-2.13098	5e-05	0.00101657
DIS3L2	4.08158	8.65252	1.08399	0.0096	0.0590784
PHC2	2.42316	1.20108	-1.01255	0.03615	0.147554
TRIM62	4.42053	1.75566	-1.3322	0.0071	0.0475855
AK2	201.646	527.404	1.38708	5e-05	0.00101657
YARS	6.53303	14.5205	1.15227	0.0004	0.00554212
PEF1	13.1685	6.49531	-1.01962	0.0107	0.0638002
DNAJC8	25.1976	51.3477	1.02701	5e-05	0.00101657
GPN2	3.3915	0.546735	-2.63301	0.02235	0.106298
UBXN11	0.965632	4.10039	2.08621	0.01745	0.089635
STMN1	10.0945	4.27427	-1.23982	0.0087	0.0549895
STPG1	16.0328	1.98992	-3.01024	0.00665	0.0453829
SRSF10	47.2354	148.796	1.6554	5e-05	0.00101657
HMGCL	1.92627	6.06451	1.65458	0.00035	0.00500052
LOC100849054	33.7498	105.309	1.64168	5e-05	0.00101657
HSPG2	5.19911	2.5469	-1.02952	5e-05	0.00101657
DDOST	89.9362	33.5907	-1.42084	5e-05	0.00101657
CAPZB	430.812	173.95	-1.30838	5e-05	0.00101657
LOC101903805,LOC104971391,MIR2358,RCC2	38.0361	87.0861	1.19507	5e-05	0.00101657
LOC788414	5.02785	1.22479	-2.0374	5e-05	0.00101657
CCDC115	11.3116	43.7198	1.95048	5e-05	0.00101657
ASNSD1	1.47611	3.40115	1.20423	0.0114	0.0665745
DNAJC10	5.35972	11.2335	1.06757	0.0011	0.0120159
LOC101905876	3.30255	9.01014	1.44797	5e-05	0.00101657
UBE2E3	40.7253	87.5762	1.10461	5e-05	0.00101657
LOC104971127	0.145856	1.75742	3.59085	0.02355	0.110344
R3HDM1	16.7684	7.8732	-1.09073	0.00075	0.00901115
LOC104971272	4.67298	0.63205	-2.88623	0.013	0.0730466
SF3B1	170.468	1306.12	2.93772	5e-05	0.00101657
CLK1	11.4252	35.2436	1.62514	5e-05	0.00101657
FAM126B	2.67879	5.82416	1.12047	0.0076	0.050031
AAMP	31.1552	94.4225	1.59966	5e-05	0.00101657
TMBIM1	87.7989	27.3861	-1.68076	5e-05	0.00101657
RNF25	164.255	486.944	1.56782	5e-05	0.00101657
TUBA4A	3.848	0.779713	-2.30309	0.04625	0.173958
DNPEP	40.7968	91.3998	1.16374	5e-05	0.00101657
FARSB	51.2723	25.202	-1.02464	5e-05	0.00101657
PDE6D	19.3058	9.35194	-1.0457	0.00645	0.0444254
S100PBP	69.6895	195.715	1.48974	5e-05	0.00101657
TMEM39B	4.38099	2.08897	-1.06847	0.02445	0.113401
ATPIF1	447.166	198.622	-1.17079	5e-05	0.00101657
XKR8	3.0607	1.18825	-1.36503	0.0026	0.0230459
SFN	273.675	958.108	1.80773	5e-05	0.00101657
ZDHHC18	6.53103	2.4951	-1.38821	0.00215	0.0199685
PIGV	5.57478	17.672	1.66448	5e-05	0.00101657
DHDDS	12.5941	29.1575	1.21111	0.0008	0.00944432
SH3BGRL3	125.683	56.5035	-1.15337	5e-05	0.00101657
CNKSR1	2.2669	6.85518	1.59647	0.0006	0.00758476
RCAN3	9.04194	26.5549	1.55428	5e-05	0.00101657
LYPLA2	6.9948	18.3037	1.38778	0.0003	0.00441801
OTUD3	5.39537	11.6842	1.11477	0.00015	0.00252854
MINOS1	183.508	399.045	1.12071	5e-05	0.00101657
LOC104971388	1.18621	6.77654	2.51419	0.0312	0.133665
SZRD1	9.62837	3.86348	-1.31739	0.01885	0.0944888
SPDL1	61.3454	148.3	1.27349	5e-05	0.00101657
ERGIC1	57.3584	20.2591	-1.50144	5e-05	0.00101657
BNIP1	11.757	24.8266	1.07836	0.00025	0.00381007
FAM169A	42.9968	91.7662	1.09373	5e-05	0.00101657
ENC1	4.9679	2.24869	-1.14355	0.0032	0.0268087
ANKRA2	6.15699	2.10936	-1.54542	0.0013	0.0136378
SERF1A	7.34809	20.2978	1.46588	0.00105	0.0116029
ERCC8	7.70006	18.0309	1.22753	0.0017	0.0167012
LOC104975239	1.63106	0.13535	-3.59104	0.01985	0.0979662
PLK2	30.1539	12.9375	-1.22078	0.0001	0.00183867
MIER3	4.5855	2.24999	-1.02716	0.00065	0.00809029
LOC783202	2743.66	6077.17	1.1473	5e-05	0.00101657
ZNF131	30.9001	68.0981	1.14	5e-05	0.00101657
GOLPH3	30.7206	140.464	2.19292	5e-05	0.00101657
LOC101904270	4.32886	17.7414	2.03506	5e-05	0.00101657
DAP	81.9109	32.3187	-1.34169	5e-05	0.00101657
MED10	31.3801	15.4178	-1.02525	0.00075	0.00901115
LPCAT1	7.42443	3.44904	-1.10609	0.00585	0.0414044
PANK3	20.762	54.9226	1.40345	5e-05	0.00101657
BOD1	10.8611	2.77787	-1.96712	0.00015	0.00252854
UTP15	12.1693	25.414	1.06238	5e-05	0.00101657
BTF3	81.8803	25.5599	-1.67964	5e-05	0.00101657
CCNB1	78.5579	37.3826	-1.07139	5e-05	0.00101657
PIK3R1	31.7827	15.8229	-1.00622	0.0006	0.00758476
RNF180	1.19472	0.417115	-1.51816	0.0241	0.112166
RAB3C	8.45392	25.0794	1.56881	0.03775	0.151802
HSPB3	0.0332232	3.76001	6.8224	0.04275	0.164878
PELO	5.19052	12.7118	1.29222	0.0006	0.00758476
MRPS30	20.069	7.38574	-1.44216	0.00025	0.00381007
SUB1	3.7574	1.42463	-1.39915	0.00555	0.0398668
BASP1	210.683	94.1124	-1.16262	5e-05	0.00101657
TRIO	4.00166	1.28685	-1.63675	0.00405	0.03174
CCT5	31.3258	11.0903	-1.49805	5e-05	0.00101657
TPPP	3.71678	0.791362	-2.23164	0.0016	0.0159311
LOC101907679	16.6092	57.4148	1.78944	5e-05	0.00101657
ABHD2,LOC101908279	130.753	36.6429	-1.83524	5e-05	0.00101657
NGRN	8.86346	27.016	1.60787	5e-05	0.00101657
FAM103A1	11.9302	5.11501	-1.22182	0.0172	0.0886964
HDGFRP3	12.8209	2.04014	-2.65176	0.0005	0.00658995
TMED3	1.8326	0.441503	-2.0534	0.02045	0.0999236
TM2D3	45.209	22.4967	-1.0069	0.0016	0.0159311
UBE2Q2	17.8525	8.84908	-1.01253	0.0035	0.0285705
FBXO22	10.945	28.3976	1.3755	5e-05	0.00101657
PTPN9	3.47123	7.47672	1.10696	0.00165	0.0162951
COX5A	85.0118	31.0692	-1.45218	5e-05	0.00101657
UBL7	35.9287	90.2007	1.328	5e-05	0.00101657
SEMA7A	8.55834	2.67097	-1.67997	0.0003	0.00441801
SCFD1	5.84319	2.48204	-1.23523	0.02165	0.103989
LOC100337139	3.04693	1.49081	-1.03126	0.0471	0.175949
SRP54	6.29018	15.635	1.31361	0.00225	0.0206472
PSMA6	71.4695	168.328	1.23587	5e-05	0.00101657
MIPOL1	2.44661	1.05461	-1.21407	0.0259	0.117929
CTAGE5	12.4522	61.9826	2.31546	5e-05	0.00101657
HYPK	171.665	410.65	1.25832	5e-05	0.00101657
TMEM251	3.50458	1.56887	-1.15952	0.0276	0.123177
LOC514011	1.97155	0.534753	-1.88238	0.02705	0.121538
CEP170B	4.03414	0.639085	-2.65818	5e-05	0.00101657
LOC618633	1.48737	3.17667	1.09475	0.0147	0.0795712
LOC522540	2.35795	6.14604	1.38213	0.01295	0.0728038
AP3S2	31.369	63.1078	1.00848	5e-05	0.00101657
CIB1	168.658	574.635	1.76855	5e-05	0.00101657
MAN2A2	17.4038	49.0853	1.49589	5e-05	0.00101657
FURIN	103.628	44.074	-1.23342	5e-05	0.00101657
HOMER2	5.97228	12.4547	1.06034	0.0065	0.0446552
C21H15orf40	5.82208	12.1321	1.05923	0.0081	0.0523415
CTSH	67.8222	33.094	-1.03519	0.00075	0.00901115
ZNF589	21.551	57.4263	1.41396	5e-05	0.00101657
WDR61	5.50804	20.1708	1.87266	0.0002	0.00318901
LINGO1	3.79991	0.729929	-2.38014	0.0341	0.142017
PRKD1	1.56661	4.84226	1.62803	0.00325	0.0271038
SNX6	4.35691	1.54951	-1.49149	0.00125	0.0132165
CFL2	15.6991	5.27355	-1.57384	5e-05	0.00101657
NFKBIA	2.81375	0.596449	-2.23802	0.0438	0.167646
SLC25A21	2.79769	0.728531	-1.94117	0.0233	0.109493
NDUFB1	35.0924	225.248	2.68228	5e-05	0.00101657
CCDC85C	1.26691	0.580398	-1.1262	0.0373	0.150661
C21H14orf2	20.5369	268.097	3.70647	5e-05	0.00101657
AKT1	36.0969	78.4698	1.12026	5e-05	0.00101657
CRIP1	2934.59	892.425	-1.71736	5e-05	0.00101657
TRIM71	2.49334	0.931299	-1.42076	0.0092	0.0571644
CTDSPL	38.1451	18.3561	-1.05524	0.0088	0.0554119
RPL14	645.37	255.767	-1.3353	5e-05	0.00101657
ABHD5	3.51868	11.1823	1.66811	0.02445	0.113401
KLHL40	3.33231	16.647	2.32067	5e-05	0.00101657
ZNF197	0.97821	2.04951	1.06706	0.0256	0.117088
LOC100848430	22.0486	62.3992	1.50084	0.0001	0.00183867
FOXP1	13.5902	5.87736	-1.20933	0.00015	0.00252854
FRMD4B	6.40436	2.47551	-1.37133	0.0002	0.00318901
TNNC1	1.97027	0.342008	-2.52629	0.02835	0.125533
DUSP7	5.46088	2.51389	-1.11921	0.0014	0.014431
PCBP4	1.82172	0.492922	-1.88587	0.0214	0.103111
IFRD2	1.50619	0.345425	-2.12446	0.0132	0.0737898
TRAIP	8.72177	17.5297	1.00711	0.00215	0.0199685
RHOA	865.479	2728.24	1.6564	5e-05	0.00101657
GPX1	51.6966	18.9043	-1.45136	5e-05	0.00101657
DALRD3	7.35105	26.2201	1.83465	0.0064	0.0441579
PRKAR2A	29.2177	242.24	3.05152	5e-05	0.00101657
CCDC51	6.53821	43.4854	2.73356	5e-05	0.00101657
MBD4	18.9605	9.35473	-1.01923	0.00135	0.0140427
MRPS25	53.898	19.4936	-1.46723	0.00355	0.028869
COPG1	40.12	18.9844	-1.07951	5e-05	0.00101657
RPN1	188.484	76.083	-1.30879	5e-05	0.00101657
MGLL	2.83521	1.05282	-1.42919	0.0304	0.131459
TPRA1	1.83769	0.447357	-2.03839	0.0419	0.162676
JAGN1	7.10409	2.95976	-1.26317	0.00315	0.0264932
EDEM1	73.5803	191.011	1.37626	5e-05	0.00101657
SPCS1	12.1356	5.23325	-1.21347	0.0094	0.0581476
MANF	11.1931	1.71952	-2.70253	0.01745	0.089635
HYAL1	6.9454	21.0323	1.59848	0.00275	0.0239963
RBM5	40.3459	86.0983	1.09356	5e-05	0.00101657
RNF123	3.91253	8.01428	1.03447	0.0157	0.0833338
KLHDC8B	5.58728	14.8719	1.41237	0.0005	0.00658995
NDUFAF3	132.684	62.2264	-1.09239	5e-05	0.00101657
WDR6	6.18908	14.2573	1.20391	0.0018	0.017487
ATRIP	3.34116	1.52978	-1.12702	0.0145	0.0788805
TMA7	21.9147	5.02333	-2.12518	0.0489	0.180502
PTPN23	2.77919	1.19105	-1.22242	0.0258	0.117652
SEC13	25.438	85.0943	1.74208	5e-05	0.00101657
IFT122	3.01272	6.89088	1.19362	0.0021	0.0196278
LSM3	37.8254	11.9982	-1.65654	0.0033	0.0274052
FBLN2	22.6903	10.2622	-1.14474	5e-05	0.00101657
GCLC	68.6787	29.7409	-1.20742	5e-05	0.00101657
PFDN6	25.5331	107.441	2.0731	5e-05	0.00101657
RPL10A	70.3449	607.629	3.11067	5e-05	0.00101657
CDKN1A	11.1771	4.50602	-1.31062	0.00065	0.00809029
RNF8	7.95399	27.834	1.8071	5e-05	0.00101657
PPP2R5D	93.6681	28.4073	-1.7213	5e-05	0.00101657
RRP36	24.1161	64.0296	1.40874	5e-05	0.00101657
NEU1	10.2907	24.6043	1.25758	0.0001	0.00183867
CLIC1	1699.8	5613.55	1.72354	5e-05	0.00101657
LY6G6C	36.6467	14.2416	-1.36357	0.04355	0.167029
LY6G6E	10.0315	21.1109	1.07345	0.0018	0.017487
GPANK1	5.1651	13.6745	1.40462	0.00055	0.00710322
BAG6	59.3168	418.572	2.81896	5e-05	0.00101657
POU5F1	51.2903	13.2437	-1.95338	5e-05	0.00101657
LOC785873	20.7912	52.4477	1.33491	5e-05	0.00101657
ZFP57	10.2846	20.9763	1.02828	0.0014	0.014431
UBD	4.6237	0.953679	-2.27747	0.02865	0.126459
TRIM27	44.8485	21.8088	-1.04015	0.0001	0.00183867
HIST1H2BN	55.4819	20.3324	-1.44823	0.0005	0.00658995
LOC787269	1.1197	0.264459	-2.082	0.02075	0.10095
TDP2	2.29912	6.71324	1.54592	0.0038	0.0302956
DTNBP1	7.20475	19.0874	1.4056	5e-05	0.00101657
C23H6orf52	4.22605	22.5136	2.41341	5e-05	0.00101657
SLC35B3	4.25825	1.94352	-1.13159	0.0211	0.102097
BLOC1S5	22.4017	10.839	-1.04738	0.00115	0.012432
SSR1	15.927	5.87305	-1.43929	5e-05	0.00101657
TUBB2B	4.59251	10.3998	1.1792	0.01835	0.0927495
PRIM2	33.8513	72.2506	1.0938	5e-05	0.00101657
BAG2	37.1094	14.2901	-1.37677	5e-05	0.00101657
LOC618733	0.702707	2.3455	1.7389	0.0408	0.159709
WDR46	11.4108	28.7288	1.3321	5e-05	0.00101657
DAXX	19.7904	7.73089	-1.35609	5e-05	0.00101657
SNRPC	16.1711	6.18643	-1.38624	0.02885	0.127096
FKBP5	9.31384	43.0012	2.20693	5e-05	0.00101657
RPS4Y1	256.922	86.2582	-1.5746	5e-05	0.00101657
PIM1	21.4624	7.90729	-1.44056	5e-05	0.00101657
TFEB	8.74273	4.26103	-1.03688	0.00485	0.0362052
CCND3	10.0049	3.73678	-1.42084	0.00165	0.0162951
MRPS10	154.931	912.274	2.55784	5e-05	0.00101657
TBCC	6.27391	13.9199	1.14971	0.0002	0.00318901
CUL7	2.55198	7.22716	1.50181	5e-05	0.00101657
GTPBP2	4.39986	14.7203	1.74228	5e-05	0.00101657
SLC35B2	14.6975	40.6314	1.46703	5e-05	0.00101657
TRAM2	61.4926	23.0214	-1.41744	0.00015	0.00252854
BOLA-DRA	2.67175	0.639259	-2.06331	0.0152	0.08141
RNF5	6.2635	33.5398	2.42083	0.00015	0.00252854
STK19	9.27411	20.0502	1.11233	0.00605	0.0423771
HSPA1A	28.7745	11.4018	-1.33552	0.0005	0.00658995
LOC615278	2.97865	7.21636	1.27661	0.00095	0.0107379
LOC785582,OR12D2	1.23067	0.246376	-2.32051	0.03515	0.144841
ZKSCAN8	4.18355	9.24837	1.14447	0.00145	0.0148123
ZSCAN16	2.79251	6.5995	1.2408	0.03035	0.131303
HIST1H2BB	10.9247	27.2468	1.31849	0.0331	0.139233
HIST1H2AJ	2.06358	0.14512	-3.82983	0.0195	0.0967534
TMEM14C	33.47	82.3233	1.29843	5e-05	0.00101657
LOC104969862	0.953511	2.28107	1.25839	0.0164	0.0857654
FARS2	21.0835	3.42982	-2.61991	0.0001	0.00183867
MBP	4.50564	1.64751	-1.45145	0.04125	0.160976
TMX3	5.26608	10.9876	1.06107	0.0009	0.0103091
ZSCAN30	0.267042	1.15545	2.11331	0.0356	0.146159
NDC80	92.0191	210.052	1.19074	5e-05	0.00101657
SMCHD1	42.2765	107.907	1.35186	5e-05	0.00101657
LRRC30	5.01709	16.0644	1.67894	5e-05	0.00101657
NAPG	5.21758	12.7156	1.28515	0.00015	0.00252854
POLI	6.0722	12.814	1.07743	0.00235	0.0213253
SEC11C	10.5907	4.55974	-1.21577	0.0057	0.0406451
GRP	6.29518	1.42348	-2.14483	0.0221	0.10547
CTDP1	3.1406	0.766398	-2.03488	5e-05	0.00101657
ELP2	12.2348	27.2465	1.15508	5e-05	0.00101657
C24H18orf21	39.3828	116.178	1.5607	5e-05	0.00101657
MAPRE2	3.68054	1.70519	-1.10998	0.0011	0.0120159
DSG3	17.073	34.9783	1.03475	0.0001	0.00183867
PSMA8	1.69625	0.260509	-2.70294	0.02685	0.120907
PTPN2	23.9559	49.0438	1.03369	0.0016	0.0159311
MC2R	1.03099	3.0861	1.58175	0.0004	0.00554212
RPL17	86.2386	38.3412	-1.16944	0.0005	0.00658995
ACAA2	11.0152	29.2497	1.40893	5e-05	0.00101657
CCDC68	27.2663	118.396	2.11843	5e-05	0.00101657
FECH	18.8359	7.98336	-1.23842	5e-05	0.00101657
CHTF18	8.15984	2.67076	-1.61129	5e-05	0.00101657
CACNA1H	6.97124	3.32021	-1.07014	5e-05	0.00101657
NDUFB10	24.3189	10.0201	-1.27918	0.0127	0.0718011
TBL3	21.978	9.48947	-1.21166	0.0002	0.00318901
ATP6V0C	135.542	21.6563	-2.64588	5e-05	0.00101657
PRSS22	10.1384	2.56644	-1.98198	5e-05	0.00101657
LOC104970105	1.71609	11.314	2.72091	5e-05	0.00101657
NAA60	44.4876	20.2506	-1.13544	0.0005	0.00658995
HMOX2	33.4138	7.37223	-2.18027	5e-05	0.00101657
PMM2	34.8545	11.1039	-1.65028	5e-05	0.00101657
CIITA	0.568418	1.42973	1.33071	0.0111	0.0654378
ERCC4	12.8274	5.63929	-1.18564	0.0007	0.00855537
NTAN1	39.7159	13.083	-1.60202	5e-05	0.00101657
UBFD1	9.7156	3.88261	-1.32328	0.00535	0.0388759
NSMCE1	1.73265	18.9706	3.45271	0.0341	0.142017
APOBR	6.78947	15.5714	1.19753	0.02465	0.113977
TBX6	2.98209	0.42063	-2.8257	0.00615	0.0428182
LOC540981	7.24861	3.12515	-1.21378	0.01765	0.0903721
MRPS17	8.67524	19.5538	1.17247	0.0165	0.0861744
CRCP	35.6332	79.5207	1.15811	0.0021	0.0196278
RFC2	5.59136	2.35105	-1.24989	0.0147	0.0795712
STX1A	5.53629	2.68415	-1.04445	0.03845	0.153541
MLXIPL	3.46483	1.65373	-1.06706	0.03685	0.14947
MDH2	174.704	74.7012	-1.22571	5e-05	0.00101657
FIS1	16.0093	53.288	1.7349	5e-05	0.00101657
PLOD3	33.9155	117.439	1.79189	5e-05	0.00101657
LRCH4	8.06426	2.52118	-1.67745	0.0022	0.0203124
ZDHHC4	20.0129	9.05383	-1.14433	0.0033	0.0274052
C25H7orf26	8.24255	17.1357	1.05584	0.0005	0.00658995
MAD1L1	1.96173	12.0017	2.61304	5e-05	0.00101657
MICALL2	6.98956	3.46837	-1.01094	0.009	0.0562846
MRPL28	3.14238	0.943689	-1.73547	0.0483	0.178955
NME3	1.26391	0.114593	-3.4633	0.0156	0.0829319
MSRB1	34.7172	87.3553	1.33124	5e-05	0.00101657
ZNF598	23.8249	10.4739	-1.18567	5e-05	0.00101657
PKMYT1	5.91548	2.72286	-1.11938	0.0323	0.136988
SLX4	5.32846	2.34663	-1.18313	0.0003	0.00441801
CORO7	7.90657	2.63407	-1.58576	5e-05	0.00101657
NAGPA	1.19439	4.97576	2.05864	5e-05	0.00101657
LITAF	149.728	69.5787	-1.10562	5e-05	0.00101657
LOC783466	8.70565	21.3093	1.29146	5e-05	0.00101657
EIF3CL	533.754	1131.5	1.08399	0.0001	0.00183867
NUPR1	25.7149	12.6225	-1.02661	0.03455	0.14332
PPP4C	27.2684	10.7474	-1.34324	0.00025	0.00381007
GUSB	16.7136	7.50522	-1.15505	0.0002	0.00318901
SBDS	36.4361	18.2133	-1.00037	5e-05	0.00101657
WBSCR22	22.0494	57.1791	1.37475	0.0001	0.00183867
ARPC1A	79.7904	31.1587	-1.35658	5e-05	0.00101657
BRI3	14.4488	2.00079	-2.8523	0.008	0.0518648
AP5Z1	1.38394	0.415426	-1.73612	0.0326	0.137817
FOXK1	1.3076	0.582383	-1.16688	0.02725	0.12213
EIF3B	23.9442	10.1141	-1.24332	5e-05	0.00101657
RPP30	64.8342	213.013	1.71611	5e-05	0.00101657
LOC104975955	7.50749	27.4886	1.87243	0.0432	0.16606
CC2D2B	11.5938	43.8453	1.91907	5e-05	0.00101657
MARVELD1	4.04842	9.82963	1.27978	0.00195	0.0185581
R3HCC1L	2.59834	9.64265	1.89184	5e-05	0.00101657
LOC101906058	70.1511	19.7902	-1.82568	5e-05	0.00101657
BTRC	32.9518	73.5814	1.15899	0.00035	0.00500052
SFXN2	6.27486	15.1976	1.27619	0.0002	0.00318901
AS3MT	6.06082	2.8019	-1.11311	0.01875	0.0941634
SHOC2	40.0781	104.64	1.38455	5e-05	0.00101657
TCF7L2	22.4547	8.57557	-1.38871	0.0023	0.020978
LOC104975992	0.863235	3.84464	2.15502	0.0395	0.15633
LOC104975996	3.52668	24.3596	2.78811	0.03015	0.130671
BAG3	4.99827	2.13682	-1.22596	0.017	0.087991
LIPA	3.67963	7.73148	1.07118	0.0095	0.0586118
FRA10AC1	2.7633	7.24355	1.39031	0.00825	0.0530236
LOC785540	5.61584	2.11378	-1.40968	0.0022	0.0203124
ALDH18A1	10.0551	21.8961	1.12275	0.00015	0.00252854
RRP12	15.1406	58.5672	1.95167	5e-05	0.00101657
HPS1	2.68886	12.3164	2.19552	0.0006	0.00758476
SCD	18.1519	7.62284	-1.25172	5e-05	0.00101657
MGEA5	23.0371	53.2148	1.20786	5e-05	0.00101657
NT5C2	13.0548	26.1274	1.00099	0.00015	0.00252854
ITPRIP	3.2011	0.912488	-1.81069	0.00035	0.00500052
BBIP1	1.37837	8.72142	2.6616	0.0057	0.0406451
KIAA1598	14.761	4.84097	-1.60843	5e-05	0.00101657
FAM204A	6.18129	14.0866	1.18834	0.0179	0.0912667
NSMCE4A	32.595	13.9	-1.22957	0.00725	0.0483194
LOC104970835,OAT	22.0859	9.89035	-1.15903	0.00055	0.00710322
UROS	1.4921	0.47466	-1.65238	0.0349	0.144198
BNIP3	73.5128	33.2966	-1.14262	5e-05	0.00101657
DLC1	52.8844	24.8425	-1.09003	5e-05	0.00101657
CLDN23	1.41214	0.259651	-2.44323	0.0122	0.0698464
ERI1	6.11882	2.70823	-1.1759	0.01915	0.0955339
WRN	1.43206	4.97592	1.79687	0.0001	0.00183867
PROSC	91.5126	30.96	-1.56356	5e-05	0.00101657
EIF4EBP1	51.1895	24.5018	-1.06296	0.0009	0.0103091
ASH2L	11.6696	5.69379	-1.03529	0.003	0.0255663
HOOK3	22.3068	60.6147	1.44219	5e-05	0.00101657
FNTA	7.47794	3.13851	-1.25256	0.0154	0.082165
LOC101905822	31.8503	14.5823	-1.12709	5e-05	0.00101657
LOC101905777	0.755878	8.72547	3.52901	0.0005	0.00658995
LOC101905775,SPAG11B	0.509133	1.84736	1.85935	0.0486	0.179766
DCTD	6.50937	1.6954	-1.94089	5e-05	0.00101657
TRIML2	89.9408	229.85	1.35364	5e-05	0.00101657
VPS37A	15.025	5.73476	-1.38956	5e-05	0.00101657
LOC533821	2.41456	0.767946	-1.65268	0.00165	0.0162951
STAR	1.18829	2.44173	1.03902	0.02235	0.106298
FGFR1	2.55506	1.26937	-1.00924	0.0162	0.0850212
PLAT	0.391794	1.77186	2.1771	0.0189	0.09467
OXSM	3.13603	14.0742	2.16605	0.0001	0.00183867
NR1D2	8.75636	2.671	-1.71295	5e-05	0.00101657
RPL15	99.6837	28.9515	-1.78372	5e-05	0.00101657
UBE2E1	103.627	47.192	-1.13479	0.0002	0.00318901
KCNK1	1.6804	0.427663	-1.97426	0.032	0.136122
TBCE	42.0932	19.1324	-1.13757	0.0008	0.00944432
NRBF2	8.45945	2.7813	-1.60481	0.00335	0.0276706
KIAA1279	18.4329	37.0332	1.00653	5e-05	0.00101657
PPP3CB	0.61634	4.33206	2.81326	0.02	0.0985254
PPIF	20.0248	8.43274	-1.24771	0.01035	0.0623414
BMPR1A	8.14327	19.1018	1.23003	5e-05	0.00101657
LOC101908080	1.55049	8.33005	2.4256	0.01305	0.07324
CCSAP	237.847	114.17	-1.05885	0.00105	0.0116029
GNG4	0.451117	1.18029	1.38757	0.0196	0.0971342
ERO1LB	7.71536	17.0621	1.14499	0.00065	0.00809029
RASGEF1A	1.52428	0.220143	-2.79162	0.01515	0.0811943
HNRNPF	40.4326	85.9395	1.0878	5e-05	0.00101657
RUFY2	5.50649	20.7541	1.91419	5e-05	0.00101657
SAR1A	60.9728	266.391	2.12731	5e-05	0.00101657
PSAP	348.911	702.299	1.00923	5e-05	0.00101657
DNAJB12	20.404	58.3885	1.51683	5e-05	0.00101657
PTPN20B	0.891879	1.83749	1.04282	0.0369	0.149592
COG2	11.9896	52.7586	2.13762	5e-05	0.00101657
LOC104970173	319.175	140.131	-1.18757	5e-05	0.00101657
CREBZF	1.21589	3.2124	1.40164	0.01095	0.0648127
GAB2	17.5068	6.51773	-1.42547	5e-05	0.00101657
CLNS1A	29.314	14.6516	-1.00053	0.00055	0.00710322
PAK1	26.8883	12.8322	-1.06722	5e-05	0.00101657
PTPN5	1.81245	0.26955	-2.74931	0.00665	0.0453829
LOC782688	5.64348	11.4443	1.01997	0.0073	0.0485364
TBRG1	47.9814	22.9321	-1.06511	0.0002	0.00318901
FOXRED1	3.79447	16.963	2.16042	0.0002	0.00318901
CCDC86	6.02771	28.3802	2.2352	5e-05	0.00101657
TMEM216	1.66277	0.211616	-2.97407	0.0089	0.0558498
INCENP	7.91493	2.29463	-1.78632	5e-05	0.00101657
RTN3	12.879	2.32421	-2.47021	0.0402	0.15825
C29H11orf84	5.22723	10.5168	1.00858	0.01975	0.0975944
FKBP2	47.266	473.952	3.32587	5e-05	0.00101657
LOC100336747	5.81171	1.25682	-2.20918	0.0467	0.17495
PPP2R5B	0.910281	3.60696	1.9864	0.00895	0.0560465
SPDYC	17.8316	4.24637	-2.07014	5e-05	0.00101657
PCNXL3	12.4844	5.53782	-1.17273	5e-05	0.00101657
MUS81	8.62128	3.46074	-1.31682	0.01155	0.0672311
DRAP1	97.1221	37.916	-1.35699	5e-05	0.00101657
SART1	3.96778	8.75368	1.14156	0.0001	0.00183867
RBM14	13.5697	6.45432	-1.07205	0.0019	0.0181974
RHOD	6.82059	1.13314	-2.58958	0.0403	0.158511
RAD9A	6.21839	14.9438	1.26493	0.0455	0.172093
NDUFV1	13.4297	32.1266	1.25834	0.00015	0.00252854
NDUFS8	19.131	5.77134	-1.72893	0.00105	0.0116029
PPP6R3	70.2595	160.079	1.18802	5e-05	0.00101657
CHID1	10.2326	23.935	1.22595	0.00055	0.00710322
SLC25A22	3.27122	1.56479	-1.06386	0.0232	0.109215
MOB2	3.39114	0.254147	-3.73804	0.0065	0.0446552
IFITM3	362.798	115.13	-1.65591	5e-05	0.00101657
C29H11orf54	8.66086	23.0291	1.41088	5e-05	0.00101657
PRSS23	60.4111	15.9006	-1.92573	5e-05	0.00101657
C29H11orf73	4.93705	18.5469	1.90946	0.00025	0.00381007
ANKRD42	1.22515	3.41064	1.47708	0.0257	0.117324
ZDHHC13	5.19421	2.57097	-1.01459	0.03985	0.157326
SIAE	4.12768	8.73143	1.08089	0.00415	0.0322814
VPS37C	10.0823	31.8097	1.65764	5e-05	0.00101657
LOC104976268	2.34882	21.1691	3.17195	0.00215	0.0199685
CYB561A3	5.71983	62.0552	3.43951	5e-05	0.00101657
FADS3	53.0953	22.3366	-1.24917	5e-05	0.00101657
FTH1	903.717	242.196	-1.89969	5e-05	0.00101657
TUT1	11.8105	38.0407	1.68747	5e-05	0.00101657
UBXN1	36.5243	11.5189	-1.66486	5e-05	0.00101657
ZBTB3	3.63969	9.42541	1.37274	0.01205	0.069209
LOC104976274	10.5081	30.1278	1.5196	0.00375	0.0300308
LOC617154	13.8439	1.71138	-3.01602	0.00185	0.0178505
ATG2A	3.7291	7.63191	1.03322	0.01	0.060818
ZNHIT2	2.74976	0.64201	-2.09864	0.03835	0.153296
RELA	6.70205	1.98964	-1.75209	0.0015	0.0151848
CFL1	583.398	187.433	-1.63811	5e-05	0.00101657
FIBP	10.7632	4.28484	-1.3288	0.01605	0.084529
EIF1AD	4.41055	9.04347	1.03592	0.04045	0.158877
BRMS1	32.4825	78.7731	1.27804	5e-05	0.00101657
SLC29A2	25.6521	11.9207	-1.10561	5e-05	0.00101657
MRPL11	16.4986	41.0922	1.31652	0.0018	0.017487
ZDHHC24	2.65575	0.816074	-1.70235	0.0002	0.00318901
CORO1B	10.9569	4.15986	-1.39724	0.00025	0.00381007
PITPNM1	5.12559	1.99802	-1.35915	0.0006	0.00758476
LOC509055	3.33233	0.571499	-2.54371	0.02215	0.105628
DHCR7	59.2543	27.6032	-1.10209	5e-05	0.00101657
AP2A2	15.9238	6.54791	-1.28208	5e-05	0.00101657
TSPAN4	12.5532	3.17893	-1.98144	0.0001	0.00183867
PNPLA2	11.9108	3.77495	-1.65774	0.0004	0.00554212
PHRF1	5.36427	2.37981	-1.17254	0.0015	0.0151848
BRSK2	1.55168	0.345987	-2.16504	0.0355	0.145908
CFAP126	5.18699	11.7349	1.17783	0.00695	0.0468433
PFDN2	70.4431	19.8011	-1.83088	0.01715	0.0885357
KCNJ10	0.724147	1.92367	1.40951	0.0421	0.16325
TAGLN2	216.384	65.2411	-1.72974	5e-05	0.00101657
MRPL24	15.4499	4.53995	-1.76685	0.00035	0.00500052
CRABP2	2.57168	0.362591	-2.8263	0.01405	0.0771641
LOC100848574	3.50387	0.805245	-2.12145	0.02025	0.0992625
RIT1	4.87329	15.4055	1.66048	5e-05	0.00101657
SCAMP3	27.1151	11.7299	-1.20891	0.00025	0.00381007
S100A5	30.6376	9.53007	-1.68475	0.0026	0.0230459
S100A11	17.3447	2.84738	-2.60679	0.0189	0.09467
S100A10	199.025	96.7168	-1.04111	0.00025	0.00381007
THEM4	3.15925	0.62999	-2.32618	0.01635	0.0855873
RFX5	2.38778	5.69389	1.25375	0.00155	0.0155611
GOLPH3L	9.8498	4.86324	-1.01818	0.01965	0.0972665
LOC104971503	2.93359	8.30373	1.50109	5e-05	0.00101657
MCL1	200.828	1171.13	2.54387	5e-05	0.00101657
ANP32E	19.862	42.0519	1.08216	5e-05	0.00101657
ACP6	8.10972	23.3599	1.52631	5e-05	0.00101657
PRKAB2	208.033	89.6366	-1.21465	0.0004	0.00554212
SEC22B	7.80483	25.9751	1.73469	5e-05	0.00101657
NOTCH2	3.7016	1.67224	-1.14636	0.0001	0.00183867
WARS2	16.745	43.264	1.36944	5e-05	0.00101657
LOC104971535	2.46307	1.09532	-1.16911	0.00635	0.0439016
LOC618976	34.6066	6.56787	-2.39755	0.03035	0.131303
CSDE1	44.2837	105.84	1.25704	5e-05	0.00101657
BCAS2	107.276	220.996	1.04269	5e-05	0.00101657
LRIF1	48.2757	104.633	1.11597	0.0001	0.00183867
GNAT2	1.62319	5.86661	1.8537	0.03605	0.147314
PSRC1	23.0617	57.867	1.32724	5e-05	0.00101657
DBT	32.5168	203.335	2.64461	5e-05	0.00101657
ALG14	10.111	23.0739	1.19033	0.0065	0.0446552
CNN3	25.2484	11.0942	-1.18639	0.0002	0.00318901
ARHGAP29	5.26098	2.09727	-1.32682	0.0014	0.014431
BCAR3	4.29557	0.703913	-2.60938	5e-05	0.00101657
TMED5	9.51913	23.1509	1.28217	0.0054	0.0391409
GLMN	3.93577	10.6742	1.43941	0.0006	0.00758476
BCL10	9.71885	3.29341	-1.5612	0.0058	0.0411474
SERBP1	70.3596	200.815	1.51305	5e-05	0.00101657
JUN	26.1933	11.1032	-1.23823	0.0002	0.00318901
PARS2	3.49649	7.30057	1.0621	0.0009	0.0103091
SSBP3	16.5875	6.56063	-1.33819	0.0004	0.00554212
TMEM59	48.9898	143.359	1.54908	5e-05	0.00101657
MAGOH	123.749	317.303	1.35844	5e-05	0.00101657
KTI12	6.65919	14.6001	1.13257	0.02035	0.0996163
EPS15	31.374	78.3941	1.32118	5e-05	0.00101657
PRDX1	1411.13	606.007	-1.21945	5e-05	0.00101657
HECTD3	6.05472	13.1163	1.11522	0.0008	0.00944432
ERI3	2.10119	7.43361	1.82285	0.0088	0.0554119
EBNA1BP2	6.74766	15.4302	1.1933	0.0006	0.00758476
PABPC4	92.9572	36.7418	-1.33915	5e-05	0.00101657
MTF1	15.4589	7.20009	-1.10235	0.0001	0.00183867
TRAPPC3	7.0092	18.3185	1.38598	0.0003	0.00441801
CLSPN	30.5286	64.8037	1.08591	5e-05	0.00101657
EFHD1	17.9715	8.51645	-1.07739	0.00105	0.0116029
GIGYF2	45.5891	117.696	1.3683	5e-05	0.00101657
INPP5D	35.6814	78.9125	1.14508	5e-05	0.00101657
MGST3	21.4305	7.96848	-1.42729	0.04955	0.182034
NUF2	17.5976	51.0424	1.53631	5e-05	0.00101657
C3H1orf226	4.92222	11.9289	1.27708	0.00215	0.0199685
ATF6	74.5985	288.33	1.9505	5e-05	0.00101657
DUSP12	4.36152	14.6783	1.75078	0.00135	0.0140427
FCGR2B,MIR2285T	23.0373	56.1271	1.28473	5e-05	0.00101657
FCGR2A	80.8002	186.109	1.20371	0.0003	0.00441801
CADM3	9.09252	4.19004	-1.11772	0.0052	0.0380879
PRCC	6.80817	3.36662	-1.01597	0.00415	0.0322814
BCAN	1.33546	0.382849	-1.80249	0.02735	0.122425
APOA1BP	28.6761	7.43007	-1.9484	0.0127	0.0718011
LMNA	13.1521	5.41204	-1.28105	0.00095	0.0107379
SLC50A1	9.20754	20.3319	1.14286	0.03035	0.131303
FLAD1,LENEP	3.25456	7.15375	1.13624	0.03	0.130223
CKS1B	71.3722	205.691	1.52704	5e-05	0.00101657
HAX1	11.5644	29.1597	1.33429	0.0008	0.00944432
SCNM1	22.9602	57.1599	1.31587	0.0002	0.00318901
BNIPL	0.518697	2.7565	2.40987	0.0208	0.101128
PRPF3	38.4703	92.3465	1.26331	5e-05	0.00101657
PLEKHO1	47.4497	174.838	1.88155	5e-05	0.00101657
PHGDH	7.07625	18.7928	1.40913	0.0009	0.0103091
FAM46C	7.6627	19.6223	1.35657	0.00095	0.0107379
CEPT1	3.2951	9.04687	1.4571	0.0007	0.00855537
STRIP1	25.2556	63.047	1.31983	5e-05	0.00101657
ATXN7L2	1.73986	3.75362	1.10931	0.02425	0.112689
HIAT1	10.7201	4.39758	-1.28553	0.00235	0.0213253
RWDD3	0.787397	3.49535	2.15028	0.01	0.060818
MTF2	13.283	33.4573	1.33274	5e-05	0.00101657
CDC7	8.24676	23.463	1.50849	5e-05	0.00101657
LMO4	5.07885	2.08746	-1.28275	0.02615	0.118758
HS2ST1	4.76805	10.8752	1.18956	0.02415	0.112336
CYR61	19.1796	7.13409	-1.42677	5e-05	0.00101657
RPF1	35.6935	15.8423	-1.17188	0.00035	0.00500052
IFI44L	18.9798	69.7206	1.87712	5e-05	0.00101657
ROR1	0.852998	2.08165	1.28711	0.0396	0.15661
PGM1	30.0778	11.0929	-1.43906	5e-05	0.00101657
MRPL37	47.2505	22.6702	-1.05953	0.00025	0.00381007
PODN	3.78127	1.43522	-1.39759	0.01185	0.0684053
SCP2	6.17136	14.349	1.21729	0.00075	0.00901115
AKR1A1	8.21378	3.68163	-1.1577	0.01265	0.0716531
RPS8	499.685	121.199	-2.04364	5e-05	0.00101657
B4GALT2	2.61219	0.393813	-2.72968	0.0022	0.0203124
PTPRF	24.5808	9.87582	-1.31556	5e-05	0.00101657
CDC20	55.7811	17.8535	-1.64357	5e-05	0.00101657
LOC614376	2.7614	10.672	1.95036	0.0073	0.0485364
C3H1orf50	1.39525	6.21914	2.15619	0.0246	0.113851
EXO5	15.7027	46.6735	1.57159	5e-05	0.00101657
ZFP69	6.74829	3.05809	-1.14189	0.0203	0.0994427
CAP1	99.4257	239.658	1.26929	5e-05	0.00101657
NDUFS5	60.1849	27.4646	-1.13183	0.0029	0.0249432
ADPRHL2	1.80621	3.93589	1.12372	0.03835	0.153296
GJA4	1.14183	0.0995137	-3.52031	0.01185	0.0684053
STK25	8.58009	4.24879	-1.01394	0.0488	0.180266
THAP4	5.05199	1.69944	-1.57179	0.00085	0.0098657
GRB10	13.5736	31.0125	1.19204	5e-05	0.00101657
RBM48	4.57168	11.672	1.35226	0.01185	0.0684053
COL1A2	3.53972	8.06245	1.18758	0.00045	0.00610106
PPP1R9A	2.96481	7.18105	1.27626	0.0027	0.0236726
GLCCI1	1.41917	0.675507	-1.07101	0.0466	0.174724
MALSU1	7.76359	1.7742	-2.12955	0.0375	0.151177
SLC25A40	8.75093	3.97976	-1.13676	0.0016	0.0159311
PMPCB	9.08497	18.5293	1.02826	0.0009	0.0103091
STARD3NL	7.68599	2.91274	-1.39985	0.0045	0.0342212
CTTNBP2	2.02592	0.912257	-1.15106	0.02215	0.105628
LOC101904529	39.7118	134.527	1.76026	0.0005	0.00658995
PURB	1.4569	3.37822	1.21336	0.0161	0.0846737
H2AFV	27.8638	57.7847	1.0523	0.0003	0.00441801
POLD2	38.0092	80.7721	1.08751	5e-05	0.00101657
LOC104972170,LSM8	4.81436	21.647	2.16875	0.0186	0.0936165
ARF5	38.6292	18.9579	-1.02689	0.0021	0.0196278
ATP6V1F	238.986	103.395	-1.20876	5e-05	0.00101657
KLHDC10	4.88419	14.0993	1.52943	0.0362	0.147694
MKLN1	21.501	54.7172	1.34759	5e-05	0.00101657
CALD1	116.935	47.7535	-1.29202	5e-05	0.00101657
LOC509513	3.24406	11.5762	1.83529	0.01345	0.0747869
CASP2	9.03147	47.8872	2.40661	5e-05	0.00101657
ZNF398	0.985133	2.27974	1.21048	0.0287	0.126621
GALNT11	11.1907	25.1294	1.16707	5e-05	0.00101657
BET1	2.74316	10.0041	1.86668	0.00035	0.00500052
NDUFA4	477.337	1404.29	1.55676	5e-05	0.00101657
TOMM7	33.9026	102.148	1.5912	0.00015	0.00252854
TRA2A	38.5085	99.0726	1.36331	5e-05	0.00101657
DBF4	38.0392	111.198	1.54757	5e-05	0.00101657
GNAI1,LOC104972015	4.79017	9.91753	1.0499	0.01295	0.0728038
ORC5	2.30778	1.05825	-1.12482	0.03315	0.139405
PUS7	3.72015	1.439	-1.3703	0.00525	0.0383569
MTURN	1.04178	3.09095	1.56901	0.00725	0.0483194
WIPF3	1.60599	0.768227	-1.06386	0.02325	0.109354
SNX10	0.308885	1.9012	2.62177	0.00365	0.0294306
CBX3	5.26376	2.56827	-1.03529	0.0324	0.13728
PPIA	111.355	17.3033	-2.68605	5e-05	0.00101657
YAE1D1	15.1044	59.4714	1.97723	5e-05	0.00101657
WASL	15.0559	6.70986	-1.16597	0.00055	0.00710322
POT1	7.64236	17.6928	1.21107	0.0001	0.00183867
RBM28	7.83177	16.4554	1.07115	0.00075	0.00901115
IMPDH1	8.05378	34.3251	2.09153	5e-05	0.00101657
COPG2	2.24688	7.58663	1.75554	0.00165	0.0162951
SLC35B4	5.0276	10.0768	1.0031	0.0358	0.146731
PTN	0.103941	1.13858	3.45341	0.0273	0.122289
MKRN1	26.2772	74.5157	1.50373	5e-05	0.00101657
PDIA4	165.844	524.12	1.66007	5e-05	0.00101657
TMUB1	9.66161	0.785514	-3.62055	0.00255	0.0227071
ABCF2	28.39	11.7182	-1.27664	5e-05	0.00101657
RHEB	4.82218	10.0279	1.05626	0.02835	0.125533
CRADD	0.490763	2.27129	2.21041	0.01815	0.092104
GTSF1	17.7971	37.5373	1.07669	0.0237	0.110784
ZNF385A	6.1173	14.543	1.24936	0.01205	0.069209
SMAGP	14.1791	5.40109	-1.39244	0.00015	0.00252854
FMNL3	4.67372	1.87632	-1.31666	0.0202	0.0990885
MCRS1	3.66539	13.6141	1.89306	5e-05	0.00101657
DDX23	38.9034	136.501	1.81095	5e-05	0.00101657
RPAP3	30.5534	208.218	2.76869	5e-05	0.00101657
LOC100337478	0.781898	2.39325	1.61392	0.04835	0.17907
DDIT3	94.4014	454.099	2.26613	5e-05	0.00101657
PRIM1	32.8933	79.2529	1.26867	5e-05	0.00101657
DNAJC14	11.2657	43.0136	1.93285	5e-05	0.00101657
GAS2L3	11.4736	24.254	1.07991	0.0001	0.00183867
CHST11	1.69104	0.731775	-1.20844	0.01075	0.064007
KIAA1033	21.184	43.6474	1.04292	5e-05	0.00101657
TCP11L2	2.99824	8.86171	1.56347	5e-05	0.00101657
POLR3B	7.79664	16.3775	1.07079	0.0002	0.00318901
APOL3	0.861604	2.17775	1.33774	0.0008	0.00944432
FAM60A	170.47	402.041	1.23782	5e-05	0.00101657
ABCC9	1.59438	3.54986	1.15477	0.0008	0.00944432
RECQL	12.5045	26.461	1.08141	0.00025	0.00381007
T2R65A	47.7039	110.133	1.20706	0.0002	0.00318901
DPPA3	753.944	2087.05	1.46894	5e-05	0.00101657
LOC751788	0.870921	2.07842	1.25487	0.012	0.0690062
PHB2	34.5449	12.6988	-1.44378	5e-05	0.00101657
NOP2	20.2644	40.666	1.00488	5e-05	0.00101657
LOC100847559	0.381993	3.97347	3.37878	0.0027	0.0236726
SH3BP1	6.70797	2.93497	-1.19253	0.0018	0.017487
LGALS1	739.736	275.248	-1.42628	5e-05	0.00101657
SYNGR1	14.559	7.0546	-1.04527	0.0444	0.169176
RBX1	7.38225	3.68908	-1.0008	0.0424	0.163991
L3MBTL2	10.8925	26.5082	1.2831	5e-05	0.00101657
ACO2	267.782	1139.73	2.08955	5e-05	0.00101657
CCDC134	5.87859	23.4711	1.99734	5e-05	0.00101657
SREBF2	15.2502	6.56181	-1.21666	0.0001	0.00183867
SULT4A1	2.47403	7.87137	1.66975	0.0066	0.0451483
PRR5	5.57959	2.78656	-1.00167	0.03355	0.140521
LOC104968450	36.3024	9.19206	-1.98161	5e-05	0.00101657
NUP50	61.7743	22.1031	-1.48275	5e-05	0.00101657
FAM118A	10.6914	5.01476	-1.0922	0.00205	0.0192948
TTC38	3.69674	0.955622	-1.95174	0.00095	0.0107379
MOV10L1	0.792639	2.06838	1.38376	0.00325	0.0271038
CCDC59	16.0888	58.2142	1.85532	5e-05	0.00101657
MGAT4C	0.748793	3.17246	2.08296	0.01245	0.0708191
BTG1	92.2525	38.315	-1.26768	5e-05	0.00101657
HOXC6	1.58911	3.54077	1.15584	0.0259	0.117929
ATP5G2	616.62	273.534	-1.17266	5e-05	0.00101657
PRR13	11.2095	3.87159	-1.53373	0.0016	0.0159311
PFDN5	14.9011	3.42731	-2.12027	5e-05	0.00101657
DAZAP2	4.09011	1.58758	-1.36531	0.00245	0.0220228
CSRNP2	16.3569	41.3163	1.33681	5e-05	0.00101657
TROAP	38.7076	83.1392	1.10291	5e-05	0.00101657
PRPH	5.72719	2.09155	-1.45325	0.0049	0.0365059
CACNB3	4.08362	10.1449	1.31283	0.0007	0.00855537
C5H12orf54	18.2289	6.19691	-1.55661	0.0012	0.0128542
PCED1B	21.5091	53.0584	1.30263	0.0001	0.00183867
LYZ	7.79666	21.7063	1.47719	5e-05	0.00101657
SLC35E3	1.10761	0.336176	-1.72016	0.04785	0.177858
NABP2,SLC39A5	16.9584	5.58313	-1.60285	0.001	0.011177
LOC104972454	0.0928336	1.73026	4.2202	0.0325	0.137572
LOC100848780	121.164	41.627	-1.54137	0.00025	0.00381007
ORMDL2	31.2464	8.82384	-1.82421	5e-05	0.00101657
NUP37	4.88719	13.7677	1.49421	0.00555	0.0398668
EIF3D	478.61	225.453	-1.08602	5e-05	0.00101657
TST	0.715532	4.14218	2.5333	0.01895	0.0947815
CCDC91	23.0677	62.5779	1.43978	5e-05	0.00101657
GOLT1B	57.1824	175.587	1.61854	5e-05	0.00101657
H2AFJ	27.7543	5.1917	-2.41843	5e-05	0.00101657
LOC104972537	0.1552	1.38426	3.15692	0.01075	0.064007
LOH12CR1	4.75272	1.25969	-1.91569	0.01635	0.0855873
BCL2L14	4.58474	1.98822	-1.20536	0.0292	0.12809
GABARAPL1	33.289	15.1606	-1.13472	0.0001	0.00183867
PHC1	35.5652	16.5989	-1.09937	0.0001	0.00183867
PEX5	1.27457	2.83306	1.15235	0.012	0.0690062
PTMS	43.5072	20.5612	-1.08133	0.00035	0.00500052
CCND2	30.397	10.2017	-1.57512	0.00025	0.00381007
ITFG2	3.57195	8.7355	1.29018	0.0014	0.014431
FKBP4	119.034	528.532	2.15062	5e-05	0.00101657
KDM5A	11.2898	22.5832	1.00023	0.0001	0.00183867
ATP6V1E1	77.1066	37.8637	-1.02604	5e-05	0.00101657
TMEM184B	7.17882	2.75622	-1.38105	0.00015	0.00252854
DDX17	37.6088	82.341	1.13054	5e-05	0.00101657
RPL3	108.722	306.629	1.49585	5e-05	0.00101657
RPS19BP1	6.81841	15.8889	1.22051	0.01175	0.0680108
MKL1	11.1876	3.02492	-1.88693	0.00155	0.0155611
CENPM	6.98073	14.4907	1.05368	0.0371	0.150128
NAGA	101.549	242.982	1.25868	5e-05	0.00101657
CYB5R3	44.6976	21.6615	-1.04506	0.00015	0.00252854
MCAT	5.02504	13.2759	1.4016	0.0004	0.00554212
TTLL12	20.3968	9.39475	-1.11842	0.00025	0.00381007
KIAA0930	12.1884	44.6359	1.87269	5e-05	0.00101657
HDAC10	1.29501	0.110858	-3.54617	0.0076	0.050031
ARSA	5.37274	10.756	1.00141	0.0109	0.0646287
NAF1	4.1763	1.88474	-1.14786	0.01425	0.0779209
LOC780876	32.1938	70.1758	1.12419	5e-05	0.00101657
LOC101904502	2.39596	5.53532	1.20806	0.0306	0.13202
C6H4orf3	4.75997	9.86767	1.05176	0.001	0.011177
CASP6	8.37109	3.22774	-1.37489	0.00375	0.0300308
PPA2	1.77412	0.281069	-2.65811	0.04825	0.178814
SLC9B2	1.16673	0.197746	-2.56075	0.04425	0.168818
UBE2D3	164.849	72.8741	-1.17767	5e-05	0.00101657
H2AFZ	171.455	1295.19	2.91726	5e-05	0.00101657
LOC104972712	2.86999	0.481383	-2.57579	0.04245	0.164091
MED28	44.9682	20.4791	-1.13475	0.004	0.0314465
PACRGL	2.73194	0.912519	-1.582	0.0041	0.0319984
KLHL5	1.4843	0.69442	-1.09591	0.03245	0.137407
WDR19	9.38155	3.28829	-1.51249	5e-05	0.00101657
GUF1	3.4383	9.79594	1.51049	0.0012	0.0128542
RASL11B	1.42781	0.315709	-2.17714	0.02185	0.104602
UTP3	3.85071	12.9522	1.75	5e-05	0.00101657
MOB1B	3.33572	8.03345	1.26802	0.00015	0.00252854
MRPL1	5.92007	1.86775	-1.66431	0.00935	0.057905
ANXA3	48.3121	17.5153	-1.46377	5e-05	0.00101657
CDS1	6.572	3.28573	-1.00012	0.0011	0.0120159
AFF1	45.2389	22.4457	-1.01112	0.00015	0.00252854
TMEM128	3.4701	15.6626	2.17428	5e-05	0.00101657
POLN	0.239204	1.12627	2.23523	0.02215	0.105628
PCGF3	4.30113	1.40696	-1.61214	0.03855	0.15376
MAEA	8.88648	29.6461	1.73816	5e-05	0.00101657
FGFR3	7.24045	3.24681	-1.15705	0.00125	0.0132165
TMA16	20.8579	57.9309	1.47374	0.00025	0.00381007
USP53	3.90893	8.75172	1.16279	0.0028	0.0243056
LOC100847143	11.8382	57.5291	2.28085	5e-05	0.00101657
ENPEP	338.698	775.844	1.19577	5e-05	0.00101657
AIMP1	20.0733	4.79053	-2.06702	0.0001	0.00183867
SEL1L3	9.88957	25.2554	1.35261	5e-05	0.00101657
LOC101905646	2.15723	0	#NAME?	5e-05	0.00101657
UGDH	9.18471	18.5216	1.0119	0.0004	0.00554212
SMIM14	7.43934	3.28279	-1.18025	0.04505	0.170864
BEND4	6.59554	1.90471	-1.79192	0.0003	0.00441801
KCTD8	18.4074	6.89682	-1.41629	5e-05	0.00101657
SGCB	3.34622	7.60658	1.18472	5e-05	0.00101657
SCFD2	6.12115	14.6541	1.25943	5e-05	0.00101657
AASDH	2.34755	5.9917	1.35181	0.00085	0.0098657
NAA11	90.2424	40.905	-1.14153	5e-05	0.00101657
LOC100847947	4.52159	10.5318	1.21985	0.04245	0.164091
LIN54,MIR2447	56.4451	146.191	1.37293	5e-05	0.00101657
PLAC8	45.4771	21.5172	-1.07965	0.0108	0.0642334
LOC101908403	3.54685	0.471158	-2.91226	0.03335	0.139987
CTBP1	2.13031	0.733851	-1.5375	0.0022	0.0203124
SLBP	68.0128	28.3686	-1.26151	5e-05	0.00101657
NELFA	7.24033	1.96841	-1.87902	0.0005	0.00658995
RAB28	7.17397	21.1295	1.55842	0.00015	0.00252854
TBC1D9B	3.61141	8.3637	1.21158	0.00025	0.00381007
HNRNPH1	73.2502	160.575	1.13235	5e-05	0.00101657
MRPL55	48.4539	142.033	1.55155	5e-05	0.00101657
ZNF354B	0.843674	2.39442	1.50492	0.0446	0.16968
FKBP8	8.44392	23.7215	1.49021	5e-05	0.00101657
CHERP	2.96801	1.04654	-1.50387	0.0034	0.0279424
WIZ	9.74989	3.78505	-1.36507	5e-05	0.00101657
BRD4	54.5536	118.146	1.11483	5e-05	0.00101657
DDX39A	56.4199	27.9583	-1.01293	5e-05	0.00101657
LPHN1	1.78508	5.35886	1.58594	5e-05	0.00101657
ASF1B	25.5844	54.1702	1.08224	5e-05	0.00101657
MRI1	6.27427	3.07364	-1.0295	0.0237	0.110784
C7H19orf53	42.6105	11.6409	-1.87201	5e-05	0.00101657
SYCE2	2.86696	10.9361	1.9315	0.016	0.0843603
MAN2B1	18.2096	7.78995	-1.22501	5e-05	0.00101657
SLC44A2	89.1295	39.103	-1.18862	5e-05	0.00101657
LDLR	10.6638	2.50082	-2.09226	0.0028	0.0243056
C3	7.33949	16.7879	1.19367	5e-05	0.00101657
DENND1C	1.5576	3.17159	1.02589	0.0299	0.129939
C7H19orf70	62.6296	337.43	2.42967	5e-05	0.00101657
C7H19orf10	8.98389	26.0672	1.53683	5e-05	0.00101657
MAP2K2	13.053	4.0522	-1.6876	0.0022	0.0203124
PIP5K1C	17.7798	8.55264	-1.0558	0.00035	0.00500052
LOC104969111	3.22583	1.54708	-1.06012	0.0427	0.164778
SGTA	47.6804	201.281	2.07774	5e-05	0.00101657
MOB3A	6.00397	2.37121	-1.34029	0.0099	0.0603955
IRF1	4.72084	2.12763	-1.1498	0.0372	0.150395
P4HA2	5.68479	14.1378	1.31438	0.0287	0.126621
TRIM41	6.85606	3.08491	-1.15215	0.0036	0.0291494
MGC137030	3.23006	0.519556	-2.63621	0.0399	0.157407
BSG	126.431	887.594	2.81154	5e-05	0.00101657
CNN2	86.7101	38.5458	-1.16963	5e-05	0.00101657
MIDN	4.91622	1.85711	-1.40449	0.0035	0.0285705
TXNDC15	3.15011	7.66533	1.28295	0.0161	0.0846737
KIF20A	212.002	428.026	1.01362	5e-05	0.00101657
EGR1	52.063	17.7287	-1.55417	5e-05	0.00101657
PAIP2	23.6377	8.18468	-1.53009	0.01655	0.0863636
SLC35A4	40.4878	15.9906	-1.34026	5e-05	0.00101657
HARS2	5.40678	22.6394	2.06599	5e-05	0.00101657
PCDHB11	0.303997	1.67966	2.46604	0.01	0.060818
ADRB2	2.7096	0.383686	-2.82008	0.0094	0.0581476
GRPEL2	2.99122	1.37836	-1.11778	0.0274	0.122547
TCOF1	37.3832	80.7742	1.1115	5e-05	0.00101657
GM2A	43.4236	20.3717	-1.09191	0.00025	0.00381007
LOC101907226	8.74049	57.788	2.72498	0.0386	0.153911
TTC1	21.8322	9.86296	-1.14637	0.001	0.011177
MSH3	2.28375	4.87798	1.09488	0.0377	0.151698
CAST	28.7106	12.0342	-1.25445	5e-05	0.00101657
RGMB	2.24842	0.905094	-1.31277	0.00975	0.0597326
PAM	1.95051	0.623313	-1.64582	0.00115	0.012432
LOC101901906	3.97427	0.265494	-3.90394	0.02235	0.106298
HIST3H2BB	2.84025	0.213656	-3.73266	0.01255	0.0712317
MAU2	13.6608	32.5407	1.2522	5e-05	0.00101657
IFI30	7.79936	3.20619	-1.28249	0.0175	0.0898366
B3GNT3	23.8661	6.10118	-1.9678	5e-05	0.00101657
PGLS	11.6909	4.66336	-1.32594	0.00885	0.0556149
BABAM1	9.62517	4.03015	-1.25598	0.0192	0.0957071
OCEL1	2.15112	0.415176	-2.37329	0.0395	0.15633
USE1	37.2009	150.267	2.01412	5e-05	0.00101657
TECR	24.1649	9.96862	-1.27745	0.00065	0.00809029
PKN1	4.29673	1.67971	-1.35502	0.00855	0.0543706
CD97	4.74635	2.14279	-1.14732	0.04525	0.171415
DCAF15	23.8191	8.15938	-1.54559	5e-05	0.00101657
LOC101906392	0.239118	2.1125	3.14316	0.01995	0.0983242
GCDH	3.47048	9.84201	1.50382	0.0026	0.0230459
JUNB	9.97186	3.58301	-1.47669	0.0061	0.0425844
OLFM2	2.17839	0.300004	-2.86021	0.00615	0.0428182
KRI1	10.1543	21.994	1.11501	0.00195	0.0185581
SPC24	29.4793	11.5094	-1.35689	0.0103	0.0621498
DOCK6	14.525	5.98358	-1.27946	5e-05	0.00101657
RAB3D	9.26934	4.3655	-1.08632	0.0361	0.147446
ELAVL3	2.006	0.850228	-1.2384	0.0474	0.176745
PEX11G	4.77741	13.5648	1.50557	0.0407	0.1595
NDUFA7	119.594	290.245	1.27913	5e-05	0.00101657
ZNF414	7.82801	2.62914	-1.57405	0.00055	0.00710322
CATSPERD	3.01985	12.4358	2.04195	5e-05	0.00101657
SAFB	31.061	83.2897	1.42303	5e-05	0.00101657
UHRF1	2.82245	5.97299	1.08151	0.00485	0.0362052
HDGFRP2	4.43098	2.11427	-1.06747	0.03595	0.147122
FZR1	3.29142	1.32196	-1.31602	0.0341	0.142017
NCLN	38.4646	15.7837	-1.28509	5e-05	0.00101657
PDLIM4	63.6092	18.9293	-1.74861	0.0101	0.0613072
LMNB1	15.2066	40.7212	1.42108	5e-05	0.00101657
GRAMD3	63.0341	133.947	1.08746	5e-05	0.00101657
SRFBP1	5.71763	11.5344	1.01245	0.00395	0.0311773
PDLIM7	16.0011	5.36292	-1.57708	0.0045	0.0342212
CLK4	26.8655	67.3543	1.32602	5e-05	0.00101657
RNF126	9.96387	1.12761	-3.14343	5e-05	0.00101657
R3HDM4	6.57695	3.16357	-1.05587	0.03855	0.15376
TMEM259	38.8075	16.8312	-1.2052	0.0002	0.00318901
POLR2E	60.3649	178.586	1.56484	5e-05	0.00101657
SBNO2	5.88166	14.1415	1.26564	0.0001	0.00183867
ABHD17A	3.65578	0.305164	-3.58252	0.0064	0.0441579
VDAC1	12.7199	4.22091	-1.59146	5e-05	0.00101657
PITX1	2.01773	0.403823	-2.32094	0.01705	0.088183
H2AFY	18.0099	7.68124	-1.22938	0.00105	0.0116029
GFRA3	12.2553	5.65436	-1.11597	0.0202	0.0990885
LOC104969186	0.873543	2.31371	1.40526	0.0036	0.0291494
PFDN1	19.2289	9.60044	-1.0021	0.04435	0.169054
APBB3,SRA1	23.1878	215.098	3.21355	5e-05	0.00101657
HARS	12.0383	24.3198	1.0145	0.0002	0.00318901
TAF7	10.1626	36.8774	1.85947	5e-05	0.00101657
LOC786565	12.0197	5.32776	-1.1738	0.00055	0.00710322
LOC786565	13.3021	5.9183	-1.1684	0.00215	0.0199685
HDAC3	14.1759	6.34447	-1.15987	0.0293	0.128379
PDGFRB	1.74348	7.1289	2.03171	0.0001	0.00183867
RPS14	1793.11	319.806	-2.4872	5e-05	0.00101657
DCTN4	101.372	221.358	1.12673	5e-05	0.00101657
ZNF300	2.99753	6.37328	1.08826	0.0029	0.0249432
PWWP2A	57.4643	125.362	1.12537	5e-05	0.00101657
CETN3	1.49373	9.84272	2.72014	0.04485	0.170338
LOC104972874	5.0438	19.0654	1.91837	0.0379	0.152153
LIX1	23.0123	46.2988	1.00857	5e-05	0.00101657
SAP30	1.15402	0.156564	-2.88185	0.02415	0.112336
NDUFB6	88.145	40.3948	-1.12571	0.00055	0.00710322
CDKN2A	3.12328	11.8263	1.92086	5e-05	0.00101657
RPS6	267.683	1162.76	2.11896	5e-05	0.00101657
PLIN2	65.0406	149.36	1.19938	5e-05	0.00101657
PSIP1	13.8138	6.34551	-1.1223	0.00015	0.00252854
LOC104972896	1.35725	0.199502	-2.76622	0.0388	0.154454
RANBP6	1.15522	3.18318	1.4623	0.0335	0.140413
KIAA2026	7.81382	3.80783	-1.03706	0.00045	0.00610106
TJP2	125.317	55.0571	-1.18659	5e-05	0.00101657
LOC528098	18.2178	43.4014	1.25239	5e-05	0.00101657
PSAT1	15.2689	6.81227	-1.16438	0.0001	0.00183867
CREB3	9.29795	28.8169	1.63193	0.0262	0.118899
CLTA	426.117	136.438	-1.643	5e-05	0.00101657
LOC514189	5.08357	2.32186	-1.13056	0.02105	0.101967
TDRD7	6.11542	2.4527	-1.31808	0.00235	0.0213253
NCBP1	89.1826	209.337	1.23099	5e-05	0.00101657
LOC100847202	42.9481	18.5614	-1.21029	0.007	0.0470832
NANS	23.9171	9.68485	-1.30424	0.0007	0.00855537
GALNT12	6.19838	1.59751	-1.95607	0.0281	0.124735
FAM160B2	8.3206	3.54871	-1.22939	0.00015	0.00252854
C8H8orf58	1.52623	3.25009	1.09051	0.0279	0.124155
CCAR2	22.8311	59.3006	1.37705	5e-05	0.00101657
R3HCC1	2.94513	7.12837	1.27524	0.00975	0.0597326
CDCA2	11.8591	31.1068	1.39124	5e-05	0.00101657
PPP2R2A	40.0785	19.1311	-1.0669	5e-05	0.00101657
NAA35	33.0837	13.1718	-1.32867	5e-05	0.00101657
C8H9orf89	1.60799	0.231492	-2.79622	0.0373	0.150661
NFIL3	4.05266	1.512	-1.42242	0.00175	0.0170852
LOC104969477,LOC104970689	0.225627	2.71066	3.58663	0.01185	0.0684053
FBXW12	17.9963	41.9887	1.2223	5e-05	0.00101657
FSD1L	1.86956	6.41552	1.77887	0.0109	0.0646287
RAD23B	177.892	34.4826	-2.36706	5e-05	0.00101657
DNAJC25	9.37591	4.31076	-1.12102	0.0301	0.130499
C8H9orf43	0.550933	1.39039	1.33554	0.04045	0.158877
ATP6V1G1	34.2897	15.2319	-1.17068	5e-05	0.00101657
RNASEH1	36.0478	142.705	1.98505	5e-05	0.00101657
HMGB2	25	111.802	2.16095	5e-05	0.00101657
FDFT1	21.8365	44.3188	1.02118	0.0001	0.00183867
MSRA	2.19459	0.684209	-1.68144	0.04885	0.180389
TEK	0.821896	1.65122	1.0065	0.02245	0.106673
MTAP	8.72569	3.1027	-1.49175	5e-05	0.00101657
RRAGA	10.9411	4.54188	-1.26839	0.0005	0.00658995
LOC101906397	1.48873	3.43012	1.20417	0.02665	0.120345
APBA1	1.30658	0.329944	-1.98551	0.03945	0.156239
TPM2	1.85956	0.460812	-2.01271	0.02185	0.104602
HINT2	7.88378	1.35233	-2.54344	0.02105	0.101967
EXOSC3	3.07527	6.67314	1.11765	0.01045	0.0628128
LOC104969378	0.0980273	7.92265	6.33666	0.03585	0.146824
IGFBPL1	2.16923	4.48875	1.04913	0.03365	0.140767
ANP32B	95.0137	36.6705	-1.37351	0.0023	0.020978
TBC1D2	2.2975	4.66062	1.02046	0.00645	0.0444254
LZTS1	1.27447	0.19806	-2.68589	0.00275	0.0239963
REEP4	6.49767	22.3514	1.78237	5e-05	0.00101657
TNFRSF10D	9.14242	22.7352	1.31428	5e-05	0.00101657
DCAF12	7.55604	18.261	1.27306	5e-05	0.00101657
C8H9orf24	2.8058	1.22336	-1.19757	0.0024	0.021664
SLC28A3	24.2975	57.4564	1.24166	5e-05	0.00101657
ZCCHC6	8.01726	17.1109	1.09373	0.00015	0.00252854
KLF4	23.0213	6.67602	-1.78591	5e-05	0.00101657
PTGR1	13.6981	2.83359	-2.27327	5e-05	0.00101657
LOC513329	3.43428	0.517196	-2.73123	0.0476	0.177227
FKBP15	98.2977	251.811	1.35711	5e-05	0.00101657
POLE3	6.1125	1.90807	-1.67964	0.0005	0.00658995
RAB14	17.0826	39.1102	1.19502	5e-05	0.00101657
MTO1,TRNAR-UCU	9.182	27.4206	1.57838	5e-05	0.00101657
ECHDC1	30.298	66.1349	1.12619	5e-05	0.00101657
MCM9	10.4977	24.0334	1.19496	0.0002	0.00318901
SNX3	25.1165	9.43683	-1.41226	5e-05	0.00101657
OSTM1	2.12656	5.50011	1.37094	5e-05	0.00101657
MMS22L	15.354	32.6497	1.08846	5e-05	0.00101657
AKIRIN2	18.3716	7.46468	-1.29933	0.00225	0.0206472
SNX14	5.26021	11.8522	1.17196	0.0002	0.00318901
LOC101904019	2.10066	0.156224	-3.74915	0.02365	0.11064
ENPP3	3.53219	1.5485	-1.18969	0.0331	0.139233
LOC101904601	3.41152	0.0772294	-5.46512	0.0001	0.00183867
PEX7	2.43586	8.87224	1.86487	5e-05	0.00101657
MTHFD1L	60.1784	155.527	1.36985	5e-05	0.00101657
GTF2H5	20.7156	47.5906	1.19996	0.00235	0.0213253
ACAT2	26.2972	56.9471	1.11471	0.00645	0.0444254
EEF1A1	174.669	59.1924	-1.56114	5e-05	0.00101657
IBTK	16.0108	33.5823	1.06866	5e-05	0.00101657
SMPDL3A	9.54688	4.31482	-1.14573	0.0031	0.0261664
LOC101909894	1.17458	7.51491	2.67761	0.01365	0.0755469
FOXO3	61.7005	22.6487	-1.44585	5e-05	0.00101657
CYB5R4	5.71446	33.8533	2.56661	0.01245	0.0708192
TAAR1	3.90534	9.48967	1.28091	0.0093	0.0576286
HBS1L	21.6792	44.1779	1.02702	0.00015	0.00252854
BCLAF1	140.272	411.767	1.55361	5e-05	0.00101657
MAP7	14.4504	6.87297	-1.07211	0.0004	0.00554212
PERP	26.7248	6.8314	-1.96793	5e-05	0.00101657
CITED2	31.2136	11.7171	-1.41356	5e-05	0.00101657
FBXO30	5.9847	13.2034	1.14156	0.0005	0.00658995
LOC100848490	64.9324	13.8589	-2.22812	5e-05	0.00101657
LOC104969624	9.41423	20.2445	1.10461	0.00485	0.0362052
ZBTB2	12.5166	5.25666	-1.25162	0.00025	0.00381007
FBXO5	25.1925	9.22579	-1.44925	0.0002	0.00318901
DYNLT1	67.3573	27.2726	-1.30438	5e-05	0.00101657
PARK2	0.372571	2.65529	2.83328	0.0297	0.129385
RPS6KA2	2.19575	6.51921	1.56998	0.0048	0.0359605
PSMB1	54.2572	13.4094	-2.01657	5e-05	0.00101657
XIAP	25.0322	52.3955	1.06566	0.0005	0.00658995
LOC509946	1.96711	4.66467	1.2457	0.01315	0.0735924
MAMLD1	0.670012	1.91762	1.51706	0.0007	0.00855537
MTMR1	3.69481	1.54655	-1.25644	0.01065	0.063608
MPP1	31.0212	13.34	-1.21749	0.00015	0.00252854
SLC6A8	160.562	77.6513	-1.04805	0.0002	0.00318901
RPL10	223.167	594.782	1.41424	5e-05	0.00101657
FAM50A	93.0158	46.4264	-1.00253	0.00025	0.00381007
LOC101902201	6.97053	0	#NAME?	0.0042	0.0325793
LOC520706	4.49329	1.64409	-1.45048	0.00425	0.0328755
ALG13	1.27363	3.05091	1.26029	0.01665	0.0867529
RPS6KA6	4.3504	9.7616	1.16597	0.00125	0.0132165
HMGN5	2.70932	0.510182	-2.40885	0.038	0.152383
CHM	4.01826	10.7301	1.41702	5e-05	0.00101657
ABCB7	12.0076	42.1994	1.81327	5e-05	0.00101657
HDAC8	12.33	32.7613	1.40981	5e-05	0.00101657
RGAG4	9.69703	4.39997	-1.14005	0.01375	0.0759438
PORCN	5.85989	1.7732	-1.72452	0.00035	0.00500052
RBM3	7.203	20.8525	1.53355	5e-05	0.00101657
WDR13	7.17572	14.8285	1.04717	0.0035	0.0285705
LOC511713	3.11349	8.2793	1.41098	0.0015	0.0151848
CCDC22,LOC100336670	17.2087	2.55033	-2.75438	5e-05	0.00101657
LOC100848555	4.32261	0.823365	-2.3923	0.0432	0.16606
TSPYL2	11.3129	4.84042	-1.22477	0.00225	0.0206472
UBQLN2	11.2742	5.19761	-1.1171	0.00025	0.00381007
LOC100848900	8.02574	3.10825	-1.36853	0.01525	0.0815732
LAS1L	16.2853	7.75386	-1.07058	0.00085	0.0098657
ZC4H2	4.33869	10.5411	1.28069	0.00055	0.00710322
DMD	6.72485	14.8919	1.14695	0.0011	0.0120159
ACOT9	12.1826	33.846	1.47416	5e-05	0.00101657
LOC783577	292.909	124.025	-1.23982	5e-05	0.00101657
RBBP7	74.4989	173.575	1.22027	5e-05	0.00101657
CTPS2	4.57312	1.80082	-1.34453	0.0115	0.0670595
PRKX	10.6044	4.62711	-1.19647	0.00045	0.00610106
SEPT6	12.2919	4.78085	-1.36236	0.0043	0.0331497
RPL39	68.1184	25.0164	-1.44517	0.0046	0.0348196
ATP1B4	0.460695	1.08189	1.23167	0.0138	0.0761807
LOC787476	3.33693	1.46247	-1.19011	0.03085	0.13268
MBNL3	58.5301	24.3887	-1.26297	0.0006	0.00758476
GABRA3	52.9925	111.245	1.06988	0.0001	0.00183867
BRCC3	5.7054	11.7805	1.046	0.00295	0.0252605
HAUS7	4.3171	29.4742	2.77132	5e-05	0.00101657
BCAP31	49.4249	217.249	2.13604	5e-05	0.00101657
IDH3G	109.575	39.0586	-1.4882	5e-05	0.00101657
L1CAM	4.4238	1.50566	-1.55489	0.0008	0.00944432
NAA10	4.36411	0.323431	-3.75416	0.03185	0.135799
RNF128	2.38947	0.481108	-2.31226	0.00365	0.0294306
PBDC1	9.69565	25.0407	1.36886	0.0004	0.00554212
NLGN3	1.52997	0.690467	-1.14786	0.02725	0.12213
IGBP1	17.3524	7.94645	-1.12675	0.00055	0.00710322
LOC786530	2.02228	0.181262	-3.47983	0.01395	0.0767495
SLC38A5	2.4293	0.520379	-2.2229	0.0264	0.119576
OTUD5	54.6494	21.4218	-1.35113	5e-05	0.00101657
MAGED1	66.379	26.0146	-1.3514	5e-05	0.00101657
TSPAN7	6.3063	3.06574	-1.04056	0.03295	0.138836
EIF2S3	22.0542	9.28593	-1.24794	5e-05	0.00101657
MBTPS2	4.65087	10.6994	1.20196	0.0043	0.0331497
PDHA1	52.6277	165.624	1.65401	5e-05	0.00101657
HCCS	50.2468	266.884	2.40911	5e-05	0.00101657
LOC101903955	3.63275	1.64313	-1.14461	0.01095	0.0648127
USP9Y	1.18169	5.88423	2.316	0.0151	0.0810014
SHROOM2	1.10054	0.16992	-2.69528	0.0345	0.143183

## Sheet: KEGG_MADs
KEGG pathway
Manipulation-associated DEGs (MADs)
Category		KEGG pathway	Count	PValue	Genes	List Total	Pop Hits	Pop Total	Fold Enrichment	Bonferroni	Benjamini	FDR
KEGG_PATHWAY	bta03010	Ribosome	16	2.26e-06	RPL19, RPL15, RPL35, RPL24, RPS2, RPL28, MRPL20, RPL13A, RPL8, MRPL19, RPS4Y1, RPL37A, RPS10, RPL12, RPL7A, RSL24D1	202	134	7583	4.48234	0.000481611	0.000481611	0.00286389
KEGG_PATHWAY	bta03008	Ribosome biogenesis in eukaryotes	10	0.000223	EIF6, SBDS, TBL3, UTP18, REXO2, RPP30, NXF3, SPATA5, NOP10, PWP2	202	79	7583	4.75185	0.0464255	0.0234886	0.282219
KEGG_PATHWAY	bta01130	Biosynthesis of antibiotics	13	0.0085	DBT, SC5D, TALDO1, ADPGK, HKDC1, GGPS1, AK2, TKT, CAT, PDHA1, AMPD2, GAPDH, ENO1	202	206	7583	2.369	0.837544	0.454353	10.2412
KEGG_PATHWAY	bta00860	Porphyrin and chlorophyll metabolism	5	0.0145	UGT1A6, HMOX2, FXN, GUSB, UGT1A1	202	36	7583	5.21383	0.955843	0.541594	16.9301
KEGG_PATHWAY	bta01200	Carbon metabolism	8	0.0254	TALDO1, ADPGK, HKDC1, TKT, CAT, PDHA1, GAPDH, ENO1	202	109	7583	2.7552	0.995836	0.665877	27.8099
KEGG_PATHWAY	bta04066	HIF-1 signaling pathway	7	0.0473	CDKN1A, FLT1, HKDC1, TCEB2, PDHA1, GAPDH, ENO1	202	99	7583	2.65432	0.999967	0.820886	45.8516

## Sheet: KEGG_DADs
KEGG pathway
Donor genome-associated DEGs (DADs)
Category	Term	KEGG pathway	Count	PValue	Genes	List Total	Pop Hits	Pop Total	Fold Enrichment	Bonferroni	Benjamini	FDR
KEGG_PATHWAY	bta05016	Huntington's disease	20	7.65e-05	UQCRC2, NDUFB4, CLTB, NDUFA8, POLR2L, NDUFA9, COX8A, REST, NDUFC1, COX7A2L, NDUFA10, SOD2, NDUFS7, LOC615792, UQCR10, AP2A1, ATP5C1, CREB3L4, NDUFS2	270	199	7583	2.82263	0.0188643	0.0188643	0.099248
KEGG_PATHWAY	bta05010	Alzheimer's disease	17	0.000557	UQCRC2, HSD17B10, NDUFB4, NDUFA8, NDUFA9, COX8A, PPP3R1, NDUFC1, COX7A2L, NDUFA10, NDUFS7, UQCR10, APP, LRP1, BACE1, ATP5C1, NDUFS2	270	178	7583	2.68229	0.129474	0.0669801	0.720348
KEGG_PATHWAY	bta00190	Oxidative phosphorylation	13	0.00399	UQCRC2, NDUFS7, NDUFB4, UQCR10, NDUFA8, NDUFA9, COX8A, ATP5C1, COX7A2L, NDUFC1, NDUFA10, NDUFS2, ATP6V0A2	270	140	7583	2.60791	0.630046	0.282125	5.05254
KEGG_PATHWAY	bta04932	Non-alcoholic fatty liver disease (NAFLD)	14	0.0044	UQCRC2, NDUFS7, NDUFB4, UQCR10, NDUFA8, NDUFA9, RXRA, COX8A, PRKAB1, COX7A2L, NDUFC1, NDUFA10, NDUFS2, TGFB1	270	160	7583	2.45745	0.666252	0.239928	5.56104
KEGG_PATHWAY	bta04144	Endocytosis	19	0.005	CHMP2A, FGFR4, CLTB, CHMP4B, CAPZA2, CHMP7, SNX1, EEA1, TGFB1, RAB11FIP2, FOLR3, ARRB1, NEDD4, AP2A1, WWP1, ACAP1, SMURF2, IL2RG, VPS35	270	260	7583	2.05238	0.712809	0.220826	6.29792
KEGG_PATHWAY	bta01100	Metabolic pathways	61	0.00668	UQCRC2, ARSB, NAMPT, SEPHS2, CNDP2, OGDH, LOC100296901, NDUFS7, MCCC2, ST6GALNAC6, UQCR10, PTGIS, PIK3C3, PHOSPHO1, HADH, ITPK1, TWISTNB, NDUFS2, PIGA, AADAT, HYAL1, GATM, SPTLC2, GRHPR, DGUOK, NDUFC1, NDUFA10, PGM2, PANK1, RRM2, DLD, ATP5C1, ADSL, SMS, ACAA1, PYCRL, HSD17B10, NDUFB4, MGAT5B, POLR2L, EXTL1, ADA, GALK1, UPRT, PLCH2, B3GNT6, MTMR4, SHMT2, ST6GAL1, MSMO1, NDUFA8, NDUFA9, COX8A, FAM2…	270	1247	7583	1.37385	0.811616	0.242864	8.33553
KEGG_PATHWAY	bta05012	Parkinson's disease	12	0.0191	UQCRC2, NDUFS7, NDUFB4, UQCR10, NDUFA8, NDUFA9, COX8A, ATP5C1, NDUFC1, COX7A2L, NDUFA10, NDUFS2	270	152	7583	2.21725	0.991699	0.495651	22.1061
KEGG_PATHWAY	bta04010	MAPK signaling pathway	17	0.0203	PRKCA, LAMTOR3, FGFR4, NLK, PPP3R1, NR4A1, SRF, FLNA, TGFB1, MAP4K3, MAP4K4, PLA2G4A, DUSP1, ARRB1, HSPB1, FGF2, CHUK	270	257	7583	1.85777	0.993868	0.471004	23.3261
KEGG_PATHWAY	bta00280	Valine, leucine and isoleucine degradation	6	0.0312	HSD17B10, MCCC2, DLD, ALDH2, HADH, ACAA1	270	50	7583	3.37022	0.999631	0.584521	33.7781
KEGG_PATHWAY	bta01130	Biosynthesis of antibiotics	14	0.0313	AADAT, HSD17B10, PYCRL, SHMT2, MSMO1, OGDH, PGM2, GFPT2, DLD, ALDH2, ADSL, HADH, PGK1, ACAA1	270	206	7583	1.9087	0.999639	0.547396	33.8557

## Sheet: KEGG_zMADs
KEGG pathway
Zygotic manipulation-associated DEGs (zMADs)
Category		KEGG pathway	Count	PValue	Genes	List Total	Pop Hits	Pop Total	Fold Enrichment	Bonferroni	Benjamini	FDR
KEGG_PATHWAY	bta04141	Protein processing in endoplasmic reticulum	32	1.97e-06	HSP90AB1, RAD23B, SEC24B, DERL2, SEC31A, PDIA3, MAN1B1, HSPA1A, UBQLN2, RBX1, SSR1, NGLY1, BAK1, UBE2D3, XBP1, BAG2, DAD1, DNAJA1, MAP2K7, SEC61A1, SEC61A2, P4HB, NPLOC4, UFD1L, UBE4B, UBE2J2, ATF4, MAPK9, NFE2L2, EIF2AK3, UBE2E1	585	169	7583	2.45442	0.0010964	0.0010964	0.00539254
KEGG_PATHWAY	bta03010	Ribosome	25	4.11e-06	MRPL1, RPL17, MRPL3, RPL14, RPS9, RPL37, RPL38, RPL39, RPS8, MRPL24, MRPL10, MRPL13, RPS19, MRPL15, RPL23, RPL18A, MRPL28, RPL7, RPS3A, RPL6, RPL31, RPL9, MRPL17, RPS15, RPS13	585	134	7583	2.41836	0.0197211	0.00990967	0.097867
KEGG_PATHWAY	bta04071	Sphingolipid signaling pathway	22	7.2e-06	PRKCZ, PPP2R1A, GNAI3, ROCK1, ROCK2, MAP2K2, PPP2R5D, RELA, CERS5, NFKB1, PRKCG, SGMS1, MAPK1, PLCB3, GAB2, RAC3, RAC1, MAPK9, DEGS2, PIK3R1, PPP2R2A, PIK3R2	585	120	7583	2.37644	0.074391	0.0254386	0.379291
KEGG_PATHWAY	bta04144	Endocytosis	37	2.9e-05	PRKCZ, CLTA, FGFR3, SNX6, LDLR, TSG101, KIAA0196, VPS37A, PIP5K1C, HSPA1A, ARF6, CYTH3, SNX3, CAPZB, VPS4B, WIPF2, SPG20, DNAJC6, RAB11A, STAM, LOC510185, NEDD4L, MVB12B, EHD4, SMAD2, ARPC1A, AP2A2, ADRB2, CHMP1B, ARRB2, RAB5A, SH3KBP1, WASL, RAB10, RAB11FIP1, EPN2	585	260	7583	1.84465	0.0948254	0.0245992	0.488557
KEGG_PATHWAY	bta04932	Non-alcoholic fatty liver disease (NAFLD)	26	7.46e-05	NDUFB6, PRKAG1, CYC1, NFKB1, COX5A, NDUFS5, UQCR11, XBP1, RAC1, NDUFS8, MLXIP, PIK3R1, PIK3R2, SREBF1, COX7A2, NDUFB10, RELA, ADIPOR2, MLXIPL, ADIPOR1, NDUFA12, ATF4, GSK3A, SDHC, MAPK9, EIF2AK3	585	160	7583	2.10639	0.122748	0.0258522	0.641718
KEGG_PATHWAY	bta04666	Fc gamma R-mediated phagocytosis	17	0.000133	ARPC1A, MAPK1, GAB2, LYN, GSN, CFL2, WASF2, RAC1, PIP5K1C, PRKCG, ARF6, PAK1, WASL, PRKCD, PIK3R1, VASP, PIK3R2	585	85	7583	2.59248	0.160944	0.0288229	0.858916
KEGG_PATHWAY	bta05231	Choline metabolism in cancer	18	0.000142	SLC44A2, MAP2K2, WASF2, PIP5K1C, LYPLA1, PRKCG, MAPK1, FOS, EIF4EBP1, HIF1A, RAC3, RAC1, TSC2, MAPK9, PCYT1A, WASL, PIK3R1, PIK3R2	585	99	7583	2.3568	0.299146	0.0495117	1.73219
KEGG_PATHWAY	bta05132	Salmonella infection	16	0.000289	ROCK1, ROCK2, RELA, WASF2, PKN1, NFKB1, KLC2, ARPC1A, MAPK1, PFN1, FOS, PFN2, KLC1, RAC1, MAPK9, WASL	585	83	7583	2.49877	0.326723	0.048247	1.92592
KEGG_PATHWAY	bta04914	Progesterone-mediated oocyte maturation	16	0.000373	CCNB1, HSP90AB1, MAPK1, FZR1, GNAI3, CPEB2, CPEB4, BUB1, MAPK9, PKMYT1, CDC16, CCNA2, PIK3R1, CDC25A, PIK3R2, SPDYC	585	88	7583	2.3568	0.514137	0.0770713	3.48619
KEGG_PATHWAY	bta05169	Epstein-Barr virus infection	27	0.00049	ITGAL, SHFM1, NFKBIA, NFKB1, HSPA1A, PTMA, POLR2B, CSNK2A2, CCNA2, MAP2K7, PSMD8, PIK3R1, PIK3R2, LYN, POLR1D, RELA, MAP2K4, AKAP8L, SNW1, TAB2, POLR3D, HDAC5, YWHAH, MAPK9, EIF2AK3, NCOR2	585	192	7583	1.82284	0.577295	0.082505	4.14462
KEGG_PATHWAY	bta04142	Lysosome	20	0.000657	LAPTM4B, CLTA, PLA2G15, LITAF, GM2A, ATP6AP1, HEXA, ACP5, CD164, CD63, GNS, LAMP1, TPP1, AP3D1, MCOLN1, CTSB, ENTPD4, MAN2B1, GGA2, CTSH	585	126	7583	2.05752	0.59711	0.0793217	4.37057
KEGG_PATHWAY	bta00510	N-Glycan biosynthesis	11	0.000842	B4GALT1, MGAT2, MGAT4A, B4GALT3, B4GALT2, ALG3, DAD1, DPM1, MAN1B1, ALG6, ALG9	585	49	7583	2.90992	0.616434	0.0767485	4.60136
KEGG_PATHWAY	bta04152	AMPK signaling pathway	19	0.00133	SREBF1, RAB2A, PPP2R1A, PPP2R5D, PRKAG1, ADIPOR2, FOXO1, ELAVL1, ADIPOR1, FOXO3, EIF4EBP1, TSC2, CREB3L2, CAB39, RAB10, CCNA2, PIK3R1, PPP2R2A, PIK3R2	585	120	7583	2.05238	0.704103	0.0894191	5.8106
KEGG_PATHWAY	bta00190	Oxidative phosphorylation	21	0.00137	ATP6V0E1, COX7A2, NDUFB6, NDUFB10, ATP6AP1, CYC1, ATP5G2, ATP6V1G1, ATP6V1B2, ATP12A, COX5A, ATP6V1D, ATP5G3, NDUFA12, PPA2, ATP6V1F, NDUFS5, UQCR11, ATP6V1E1, SDHC, NDUFS8	585	140	7583	1.94436	0.741825	0.0921923	6.43993
KEGG_PATHWAY	bta04520	Adherens junction	13	0.00141	FGFR1, ACTN4, WASF2, SMAD4, SMAD2, TCF7L2, TCF7L1, CSNK2A2, MAPK1, RAC3, RAC1, WASL, PTPN1	585	68	7583	2.4781	0.753191	0.0890579	6.64677
KEGG_PATHWAY	bta04810	Regulation of actin cytoskeleton	28	0.00148	FGFR1, ITGAL, FGFR3, BCAR1, WASF2, PPP1R12C, IQGAP3, PIP5K1C, ABI2, MYL9, PFN1, PFN2, GSN, RAC3, RAC1, MSN, PAK1, PIK3R1, PIK3R2, ACTN4, ROCK1, ROCK2, MAP2K2, ARPC1A, MAPK1, CFL2, WASL, PIP4K2A	585	213	7583	1.70398	0.835731	0.106752	8.49647
KEGG_PATHWAY	bta04721	Synaptic vesicle cycle	12	0.0027	SLC17A7, STX1A, CLTA, AP2A2, ATP6V0E1, ATP6V1E1, STXBP1, ATP6V1B2, ATP6V1G1, ATP6V1D, NSF, ATP6V1F	585	63	7583	2.46903	0.882147	0.118194	9.97805
KEGG_PATHWAY	bta05220	Chronic myeloid leukemia	13	0.00322	MAPK1, CTBP1, GAB2, MAP2K2, RELA, SMAD4, NFKBIA, NFKB1, BCL2L1, ABL1, RUNX1, PIK3R1, PIK3R2	585	73	7583	2.30837	0.917248	0.129284	11.5293
KEGG_PATHWAY	bta04931	Insulin resistance	17	0.0034	SREBF1, PRKCZ, RELA, PRKAG1, MLXIPL, FOXO1, NFKBIA, NFKB1, PRKCD, NR1H2, CREB3L2, MAPK9, MLXIP, PTPN1, PIK3R1, PIK3R2, SLC27A4	585	111	7583	1.98523	0.941343	0.13866	13.0134
KEGG_PATHWAY	bta04919	Thyroid hormone signaling pathway	17	0.00358	ATP1B3, MAP2K2, FOXO1, MED14, PRKCG, NOTCH2, MAPK1, PLCB3, NCOA1, HDAC3, HIF1A, TSC2, MED27, PLCD3, NCOR1, PIK3R1, PIK3R2	585	113	7583	1.95009	0.964776	0.154056	15.167
KEGG_PATHWAY	bta04150	mTOR signaling pathway	11	0.00386	EIF4B, MAPK1, EIF4EBP1, EIF4E, TSC2, RRAGA, PRKCG, CAB39, EIF4E2, PIK3R1, PIK3R2	585	59	7583	2.41672	0.974882	0.16091	16.5656
KEGG_PATHWAY	bta05215	Prostate cancer	14	0.00455	HSP90AB1, FGFR1, MAP2K2, RELA, FOXO1, NFKBIA, NFKB1, TCF7L2, TCF7L1, MAPK1, ATF4, CREB3L2, PIK3R1, PIK3R2	585	86	7583	2.11016	0.975698	0.155461	16.7009
KEGG_PATHWAY	bta04722	Neurotrophin signaling pathway	18	0.00485	MAP2K2, RELA, NFKBIA, NFKB1, FOXO3, PRKCD, MAGED1, MAPK1, ATF4, RAC1, RIPK2, MAPK9, MAPK7, ABL1, MAP2K7, PIK3R1, PIK3R2, CALM1	585	125	7583	1.86658	0.981923	0.16011	17.9039
KEGG_PATHWAY	bta04662	B cell receptor signaling pathway	12	0.00506	BCL10, FOS, MAPK1, LYN, MAP2K2, RAC3, RELA, RAC1, NFKBIA, NFKB1, PIK3R1, PIK3R2	585	70	7583	2.22212	0.990348	0.175815	20.3977
KEGG_PATHWAY	bta04915	Estrogen signaling pathway	15	0.00523	HSP90AB1, GNAI3, MAP2K2, HSPA1A, PRKCD, FOS, MAPK1, PLCB3, ATF4, CREB3L2, HBEGF, PIK3R1, CALM1, PIK3R2	585	98	7583	1.98404	0.990759	0.17086	20.5678
KEGG_PATHWAY	bta04070	Phosphatidylinositol signaling system	15	0.00674	CDIPT, PIP5K1C, PRKCG, CDS1, TMEM55B, CDS2, PLCB3, MTMR1, PLCD3, INPP4A, MTMR6, PIP4K2A, PIK3R1, CALM1, PIK3R2	585	98	7583	1.98404	0.990759	0.17086	20.5678
KEGG_PATHWAY	bta03040	Spliceosome	18	0.00798	CHERP, U2AF2, CWC15, HSPA1A, SNW1, WBP11, SF3B6, SF3A1, PRPF19, SRSF2, PPIE, SLU7, LSM3, SNRPC, SNRNP27, SNRPE, SNRPG	585	129	7583	1.80871	0.995314	0.186394	23.1757
KEGG_PATHWAY	bta04010	MAPK signaling pathway	30	0.00909	FGFR1, FGFR3, NFKB1, HSPA1A, DAXX, FOS, RAC3, JUND, RAC1, PAK1, MAP2K7, RASA1, TAOK1, MAP2K2, RELA, PTPN5, MAP2K4, TAOK3, PRKCG, TAB2, DUSP5, MAPK1, ATF4, ARRB2, MAPK9, CACNA1H, STMN1, MAPK7, DUSP7	585	257	7583	1.51312	0.998213	0.208904	26.7308
KEGG_PATHWAY	bta00020	Citrate cycle (TCA cycle)	7	0.00929	IDH3G, ACO1, SUCLG1, SDHC, CS, MDH2, PC	585	30	7583	3.02456	0.998696	0.211193	27.8582
KEGG_PATHWAY	bta05212	Pancreatic cancer	11	0.0106	MAPK1, RAC3, RELA, RAC1, SMAD4, MAPK9, NFKB1, SMAD2, BCL2L1, PIK3R1, PIK3R2	585	65	7583	2.19364	0.999082	0.214288	29.0932
KEGG_PATHWAY	bta05221	Acute myeloid leukemia	10	0.0124	MAPK1, EIF4EBP1, MAP2K2, RELA, NFKB1, RUNX1, TCF7L2, TCF7L1, PIK3R1, PIK3R2	585	56	7583	2.31471	0.999127	0.209263	29.2671
KEGG_PATHWAY	bta05210	Colorectal cancer	11	0.0125	FOS, MAPK1, RAC3, RAC1, SMAD4, MAPK9, SMAD2, TCF7L2, TCF7L1, PIK3R1, PIK3R2	585	66	7583	2.1604	0.999551	0.220131	31.538
KEGG_PATHWAY	bta04110	Cell cycle	17	0.0137	FZR1, SMAD4, PKMYT1, SMAD2, CDC16, ZBTB17, CDC25A, RBX1, CCNB1, RAD21, YWHAH, BUB1, PCNA, ORC5, ABL1, CCNA2, TFDP1	585	125	7583	1.76289	0.999697	0.223659	32.8503
KEGG_PATHWAY	bta04664	Fc epsilon RI signaling pathway	11	0.0138	MAPK1, GAB2, LYN, MAP2K2, RAC3, MAP2K4, RAC1, MAPK9, MAP2K7, PIK3R1, PIK3R2	585	67	7583	2.12815	0.999791	0.226444	34.0662
KEGG_PATHWAY	bta04120	Ubiquitin mediated proteolysis	18	0.0145	FZR1, UBE2Z, UBE4B, CDC16, CDC34, UBE2J2, UBE2Q2, UBE2C, RBX1, UBE2R2, PRPF19, UBE2O, UBE2D3, CUL4A, UBA2, DET1, NEDD4L, UBE2E1	585	136	7583	1.71561	0.999806	0.222319	34.312
KEGG_PATHWAY	bta03060	Protein export	6	0.0149	SRP14, OXA1L, SEC11C, SPCS1, SEC61A1, SEC61A2	585	24	7583	3.2406	0.99988	0.227284	35.8299
KEGG_PATHWAY	bta04530	Tight junction	18	0.0172	PPP2R1A, PRKCZ, SHROOM2, GNAI3, SHROOM3, EPB41, ACTN4, PRKCG, PRKCD, CLDN23, LLGL2, MYL9, CSNK2A2, EPB41L1, RAB13, TJP2, JAM3, PPP2R2A	585	137	7583	1.70309	0.999889	0.223393	36.0724
KEGG_PATHWAY	bta04668	TNF signaling pathway	15	0.0174	DNM1L, RELA, MAP2K4, NFKBIA, NFKB1, TAB2, JUNB, MAPK1, FOS, ATF4, CREB3L2, MAPK9, MAP2K7, PIK3R1, PIK3R2	585	108	7583	1.80033	0.999956	0.237679	38.9586
KEGG_PATHWAY	bta05145	Toxoplasmosis	16	0.0174	GNAI3, LDLR, RELA, NFKBIA, NFKB1, HSPA1A, BCL2L1, TAB2, PPIF, MAPK1, LAMA5, MAPK9, BOLA-DRA, PIK3R1, PIK3R2	585	121	7583	1.71404	0.999994	0.272879	44.8586
KEGG_PATHWAY	bta04062	Chemokine signaling pathway	22	0.0183	PRKCZ, GNAI3, LYN, ROCK1, ROCK2, RELA, BCAR1, NFKBIA, NFKB1, FOXO3, MAPK1, PLCB3, CCR7, ARRB2, GSK3A, GNB1, CXCL16, RAC1, WASL, PAK1, PIK3R1, PIK3R2	585	185	7583	1.54147	0.999997	0.27624	46.1957
KEGG_PATHWAY	bta00970	Aminoacyl-tRNA biosynthesis	15	0.0199	YARS, CARS, SARS, EPRS, WARS2, DARS2, LARS2, IARS2, SARS2, TARS, PARS2, HARS2, LARS, HARS, GATC	552	45	7583	4.57911	0.000541528	0.000541528	0.00259717
KEGG_PATHWAY	bta01100	Metabolic pathways	130	0.021	LDHA, GNPDA1, PGD, GPAT2, COX5B, MTHFD1L, FDFT1, PRIM1, CPOX, NT5C2, PRIM2, ENOPH1, BPNT1, HMGCL, PLD3, ACAA2, PLD1, SPTLC3, MOGS, PYCR1, PLCE1, NME1, EXT1, FLAD1, PCCB, NMNAT1, GATC, EXTL3, ENPP1, PAFAH2, MGC148714, CERS3, ACAT2, G6PC3, CMPK2, GMPPB, GALM, CEPT1, CSAD, GMPPA, GCDH, ODC1, MGAT4C, MCAT, EPRS, IDH3A, TST, RPE, NDUFV1, POLD2, AHCYL2, ALG11, PLA2G4B, ALG13, ALG14, PTGES3, ACOX1, SEPH…	552	1247	7583	1.43212	0.00197709	0.000989034	0.00948861
KEGG_PATHWAY	bta04141	Protein processing in endoplasmic reticulum	29	0.0234	RAD23A, DNAJC10, DNAJB12, PDIA4, EDEM3, EDEM2, PRKCSH, SEC62, CANX, OS9, HSPH1, DNAJB11, HSPA8, HSP90AA1, MBTPS2, NSFL1C, PARK2, MOGS, CAPN2, DDIT3, BCAP31, ATF6, UBE2E3, HYOU1, RNF5, SEC13, AMFR, MBTPS1, UGGT1	552	169	7583	2.35729	0.0079332	0.00265142	0.0381822
KEGG_PATHWAY	bta03040	Spliceosome	23	0.0244	SRSF1, DHX8, BCAS2, PRPF31, NCBP1, LSM8, TRA2A, SNRPD1, PRPF3, PRPF18, PRPF4, SART1, SRSF3, HNRNPM, SF3B1, DDX46, DHX38, PLRG1, DDX23, SRSF6, CDC40, SNRPB, HSPA8	552	129	7583	2.44929	0.0359385	0.00910832	0.175335
KEGG_PATHWAY	bta03008	Ribosome biogenesis in eukaryotes	17	0.0246	UTP6, TCOF1, UTP15, MPHOSPH10, RIOK1, BMS1, FBL, NXT2, NVL, RCL1, WDR36, DKC1, WDR3, NAT10, RBM28, XRN1, NMD3	552	79	7583	2.95613	0.0382965	0.00777941	0.187056
KEGG_PATHWAY	bta03030	DNA replication	10	0.0259	PRIM1, RFC5, DNA2, POLD2, PRIM2, RNASEH1, POLA2, MCM3, RNASEH2A, MCM6	552	36	7583	3.81592	0.206748	0.0378669	1.10439
KEGG_PATHWAY	bta05012	Parkinson's disease	23	0.026	NDUFA4, NDUFA5, NDUFB5, NDUFA2, GNAI1, NDUFA6, ATP5B, NDUFB9, MGC148714, PINK1, PARK2, COX5B, NDUFB1, PARK7, SDHA, SDHB, HTRA2, NDUFV1, APAF1, ATP5A1, ATP5H, ATP5J, UQCRB	552	152	7583	2.07867	0.314705	0.0525552	1.79565
KEGG_PATHWAY	bta03050	Proteasome	11	0.0264	PSMB5, PSMF1, PSMA1, PSMD14, PSMA6, PSMD12, PSMD11, PSMC3, PSMD1, PSMB2, PSMD7	552	46	7583	3.28501	0.322414	0.0474878	1.84891
KEGG_PATHWAY	bta01130	Biosynthesis of antibiotics	27	0.0264	BCAT1, LDHA, PAFAH2, PGD, LOC104968429, ACAT2, FDFT1, GALM, ATIC, SUCLA2, BPNT1, GCDH, DLST, ACAA2, ODC1, ACO2, IDH3A, SDHA, SDHB, PYCR1, PGM3, RPE, ALDH7A1, NME1, PHGDH, PCCB, UGP2	552	206	7583	1.80052	0.655202	0.11158	4.97731
KEGG_PATHWAY	bta05016	Huntington's disease	26	0.0266	DNAH11, NDUFB5, NDUFB9, ATP5B, MGC148714, DNAH1, POLR2D, COX5B, NDUFB1, POLR2A, ATP5H, ATP5J, AP2M1, NDUFA4, NDUFA5, NDUFA2, CREB3, NDUFA6, CREB1, DCTN4, SDHA, SDHB, NDUFV1, APAF1, ATP5A1, UQCRB	552	199	7583	1.79483	0.737449	0.125175	6.21084
KEGG_PATHWAY	bta05100	Bacterial invasion of epithelial cells	13	0.0267	CTTN, ARHGEF26, ARPC3, RHOA, CDH1, SHC1, ARPC5, CTNNA1, ITGB1, ELMO2, DNM1, ARHGAP10, DNM2	552	77	7583	2.31929	0.918788	0.204071	11.3418
KEGG_PATHWAY	bta00190	Oxidative phosphorylation	19	0.0285	NDUFA4, NDUFA5, NDUFB5, NDUFA2, NDUFA6, NDUFB9, ATP5B, MGC148714, COX5B, NDUFB1, ATP6V1C1, SDHA, SDHB, NDUFV1, ATP5A1, ATP5H, ATP6V0D2, ATP5J, UQCRB	552	140	7583	1.86435	0.967475	0.248346	15.1476
KEGG_PATHWAY	bta03420	Nucleotide excision repair	9	0.0299	RFC5, ERCC8, RAD23A, DDB1, POLD2, GTF2H4, CETN2, GTF2H3, GTF2H5	552	45	7583	2.74746	0.982158	0.26634	17.5558
KEGG_PATHWAY	bta05010	Alzheimer's disease	22	0.0312	NDUFA4, NDUFA5, NDUFB5, NDUFA2, NDUFA6, ATP5B, NDUFB9, MGC148714, CAPN2, COX5B, NDUFB1, ATF6, SDHA, SDHB, NDUFV1, MAPK3, PPP3CB, APAF1, ATP5A1, ATP5H, ATP5J, UQCRB	552	178	7583	1.69787	0.993792	0.304407	21.6249
KEGG_PATHWAY	bta00520	Amino sugar and nucleotide sugar metabolism	9	0.0315	GMPPB, CYB5R4, PGM3, GNPDA1, GNPNAT1, GMPPA, UGDH, NAGK, UGP2	552	48	7583	2.57575	0.99711	0.322789	24.4466
KEGG_PATHWAY	bta04915	Estrogen signaling pathway	14	0.0327	HRAS, HSP90AA1, CREB3, FKBP5, GNAI1, CREB1, FKBP4, ATF2, AKT1, MAPK3, SOS2, SHC1, GNAS, HSPA8	552	98	7583	1.96247	0.998889	0.346333	27.8313
KEGG_PATHWAY	bta00280	Valine, leucine and isoleucine degradation	9	0.0332	BCAT1, ACAA2, ALDH7A1, MCCC1, AOX1, IL4I1, ACAT2, PCCB, HMGCL	552	50	7583	2.47272	0.999358	0.351039	29.7029
KEGG_PATHWAY	bta04918	Thyroid hormone synthesis	11	0.0335	SLC26A4, CREB3, CREB1, ATP1B4, TTF1, ATP1A1, GNAS, PDIA4, LRP2, CANX, ATF2	552	69	7583	2.19001	0.999361	0.33543	29.7182
KEGG_PATHWAY	bta03060	Protein export	6	0.0369	IMMP1L, SRP54, SPCS2, SRP19, SEC62, SRP9	552	24	7583	3.43433	0.999404	0.323471	29.9529
KEGG_PATHWAY	bta03015	mRNA surveillance pathway	13	0.0374	NCBP1, SYMPK, CSTF2, PPP2R5B, SMG5, HBS1L, MSI1, CPSF6, PELO, CPSF4, CASC3, PAPOLG, NXT2	552	89	7583	2.00657	0.999415	0.310783	30.0172
KEGG_PATHWAY	bta05203	Viral carcinogenesis	26	0.0438	HIST1H2BB, MAD1L1, HRAS, KAT2B, CREB3, LOC512672, UBE3A, C3, CREB1, DDB1, GTF2H4, GTF2H3, MAPKAPK2, CDK2, ATF2, IRF9, CDKN2A, LOC614376, DDX3X, MAPK3, RHOA, IRF3, HDAC8, ATP6V0D2, RASA2	552	234	7583	1.52637	0.999892	0.35265	35.459
KEGG_PATHWAY	bta04144	Endocytosis	28	0.0443	ARFGAP1, HRAS, USP8, CHMP5, VPS37C, ARPC5, ARFGEF1, ARPC3, ZFYVE9, RAB11B, KIAA1033, RHOA, VPS4A, WIPF1, TRAF6, HSPA8, AP2M1, PLD1, LOC512672, FAM21A, EPS15, CHMP1A, RAB35, HGS, BIN1, DNM1, VPS25, DNM2	552	260	7583	1.4794	0.999972	0.379072	39.5091
KEGG_PATHWAY	bta04612	Antigen processing and presentation	11	0.0461	CIITA, HSP90AA1, LOC512672, RFX5, CREB1, NFYC, LOC509513, CANX, RFXAP, CTSV, HSPA8	552	75	7583	2.01481	0.999995	0.414359	44.5699
KEGG_PATHWAY	bta04962	Vasopressin-regulated water reabsorption	8	0.0465	CREB3, CREB1, RAB11B, GNAS, DCTN6, DCTN4, ARHGDIA, DYNC1I2	552	46	7583	2.3891	0.999998	0.420495	46.6248

## Sheet: GO_BP_shNT_high
Gene Ontology - Biological process
shNT high DEGs (p < 0.05)
Category		GO term	Count	PValue	Genes	List Total	Pop Hits	Pop Total	Fold Enrichment	Bonferroni	Benjamini	FDR
GOTERM_BP_DIRECT	GO:0016569	covalent chromatin modification	8	0.00960476	AEBP2, L3MBTL2, FAM175A, BRE, WBSCR22, DPPA3, RBBP7, ASF1B	1141	30	13824	3.23085	1	0.66249	15.7814
GOTERM_BP_DIRECT	GO:0030307	positive regulation of cell growth	9	0.0327312	AKT1, NCBP1, HYAL1, DDX3X, SLC25A33, ERBB2, FGFR1OP, ZNF639, CIB1	1141	46	13824	2.37046	1	0.852285	44.6911
GOTERM_BP_DIRECT	GO:0051146	striated muscle cell differentiation	4	0.0322094	AKT1, SPAG9, BNIP2, MAPK14	1141	9	13824	5.38475	1	0.853742	44.1577
GOTERM_BP_DIRECT	GO:0007032	endosome organization	8	0.00645424	ALS2, FAM160A2, VPS18, USP8, DNAJC13, KIAA1033, SNX10, DNM1	1141	28	13824	3.46163	1	0.66482	10.8842
GOTERM_BP_DIRECT	GO:0006886	intracellular protein transport	25	0.00867724	AP1M2, NAPG, TBC1D8, TBC1D9, AP3S2, NAPA, NAPB, TBC1D15, COPB2, CTTN, CSE1L, COPB1, STX16, TMED10, TBC1D9B, TBC1D2, AP2M1, VPS18, SNX27, ARFIP1, BCAP31, COPG2, COG7, TOM1L1, TGFBRAP1	1141	174	13824	1.74076	1	0.710303	14.3667
GOTERM_BP_DIRECT	GO:1903955	positive regulation of protein targeting to mitochondrion	11	0.0265348	ARIH2, TOMM7, STARD7, HTRA2, FAM20B, BAP1, PINK1, SAE1, NPEPPS, FZD5, WDR46	1141	61	13824	2.1848	1	0.84472	38.0347
GOTERM_BP_DIRECT	GO:0030968	endoplasmic reticulum unfolded protein response	8	0.0294142	ATF6, CDK5RAP3, AMFR, EDEM3, EDEM2, RNF121, UGGT1, DDIT3	1141	37	13824	2.61961	1	0.846697	41.2167
GOTERM_BP_DIRECT	GO:0006364	rRNA processing	13	0.00032278	CCDC86, RRP1, UTP15, MPHOSPH10, WBSCR22, GTF2H5, RPS6, FBL, EBNA1BP2, DDX56, NOP2, WDR36, RRP1B	1141	47	13824	3.35115	0.581873	0.353373	0.572871
GOTERM_BP_DIRECT	GO:0032212	positive regulation of telomere maintenance via telomerase	9	0.00186444	CCT7, PNKP, PRKCQ, TCP1, DKC1, NEK2, MAPK3, AURKB, POT1	1141	29	13824	3.76004	0.99353	0.467445	3.26654
GOTERM_BP_DIRECT	GO:0051301	cell division	26	0.000536167	CDC7, KIF14, CKS1B, BRCC3, MAEA, GNAI1, PSRC1, CETN2, SPDL1, ANAPC11, CNTRL, REEP4, SMC3, CDK2, MIS12, RNF8, KATNA1, CDC40, CDCA2, BRE, CLASP1, MAPRE1, BUB3, ERCC6L, CIB1, CCAR1	1141	150	13824	2.10005	0.765095	0.303818	0.949887
GOTERM_BP_DIRECT	GO:0006270	DNA replication initiation	6	0.0252411	CDC7, ORC6, POLA2, MCM3, MCM10, MCM6	1141	21	13824	3.46163	1	0.83751	36.5527
GOTERM_BP_DIRECT	GO:0034453	microtubule anchoring	5	0.00947546	CEP350, FGFR1OP, DAG1, CLASP1, GCC2	1141	11	13824	5.50713	1	0.673084	15.5855
GOTERM_BP_DIRECT	GO:0006890	retrograde vesicle-mediated transport, Golgi to ER	7	0.0331924	COPB2, COG7, COPB1, ARCN1, UVRAG, TMED10, RAB6A	1141	30	13824	2.82699	1	0.850352	45.1585
GOTERM_BP_DIRECT	GO:0006891	intra-Golgi vesicle-mediated transport	7	0.00732395	COPB2, COPG2, COPB1, ARCN1, RAB6A, TRAPPC10, COG2	1141	22	13824	3.85499	1	0.688989	12.2622
GOTERM_BP_DIRECT	GO:0007369	gastrulation	4	0.0322094	CUL3, ARFRP1, EXT1, RPS6	1141	9	13824	5.38475	1	0.853742	44.1577
GOTERM_BP_DIRECT	GO:0006091	generation of precursor metabolites and energy	4	0.0322094	CYB5R4, ACOX1, GNPDA1, ENPP1	1141	9	13824	5.38475	1	0.853742	44.1577
GOTERM_BP_DIRECT	GO:0070536	protein K63-linked deubiquitination	7	0.00329721	CYLD, PSMD14, BRCC3, USP8, OTUD7B, ZRANB1, USP20	1141	19	13824	4.46367	0.999866	0.524492	5.70807
GOTERM_BP_DIRECT	GO:0010501	RNA secondary structure unwinding	8	0.0430463	DDX56, DDX46, DDX55, DDX3X, DDX23, DDX19A, DDX41, DDX6	1141	40	13824	2.42314	1	0.893791	54.2983
GOTERM_BP_DIRECT	GO:0000398	mRNA splicing, via spliceosome	15	0.0114095	DHX8, BCAS2, PRPF31, LSM8, TRA2A, PRPF3, PRPF4, HNRNPM, DDX46, DHX38, PLRG1, METTL3, HELB, CDC40, SNRPB	1141	87	13824	2.08891	1	0.696412	18.4711
GOTERM_BP_DIRECT	GO:1903608	protein localization to cytoplasmic stress granule	4	0.0152037	DHX9, DDX3X, TIA1, DCP1A	1141	7	13824	6.92325	1	0.725592	23.8637
GOTERM_BP_DIRECT	GO:0032508	DNA duplex unwinding	8	0.000529113	DNA2, ASCC3, RUVBL2, WRN, MCM3, POT1, RTEL1, MCM6	1141	19	13824	5.10134	0.760574	0.37905	0.937446
GOTERM_BP_DIRECT	GO:0006260	DNA replication	13	0.00237111	DNA2, MCM9, ING4, TOP1, KAT7, MCM8, POLD2, LIG3, POLA2, RBBP7, INO80E, RTEL1, DTD1	1141	58	13824	2.71559	0.998358	0.509555	4.13669
GOTERM_BP_DIRECT	GO:0043137	DNA replication, removal of RNA primer	3	0.0364327	DNA2, RNASEH1, RNASEH2A	1141	4	13824	9.08677	1	0.870718	48.3391
GOTERM_BP_DIRECT	GO:0030433	ER-associated ubiquitin-dependent protein catabolic process	9	0.040985	DNAJB9, PSMC3, DNAJC10, CCDC47, AMFR, EDEM3, EDEM2, RNF121, OS9	1141	48	13824	2.27169	1	0.890992	52.5144
GOTERM_BP_DIRECT	GO:0006413	translational initiation	7	0.0284749	EIF3CL, DDX3X, EIF1AD, EIF3E, YAE1D1, EIF2B1, EIF2B4	1141	29	13824	2.92448	1	0.850894	40.1961
GOTERM_BP_DIRECT	GO:0006457	protein folding	17	0.014176	FKBP8, TCP1, HSP90AA1, FKBP5, VBP1, PDIA4, CANX, CCT7, NUDCD2, DNAJB11, PFDN6, TBCC, CCT8, PPIL4, FKBP15, PDRG1, FKBP2	1141	107	13824	1.92492	1	0.711766	22.4374
GOTERM_BP_DIRECT	GO:0006310	DNA recombination	7	0.0170339	HMGB1, HMGB2, UCHL5, LIG3, RUVBL2, INO80E, RTEL1	1141	26	13824	3.26192	1	0.75493	26.3429
GOTERM_BP_DIRECT	GO:0071363	cellular response to growth factor stimulus	6	0.0305109	HTRA2, ERBB2, RIPK1, SHC1, INSR, CIB1	1141	22	13824	3.30428	1	0.844304	42.3876
GOTERM_BP_DIRECT	GO:0007080	mitotic metaphase plate congression	8	0.0115439	KIF14, CUL3, CHMP1A, CHMP5, PSRC1, SPDL1, KPNB1, ZW10	1141	31	13824	3.12663	1	0.686994	18.6681
GOTERM_BP_DIRECT	GO:0098609	cell-cell adhesion	12	0.0203587	LDHA, TWF1, GAPVD1, PPME1, ATIC, EIF3E, CAPG, RAB11B, EEF2, ELMO2, PARK7, HSPA8	1141	67	13824	2.16997	1	0.804854	30.6528
GOTERM_BP_DIRECT	GO:0042787	protein ubiquitination involved in ubiquitin-dependent protein catabolic process	19	0.00550447	MAEA, UBE3A, DDB1, ANAPC11, PARK2, HERC2, OS9, CUL3, ARIH1, CUL2, ARIH2, UHRF1, RNF5, KLHL15, RMND5B, HECTD3, AMFR, SPOPL, SPOP	1141	114	13824	2.01928	1	0.629873	9.35588
GOTERM_BP_DIRECT	GO:0006491	N-glycan processing	6	0.0252411	MAN2A2, FUT8, MGAT4C, EDEM3, PRKCSH, EDEM2	1141	21	13824	3.46163	1	0.83751	36.5527
GOTERM_BP_DIRECT	GO:0006355	regulation of transcription, DNA-templated	64	0.0278755	MMS19, EZH1, ATP1B4, ARID4B, MED25, CNOT3, ZNF679, ZNF304, PRMT1, MBTD1, PRMT7, ZNF300, PRMT5, MKX, LRRFIP1, INO80E, ZNF574, CCAR1, CIITA, TFIP11, ZFX, ZNF8, GTF2H3, GTF2H5, ZNF3, DDIT3, CCNL2, ZNF197, ASCC3, UCHL5, DNTTIP2, TGFBRAP1, ZNF432, NUP107, ZNF33B, COMMD6, ZNF614, THAP5, WBSCR22, NFYC, CALCOCO1, TSC22D1, SRRT, CSDE1, MLLT1, ASF1B, ZNF605, ZNF398, L3MBTL2, LOC613546, SAP30BP, EXO5, ZNF52…	1141	601	13824	1.29019	1	0.851776	39.5361
GOTERM_BP_DIRECT	GO:0006281	DNA repair	19	0.00455381	MMS19, POLI, ERCC6L2, BRCC3, USP1, RAD9A, INTS3, TTC5, CDK2, SMC3, UHRF1, NSMCE1, UCHL5, RAD18, POLN, RUVBL2, ZRANB3, INO80E, RTEL1	1141	112	13824	2.05534	0.999996	0.585452	7.80143
GOTERM_BP_DIRECT	GO:0007059	chromosome segregation	10	0.0116391	MMS19, TOP1, FAM96A, DDX3X, NEK2, UVRAG, NEK9, CENPT, CDK5RAP2, RCC1	1141	46	13824	2.63385	1	0.676755	18.8074
GOTERM_BP_DIRECT	GO:0006974	cellular response to DNA damage stimulus	20	0.00237721	MMS19, VAV3, APLF, SIRT4, HERC2, MCM10, PITHD1, RNF8, ERCC8, MCM9, MCM8, NIPBL, TIMELESS, HELB, AATF, ZRANB3, TRAF6, GNL1, ZNF385A, CIB1	1141	114	13824	2.12556	0.998385	0.474207	4.14711
GOTERM_BP_DIRECT	GO:0045910	negative regulation of DNA recombination	3	0.0364327	MSH6, MSH3, ZRANB3	1141	4	13824	9.08677	1	0.870718	48.3391
GOTERM_BP_DIRECT	GO:0001824	blastocyst development	6	0.0130559	N4BP2L2, PSMC3, BNIP2, NEK2, CDK11B, CAPN2	1141	18	13824	4.03856	1	0.705951	20.854
GOTERM_BP_DIRECT	GO:0061025	membrane fusion	6	0.0252411	NAPG, NSFL1C, NAPA, NAPB, DNM1, DNM2	1141	21	13824	3.46163	1	0.83751	36.5527
GOTERM_BP_DIRECT	GO:0000070	mitotic sister chromatid segregation	6	0.0130559	NEK2, KIF18B, ESPL1, BUB3, MIS12, ZNF207	1141	18	13824	4.03856	1	0.705951	20.854
GOTERM_BP_DIRECT	GO:0051973	positive regulation of telomerase activity	9	0.00111824	NVL, PNKP, PRKCQ, TCP1, DKC1, NEK2, MAPK3, AURKB, POT1	1141	27	13824	4.03856	0.9513	0.395696	1.97147
GOTERM_BP_DIRECT	GO:0034063	stress granule assembly	4	0.0322094	OGFOD1, ATXN2L, DDX3X, PUM2	1141	9	13824	5.38475	1	0.853742	44.1577
GOTERM_BP_DIRECT	GO:0000278	mitotic cell cycle	6	0.0429891	PAK2, CEP250, STK24, CENPF, CENPT, CNTRL	1141	24	13824	3.02892	1	0.897958	54.2497
GOTERM_BP_DIRECT	GO:0007099	centriole replication	8	5.20694e-05	PLK4, CCP110, WDR62, CNTROB, CETN2, CDK5RAP2, CEP63, CDK2	1141	14	13824	6.92325	0.131201	0.131201	0.0926231
GOTERM_BP_DIRECT	GO:1904355	positive regulation of telomere capping	5	0.0300756	PNKP, PRKCQ, NEK2, MAPK3, AURKB	1141	15	13824	4.03856	1	0.846578	41.9256
GOTERM_BP_DIRECT	GO:0019509	L-methionine biosynthetic process from methylthioadenosine	4	0.0322094	PRDX3, ENOPH1, EIF2B1, EIF2B4	1141	9	13824	5.38475	1	0.853742	44.1577
GOTERM_BP_DIRECT	GO:0000387	spliceosomal snRNP assembly	6	0.0429891	PRMT7, PRMT5, SNRPD1, SNRPB, GEMIN7, SART1	1141	24	13824	3.02892	1	0.897958	54.2497
GOTERM_BP_DIRECT	GO:0000244	spliceosomal tri-snRNP complex assembly	4	0.0228515	PRPF31, USP4, PRPF3, SART3	1141	8	13824	6.05784	1	0.823492	33.727
GOTERM_BP_DIRECT	GO:0006979	response to oxidative stress	11	0.0265348	PSMB5, ALS2, ERCC8, PNKP, NDUFA6, DUOX2, MSRB1, WRN, PRNP, SRXN1, DHCR24	1141	61	13824	2.1848	1	0.84472	38.0347
GOTERM_BP_DIRECT	GO:0051881	regulation of mitochondrial membrane potential	8	0.00325708	PYCR1, SLC25A33, PINK1, PRDX3, PARK2, CLIC1, BCO2, PARK7	1141	25	13824	3.87702	0.999851	0.55115	5.64049
GOTERM_BP_DIRECT	GO:0051865	protein autoubiquitination	11	0.00432231	RNF8, ERCC8, UHRF1, UHRF2, UBE3A, RAD18, RNF10, AMFR, PARK2, TRAF6, TRIM21	1141	47	13824	2.83559	0.999992	0.593426	7.4191
GOTERM_BP_DIRECT	GO:0006302	double-strand break repair	10	0.00868257	RNF8, RAD21L1, BRCC3, APLF, BAZ1B, FAM175A, TDP2, BRE, LIG3, WRN	1141	44	13824	2.75357	1	0.692014	14.3748
GOTERM_BP_DIRECT	GO:0070936	protein K48-linked ubiquitination	9	0.029063	RNF8, UBE2E3, ARIH2, UBE3A, RNF5, UBE2K, AMFR, PARK2, TOPORS	1141	45	13824	2.42314	1	0.849941	40.8371
GOTERM_BP_DIRECT	GO:0070932	histone H3 deacetylation	4	0.0228515	SMARCAD1, PER1, SIRT7, HDAC8	1141	8	13824	6.05784	1	0.823492	33.727
GOTERM_BP_DIRECT	GO:0034501	protein localization to kinetochore	4	0.0228515	SPDL1, AURKB, MIS12, ZW10	1141	8	13824	6.05784	1	0.823492	33.727
GOTERM_BP_DIRECT	GO:0007052	mitotic spindle organization	7	0.00923071	STIL, WDR62, PCNT, CLASP1, AURKB, RCC1, SMC3	1141	23	13824	3.68738	1	0.696617	15.2135
GOTERM_BP_DIRECT	GO:0035307	positive regulation of protein dephosphorylation	5	0.0235569	SYMPK, SMPD1, CDCA2, PINK1, GBA	1141	14	13824	4.32703	1	0.82452	34.5733
GOTERM_BP_DIRECT	GO:0043161	proteasome-mediated ubiquitin-dependent protein catabolic process	19	0.00789243	TBL1XR1, UBXN11, MAEA, RAD23A, DDB1, NSFL1C, TOPORS, PARK2, DDIT3, PSMB5, ERCC8, PSMD12, UBE2K, PSMD1, RMND5B, HECTD3, SPOPL, PSMD7, SPOP	1141	118	13824	1.95083	1	0.695475	13.1521
GOTERM_BP_DIRECT	GO:0007016	cytoskeletal anchoring at plasma membrane	3	0.0364327	TLN1, TLN2, DAG1	1141	4	13824	9.08677	1	0.870718	48.3391
GOTERM_BP_DIRECT	GO:0090161	Golgi ribbon formation	4	0.0228515	TMED5, PRMT5, STX16, GCC2	1141	8	13824	6.05784	1	0.823492	33.727
GOTERM_BP_DIRECT	GO:0051262	protein tetramerization	7	0.0383881	TRPM6, SBF2, TRPM7, PEX5, CPSF6, HMGCL, DNM1	1141	31	13824	2.7358	1	0.879316	50.1733
GOTERM_BP_DIRECT	GO:0098789	pre-mRNA cleavage required for polyadenylation	4	0.00925107	TUT1, NCBP1, CSTF2, CPSF4	1141	6	13824	8.07713	1	0.680522	15.2445
GOTERM_BP_DIRECT	GO:0006378	mRNA polyadenylation	6	0.0305109	TUT1, SYMPK, CSTF2, CPSF6, CPSF4, PAPOLG	1141	22	13824	3.30428	1	0.844304	42.3876
GOTERM_BP_DIRECT	GO:0032434	regulation of proteasomal ubiquitin-dependent protein catabolic process	5	0.0132982	UBE2K, RAD23A, GLMN, COMMD1, GBA	1141	12	13824	5.0482	1	0.700402	21.199
GOTERM_BP_DIRECT	GO:0016579	protein deubiquitination	11	0.0103903	USP53, USP8, COPS5, USP9Y, USP1, USP4, UCHL5, BAP1, USP11, USP20, USP24	1141	53	13824	2.51458	1	0.676463	16.9623
GOTERM_BP_DIRECT	GO:0006511	ubiquitin-dependent protein catabolic process	19	0.0011151	USP8, USP9Y, USP1, USP4, BAP1, RNF8, PSMF1, CYLD, PSMA1, BAG6, UHRF2, PSMA6, CUL7, PSMD11, UCHL5, USP20, USP11, AMFR, USP24	1141	99	13824	2.32523	0.950884	0.452676	1.96598
GOTERM_BP_DIRECT	GO:0000462	maturation of SSU-rRNA from tricistronic rRNA transcript (SSU-rRNA, 5.8S rRNA, LSU-rRNA)	9	0.00145377	UTP23, UTP3, DCAF13, TSR1, UTP6, WDR3, NGDN, BMS1, WDR46	1141	28	13824	3.89433	0.980347	0.429566	2.55581
GOTERM_BP_DIRECT	GO:0007005	mitochondrion organization	8	0.0221581	VPS13C, HTRA2, SLC25A33, PTCD2, PHB, PRDX3, HMGCL, PARK7	1141	35	13824	2.7693	1	0.822574	32.8851

## Sheet: GO_BP_shNT_low
Gene Ontology - Biological process
shNT low DEGs (p < 0.05)
Category		GO term	Count	PValue	Genes	List Total	Pop Hits	Pop Total	Fold Enrichment	Bonferroni	Benjamini	FDR
GOTERM_BP_DIRECT	GO:0015031	protein transport	33	3.00499e-05	NXT1, SLC7A6OS, TSG101, EIF5A, TIMM50, SNX3, RABGEF1, NECAP2, VPS4B, RAB11A, JAGN1, NUP35, SEC61A2, PIK3R2, PGAP2, UNC119, KDELR2, GDI2, SCAMP3, SCAMP2, ACTN4, STXBP1, CORO7, CD63, ATG3, GABARAP, CHMP1B, ARRB2, COG8, SDCCAG3, RAB5A, GOSR1, COPE	1129	183	13824	2.20802	0.086454	0.086454	0.0541143
GOTERM_BP_DIRECT	GO:0006897	endocytosis	20	9.69268e-05	UNC119, C8H9ORF72, DNM1L, LDLR, SNX6, WASF2, SNX3, AP2A2, FNBP1, PICALM, CSNK1D, RAB5A, WIPF2, RABGEF1, NECAP2, WIPF3, CSNK1G3, SNX30, EPN2	1129	90	13824	2.72099	0.252983	0.135698	0.174448
GOTERM_BP_DIRECT	GO:0006457	protein folding	22	0.000129036	HSP90AB1, P4HB, GRPEL2, PDIA3, TMX4, DNLZ, MESDC2, FKBP1A, LOC783577, PPIF, PFDN2, PPIE, PDCL3, PFDN1, CCT5, TXNDC11, CCT4, PFDN5, BAG2, DNAJA1, MKKS, LOC100337215	1129	107	13824	2.51755	0.321788	0.121405	0.232174
GOTERM_BP_DIRECT	GO:0030036	actin cytoskeleton organization	18	0.000173955	FMNL3, PHACTR4, MOB2, ROCK1, PDLIM7, ROCK2, WASF2, ARHGEF5, PALLD, CAPZB, CORO2A, PFN1, CORO1B, PFN2, RAC3, FLII, PAK1, MKL1	1129	79	13824	2.78988	0.407543	0.122667	0.312878
GOTERM_BP_DIRECT	GO:0031175	neuron projection development	16	0.000593418	MICALL2, LYN, UBE4B, CAPZB, MANF, HDGFRP3, ATXN10, RAC3, CAMSAP2, CAMSAP1, RAB11A, ALKBH1, RAB13, STMN1, MKL1, CDK16	1129	72	13824	2.72099	0.832391	0.300385	1.06353
GOTERM_BP_DIRECT	GO:0034976	response to endoplasmic reticulum stress	12	0.000944304	P4HB, ATF4, TXNDC11, NRBF2, PDIA3, XBP1, UFM1, TMX4, UBE4B, TMEM259, PIK3R1, PIK3R2	1129	46	13824	3.19421	0.941735	0.377363	1.68736
GOTERM_BP_DIRECT	GO:0001731	formation of translation preinitiation complex	8	0.000990251	EIF4B, EIF3D, EIF3B, EIF3H, EIF3F, EIF2S3, EIF3L, EIF3M	1129	21	13824	4.66456	0.949265	0.346804	1.76877
GOTERM_BP_DIRECT	GO:1903146	regulation of mitophagy	8	0.000990251	CSNK2A2, SREBF1, DNM1L, U2AF2, BNIP3L, ZBTB17, VDAC1, SREBF2	1129	21	13824	4.66456	0.949265	0.346804	1.76877
GOTERM_BP_DIRECT	GO:0051301	cell division	25	0.00107014	FZR1, CLTA, GNAI3, KATNB1, FAM83D, SPC24, NCAPH, RAD21, MIS18A, CDC123, SPG20, SKA2, ACTR8, CCNA2, CDCA5, TPX2, ARPP19, UBE2C, CDC25A, CCNB1, CHMP1B, APITD1, SDCCAG3, BABAM1, WASL	1129	150	13824	2.04074	0.960115	0.331501	1.91016
GOTERM_BP_DIRECT	GO:0043162	ubiquitin-dependent protein catabolic process via the multivesicular body sorting pathway	6	0.00109075	RNF126, TSG101, VPS4B, PTPN23, VPS37A, HDAC6	1129	11	13824	6.6788	0.962517	0.305716	1.94662
GOTERM_BP_DIRECT	GO:0006412	translation	27	0.00158953	RPL17, RPL14, RPL37, RPL38, RPL39, SLC25A21, MRPL10, MRPL13, RPS3A, RPL6, SLC25A22, SLC25A44, SLC25A1, SLC25A40, MRPL1, RPS9, RPS8, RSL1D1, SLC25A30, MRPL24, RPS19, RPL18A, RPL23, RPS15, RPS13, METTL17, SLC25A17	1129	172	13824	1.9221	0.99166	0.380393	2.82479
GOTERM_BP_DIRECT	GO:0018105	peptidyl-serine phosphorylation	20	0.00170667	PRKCZ, PDK3, BRSK2, PKN1, PRKCG, PRKCD, PRKX, MAPK1, PRKD2, MAST2, PLK2, CSNK1D, VRK3, HIPK3, LMTK2, TNKS, CSNK1G3, MAPK7, CAB39	1129	112	13824	2.18651	0.994141	0.373277	3.02995
GOTERM_BP_DIRECT	GO:0006446	regulation of translational initiation	8	0.00390686	EIF4G1, EIF3D, EIF3B, EIF4A1, EIF3F, EIF3L, EIF3M, CTIF	1129	26	13824	3.76753	0.999992	0.625276	6.80826
GOTERM_BP_DIRECT	GO:0032456	endocytic recycling	7	0.00542925	STX6, MICALL2, DENND1A, LMTK2, VPS53, RAB13, EHD4	1129	21	13824	4.08149	1	0.71637	9.34074
GOTERM_BP_DIRECT	GO:0070301	cellular response to hydrogen peroxide	8	0.00609306	PPIF, RELA, NFE2L2, MAPK7, ABL1, ECT2, PRKCD, HDAC6	1129	28	13824	3.49842	1	0.731144	10.4245
GOTERM_BP_DIRECT	GO:0090162	establishment of epithelial cell polarity	5	0.00620581	FRMD4A, FRMD4B, SIPA1L3, ARF6, CYTH3	1129	10	13824	6.12223	1	0.713141	10.6074
GOTERM_BP_DIRECT	GO:0000470	maturation of LSU-rRNA	6	0.00730766	RSL1D1, MRPL1, WDR37, MAK16, RRP15, LAS1L	1129	16	13824	4.59167	1	0.748256	12.3759
GOTERM_BP_DIRECT	GO:0006413	translational initiation	8	0.00747744	EIF3D, EIF4E, EIF3B, EIF3H, EIF4A1, EIF3F, EIF2S3, EIF3L	1129	29	13824	3.37778	1	0.735121	12.6455
GOTERM_BP_DIRECT	GO:0050821	protein stabilization	17	0.00827084	ATP1B3, CRTAP, CHP1, IFI30, DNLZ, HSPA1A, COG3, LAMP1, PFN2, CCT5, CCT4, PPIB, BAG3, PHB2, TBRG1, WIZ, PIK3R1	1129	102	13824	2.04074	1	0.750515	13.8948
GOTERM_BP_DIRECT	GO:0030866	cortical actin cytoskeleton organization	7	0.00877678	EPB41L1, EPB41, ROCK1, ROCK2, ARF6, RAB13, LLGL2	1129	23	13824	3.72658	1	0.75244	14.6826
GOTERM_BP_DIRECT	GO:0071499	cellular response to laminar fluid shear stress	4	0.00898024	ASS1, XBP1, NFE2L2, MAPK7	1129	6	13824	8.16298	1	0.742615	14.9975
GOTERM_BP_DIRECT	GO:0016569	covalent chromatin modification	8	0.00908112	RBBP4, SMARCD2, SMARCD1, BABAM1, H2AFY, DNAJC2, ING1, SS18L1	1129	30	13824	3.26519	1	0.729407	15.1532
GOTERM_BP_DIRECT	GO:0015991	ATP hydrolysis coupled proton transport	8	0.00908112	ATP6V0E1, ATP6V1E1, ATP6AP1, ATP5G2, ATP6V1B2, ATP12A, ATP5G3, ATP6V1F	1129	30	13824	3.26519	1	0.729407	15.1532
GOTERM_BP_DIRECT	GO:0034097	response to cytokine	7	0.0109112	RELA, JUND, ACP5, NFKB1, BCL2L1, TIMP2, JUNB	1129	24	13824	3.5713	1	0.776993	17.9319
GOTERM_BP_DIRECT	GO:0006397	mRNA processing	15	0.0115278	RBM4, AKAP8L, SAP18, NSRP1, HNRNPL, PPIE, SRSF2, PAPD4, C1QBP, CLASRP, PPP1R8, PTBP3, ZPR1, RBM39, CSTF1	1129	88	13824	2.08712	1	0.780609	18.8486
GOTERM_BP_DIRECT	GO:0001829	trophectodermal cell differentiation	5	0.0128206	BYSL, SP3, CNOT2, JUNB, CTR9	1129	12	13824	5.10186	1	0.801662	20.7393
GOTERM_BP_DIRECT	GO:0042752	regulation of circadian rhythm	8	0.0130209	MAGED1, CSNK1D, NR1D2, ROCK2, PSPC1, MAPK9, PRKCG	1129	32	13824	3.06112	1	0.793507	21.0285
GOTERM_BP_DIRECT	GO:1900264	positive regulation of DNA-directed DNA polymerase activity	4	0.0147685	RFC2, CHTF8, CHTF18, DSCC1	1129	7	13824	6.99684	1	0.821277	23.5096
GOTERM_BP_DIRECT	GO:0043123	positive regulation of I-kappaB kinase/NF-kappaB signaling	19	0.0147991	BCL10, PELI1, SLC44A2, LITAF, RELA, UBE2V1, TRIM13, FKBP1A, TAB2, TRIM62, ECM1, ECT2, CTH, PLK2, ZDHHC13, RIPK2, RBCK1, RHOC, ABL1	1129	127	13824	1.83185	1	0.810166	23.5524
GOTERM_BP_DIRECT	GO:0007249	I-kappaB kinase/NF-kappaB signaling	7	0.0162324	BCL10, ROCK1, ROCK2, RELA, SNIP1, RIPK2, NFKB1	1129	26	13824	3.29659	1	0.827735	25.5312
GOTERM_BP_DIRECT	GO:0031532	actin cytoskeleton reorganization	9	0.0162365	MICALL2, TNIK, EPS8, PTK7, BRSK2, PAK1, PTPN1, CXADR, PARVA	1129	41	13824	2.68781	1	0.817042	25.5367
GOTERM_BP_DIRECT	GO:0006465	signal peptide processing	5	0.0173426	SPPL3, HM13, SEC11C, SPCS1, FURIN	1129	13	13824	4.70941	1	0.827045	27.0305
GOTERM_BP_DIRECT	GO:0000460	maturation of 5.8S rRNA	5	0.0173426	WDR37, MAK16, RRP15, LAS1L, MPHOSPH6	1129	13	13824	4.70941	1	0.827045	27.0305
GOTERM_BP_DIRECT	GO:0006432	phenylalanyl-tRNA aminoacylation	3	0.0188741	FARS2, FARSB, FARSA	1129	3	13824	12.2445	1	0.842687	29.0521
GOTERM_BP_DIRECT	GO:0000226	microtubule cytoskeleton organization	10	0.0209167	PRKCZ, MAP1A, CAMSAP2, TBCE, MAP7, ZPR1, TUBA1A, MARK1, GABARAP, TACC2	1129	51	13824	2.40088	1	0.862988	31.6661
GOTERM_BP_DIRECT	GO:0090002	establishment of protein localization to plasma membrane	8	0.021029	ROCK1, TTC7A, ROCK2, IFT20, LAMA5, PKP2, S100A10, RAB13	1129	35	13824	2.79873	1	0.855995	31.807
GOTERM_BP_DIRECT	GO:0007183	SMAD protein complex assembly	4	0.0222123	SMAD4, FKBP1A, SMAD2, SMAD1	1129	8	13824	6.12223	1	0.863024	33.2766
GOTERM_BP_DIRECT	GO:0045047	protein targeting to ER	4	0.0222123	SRP14, SPCS1, PMM2, SEC61A1	1129	8	13824	6.12223	1	0.863024	33.2766
GOTERM_BP_DIRECT	GO:0070936	protein K48-linked ubiquitination	9	0.0274927	RNF126, PELI1, UBE2D3, RNF216, NEDD4L, CDC34, UBE2C, UBE2Q2, UBE2R2	1129	45	13824	2.44889	1	0.908981	39.4775
GOTERM_BP_DIRECT	GO:0043161	proteasome-mediated ubiquitin-dependent protein catabolic process	17	0.0301315	RAD23B, ABTB2, UBE4B, RNF216, CDC34, UBE2R2, RNF126, UBE2D3, ARRB2, CUL4A, GSK3A, PSMB3, BTBD3, RBCK1, NEDD4L, NFE2L2, PSMD8	1129	118	13824	1.76403	1	0.922479	42.3682
GOTERM_BP_DIRECT	GO:0031065	positive regulation of histone deacetylation	4	0.0313292	SREBF1, CTBP1, JDP2, AKAP8L	1129	9	13824	5.44198	1	0.924874	43.6367
GOTERM_BP_DIRECT	GO:0006515	misfolded or incompletely synthesized protein catabolic process	4	0.0313292	NGLY1, LONP2, YME1L1, HDAC6	1129	9	13824	5.44198	1	0.924874	43.6367
GOTERM_BP_DIRECT	GO:1900103	positive regulation of endoplasmic reticulum unfolded protein response	3	0.0357128	BAK1, XBP1, PIK3R1	1129	4	13824	9.18335	1	0.943844	48.0586
GOTERM_BP_DIRECT	GO:0030203	glycosaminoglycan metabolic process	3	0.0357128	GNS, NDST1, HEXA	1129	4	13824	9.18335	1	0.943844	48.0586
GOTERM_BP_DIRECT	GO:0046886	positive regulation of hormone biosynthetic process	3	0.0357128	EGR1, HIF1A, ARNT	1129	4	13824	9.18335	1	0.943844	48.0586
GOTERM_BP_DIRECT	GO:0060716	labyrinthine layer blood vessel development	5	0.0363059	MAPK1, PLCD3, JUNB, CYR61, NSDHL	1129	16	13824	3.8264	1	0.942344	48.631
GOTERM_BP_DIRECT	GO:0030150	protein import into mitochondrial matrix	5	0.0363059	GRPEL2, TOMM40, DNLZ, TIMM50, TIMM23	1129	16	13824	3.8264	1	0.942344	48.631
GOTERM_BP_DIRECT	GO:0006461	protein complex assembly	7	0.0367152	PPP2R1A, SSBP3, NUPR1, TSPAN4, OTX2, APBA1, ADD2	1129	31	13824	2.76488	1	0.940028	49.0226
GOTERM_BP_DIRECT	GO:0000082	G1/S transition of mitotic cell cycle	8	0.0410029	EIF4EBP1, EIF4E, PLK2, IQGAP3, RANBP1, TRIM71, CDCA5	1129	40	13824	2.44889	1	0.953701	52.9586
GOTERM_BP_DIRECT	GO:0006357	regulation of transcription from RNA polymerase II promoter	29	0.0415789	ELF1, NFKB1, MYBL2, TCF7L2, TCF7L1, MAGED1, EPC1, ATP2B4, MED27, BRD7, MLXIP, TCEA1, RUNX1, MKL1, TFDP1, ANKRA2, MLXIPL, PKN1, GRHL1, UBP1, ECM1, ANXA4, SLTM, BRWD3, ATF4, NUPR1, ETS2, SP3, NFE2L2	1129	244	13824	1.45528	1	0.952286	53.465
GOTERM_BP_DIRECT	GO:0035994	response to muscle stretch	4	0.0420963	FOS, RELA, NFKBIA, NFKB1	1129	10	13824	4.89779	1	0.950687	53.9154
GOTERM_BP_DIRECT	GO:2001237	negative regulation of extrinsic apoptotic signaling pathway	7	0.0421831	SH3RF1, GCLC, LGALS3, RELA, PSME3, SGMS1, TCF7L2	1129	32	13824	2.67848	1	0.947522	53.9906
GOTERM_BP_DIRECT	GO:0006915	apoptotic process	25	0.0440435	DLC1, SH3RF1, HIP1R, HINT2, RRAGA, FOXO1, RTN3, CSNK2A2, ZFP36L1, CASP6, UBE2D3, RAD21, DAD1, PAK1, STPG1, BCL2L14, TPX2, PRKCD, VDAC1, MAPK1, PDCL3, C1QBP, RIPK2, CTSH, PDCD6	1129	204	13824	1.50055	1	0.9508	55.574
GOTERM_BP_DIRECT	GO:0045454	cell redox homeostasis	10	0.04416	TMX2, GSR, P4HB, TXNDC11, GCLC, PDIA3, TMX4, NFE2L2, SH3BGRL3, PRDX1	1129	58	13824	2.11111	1	0.947888	55.6715
GOTERM_BP_DIRECT	GO:0045944	positive regulation of transcription from RNA polymerase II promoter	60	0.0453756	ELF1, LMO1, LMO4, FOXO1, NFKB1, FOS, EPC1, RAD21, HSF1, ASH2L, PSIP1, CREB3L2, AKIRIN2, CYR61, EGR1, SSBP3, LDB1, RELA, STRN3, MLXIPL, MED14, JUNB, PRKD2, NCOA1, ADRB2, HIF1A, ZMIZ2, ZMIZ1, NCOA6, PYGO1, NFE2L2, FHOD1, KMT2D, NUFIP1, NFKBIA, ARNT, C10H14ORF166, CHD7, XBP1, CCDC62, JUND, TNKS, PIK3R1, PIK3R2, SREBF1, TBX6, KLF12, MAML2, AKAP8L, ABHD14B, SNW1, WWTR1, FOXP1, SREBF2, PLAC8, HDAC5, AT…	1129	580	13824	1.26667	1	0.948849	56.676
GOTERM_BP_DIRECT	GO:0008360	regulation of cell shape	15	0.0459262	DLC1, FMNL3, FBLIM1, BRWD3, EPS8, CSNK1D, VRK3, WIPF2, SH3KBP1, WIPF3, CSNK1G3, MSN, BAMBI, CDC42EP3	1129	105	13824	1.74921	1	0.947514	57.1239
GOTERM_BP_DIRECT	GO:0031397	negative regulation of protein ubiquitination	7	0.0481364	GCLC, ARRB2, DNAJA1, CHP1, HSPA1A, PRKCG, CRY1	1129	33	13824	2.59731	1	0.951659	58.8782
GOTERM_BP_DIRECT	GO:0006879	cellular iron ion homeostasis	7	0.0481364	ISCU, HIF1A, TTC7A, ACO1, SMAD4, ATP13A2, FTH1	1129	33	13824	2.59731	1	0.951659	58.8782
