# Supplementary material for: Determination of Oocyte-Manipulation, Zygote-Manipulation, and Genome-Reprogramming Effects on the Transcriptomes of Bovine Blastocysts
Source: Front Genet. 2018 Apr 24;9:143. doi: 10.3389/fgene.2018.00143 (PMC5928200; doi:10.3389/fgene.2018.00143)
Supplement: Supplementary file 3 [file Data_Sheet_3.XLSX]

## Sheet: black
	IVF_1	IVF_2	IVF_3	IVF_4	IVF_5	IVF_6	IVF_7	IVF_8	IVF_9	IVF_10	IVF_11	IVF_12	SCNT_1	SCNT_2	SCNT_3	SCNT_4	SCNT_5	SCNT_6	SCNT_7	SCNT_8	SCNT_9	SCNT_10	SCNT_11	SCNT_12	sham_1	sham_2	sham_4	sham_5	sham_6	sham_7	sham_8	sham_9	sham_10	sham_11
DNAJC28	3.07566	2.48644	2.689	4.04232	2.95726	3.33705	2.15742	4.28595	0.770207	0.826287	4.87442	5.61094	2.67439	5.82135	0.669469	4.44884	1.07872	0.988205	2.18579	4.6325	5.01448	1.36814	2.42788	7.19911	1.92786	1.17116	0.774048	2.76776	2.43595	2.43763	2.09238	2.88565	3.39732	3.19164
PAXBP1	15.4417	15.905	19.6898	19.7296	25.963	34.6567	38.6799	32.6948	32.0687	31.1685	31.5245	28.1825	20.6872	24.4022	17.5122	24.949	16.0625	18.3195	41.3441	33.3534	32.5169	32.2791	56.1616	50.837	27.3499	29.6317	18.3759	32.3603	15.9332	28.0465	30.2838	28.5531	28.0814	15.4157
LOC100848488	0	0	0	0	0	0	0	0	0	0	0	0	0	0	0	0	0	0	0	0	0	0	0	0.170061	0	0	0	0	0	0	0	0	0	0
LOC101904559	0	0	0	0.0841059	0	0	0.247016	0	0	0.501919	0	0	0	0	0	0.0936907	0	0	0	0	0	0	0	0.966139	0	0	0.171795	0	0	0.0351606	0	0.134286	0.0408371	0
ARL13B	13.7367	18.6333	15.4424	19.7042	23.2691	17.646	23.9698	17.8077	22.9696	44.1008	21.0523	16.879	14.867	14.2255	16.5921	15.656	15.4783	9.07491	34.5935	50.6654	40.4909	20.7339	18.6719	50.9844	18.0127	14.0332	14.8642	22.9157	14.1068	26.715	24.8399	45.7729	57.4994	34.8554
TMEM30C	0	0	0	4.51594	0.715811	0	0.0663123	0	0.213063	0	0	0	1.52636	0.138314	0.0682301	0.440173	0	0	0	0	0	0.917065	0	5.18716	0	0	0.461194	0	0	0	0	0	0	0.11237
NIT2	2.30719	0.525486	2.16168	0.39899	1.6127	0.237884	1.49399	0.56405	0	0	1.11689	0.526802	0.361223	0.641563	2.7127	0.916692	0	0	0.979412	0.726003	1.48893	2.43072	1.64928	5.1558	1.26857	1.00184	0.152802	1.3579	0.538909	0.750677	0	2.14995	0.726541	0.297842
BBX	29.7375	15.6842	62.9804	37.0196	59.3826	31.7345	46.5831	52.9246	43.0621	38.3581	47.2047	36.7128	54.8977	46.3745	52.6758	37.6022	27.6516	38.7338	55.0849	29.3182	72.1492	63.7263	86.274	95.3853	18.8977	46.6231	40.9044	46.1959	29.0491	67.0525	39.8997	58.9981	45.8861	41.5026
BOC	0.0148388	0.0277742	0.0769018	0.0487999	0.368527	0.203572	0.0162569	0.173902	0.0174117	0.654985	0.289259	0.3865	0.668223	0.134387	0.351275	0.138746	0.338488	0	0	0.0167879	0.103998	0.0999201	0	1.29156	0	0.852524	0.169601	0.255424	0.0199386	0.37031	0.270198	0.0291714	0.0355149	0.0826423
ZDHHC23	20.9022	14.5891	18.7361	19.5249	25.325	15.9626	45.787	16.9884	22.8914	31.7329	46.874	29.2704	32.0695	28.0035	21.2909	25.021	23.3984	13.2952	45.1816	35.2142	53.4013	39.212	55.2949	40.1099	34.3883	26.6699	34.2025	31.5977	41.324	34.6306	35.7081	51.3987	67.0338	52.8166
NR1I2	0	0	0	0.362277	0	0.0269987	0	0	0.0427308	0	0.138777	0.121571	0.0327985	0.0189759	0.0821031	0.552265	0	0	0.202055	0	0	0	0.166391	0.93427	0	0	0	0.0216272	0	0.284001	0	0.108451	0	0
SEC22A	2.67555	0.931856	2.06411	1.9192	3.70936	1.77175	1.79999	5.25127	2.39515	0.484881	1.6637	2.45225	3.22844	2.90113	4.54592	0.258616	0.286363	0	4.58676	2.47831	1.38618	4.44216	2.55912	6.73336	1.1023	1.49234	0.663869	0.972456	0.535169	1.00949	0.490108	2.52052	2.07431	0.739437
ATP13A3	7.71978	6.66824	10.0149	7.30064	13.1956	10.3349	12.174	7.74593	12.0324	6.35997	15.6677	6.658	6.9917	3.63596	6.8984	7.71572	0.754194	1.76508	18.9092	13.5242	22.1861	9.1133	9.49355	18.5322	7.95485	4.45074	11.8831	8.14606	6.06799	14.9188	7.51477	9.18203	21.4612	18.7277
LOC101906884	0.305882	0.324171	0	0.47067	0.746082	0.299486	0	0	0.0740224	0	0	1.10486	0.779705	0.395763	0	0.29989	0	0.53185	1.15343	0	0.837462	0	0	1.93258	0	0.630321	0	0	0	0.295176	0	1.20346	0.799972	0
CAMK2N2	0	0.273891	0.227507	0	0	0.0542451	0.400797	0.171495	0.171703	0.203595	0	0.560595	0	0.167196	0	0	0.42084	0.308422	1.13699	1.32441	0.0970064	2.95617	2.67441	1.37164	0	0	0	0	0	0.570594	0	0	0	0.27167
MRPL47	9.77654	0.631454	3.79649	2.75683	0.911957	2.93001	14.5733	4.40567	5.99445	3.75509	9.52903	8.8625	5.12198	5.1763	2.49914	3.30465	1.38606	0.609484	16.2629	12.2137	8.6903	14.6045	20.149	32.5264	0.609756	7.22324	2.01977	6.65243	10.8794	14.5832	11.5765	27.7009	23.3978	20.9374
BCHE	0.0558111	0.103508	0.0382128	0.137535	0	0.492004	2.18115	0.259244	0	0.923306	0	0.0807082	0.066409	0.379118	1.78707	0.306416	0	0	1.10491	0.0834199	0.0977612	0.0620661	0.505353	3.80134	0.524746	2.21021	0.491607	0	0.198151	0	0.290347	0.494072	0	0
SSR3	60.6092	75.3943	100.176	85.0234	61.4026	56.9271	83.1881	82.5596	106.399	60.7069	63.2983	64.5677	118.77	142.877	53.9942	97.2446	105.505	71.4133	224.571	217.861	221.542	211.952	211.194	220.487	36.4293	51.1462	53.6308	84.7497	80.0808	94.4782	57.5906	62.6108	57.8449	59.7356
C1H3orf33	3.93179	1.30679	3.06832	3.75062	6.73772	4.69512	11.1985	16.4959	6.94717	8.93695	9.48811	8.43695	8.14948	6.7504	4.21856	4.06197	4.81908	15.3043	32.3634	28.373	35.4724	17.3854	16.9074	24.9332	5.21166	8.78982	10.5335	2.47291	11.9331	2.09083	7.47798	2.66141	6.07086	2.6961
LOC104969764	0	0	0	0	0	0	0	0	0	0	0	0	0	0	0	0	0	0	0	0	0	0	0	0.70439	0	0	0	0	0	0	0	0	0	0
KPNA6	31.8956	29.4745	37.3544	29.5959	30.3159	60.651	49.53	51.4877	25.8686	55.6892	35.0818	42.9385	21.6151	35.4841	29.8404	33.5069	32.3323	33.1064	83.1486	62.8283	50.1611	84.0278	75.1839	84.9338	19.9862	26.8874	19.3653	48.8505	11.4634	56.1494	15.9338	51.3485	46.6529	54.1779
TOPBP1	57.6022	35.6532	61.5332	69.3408	71.3268	55.211	91.1158	73.3417	68.2248	73.9007	92.8487	59.1901	64.7876	66.4283	57.7808	68.1391	81.156	59.0456	114.799	115.174	130.193	152.388	126.02	168.015	59.3507	45.7748	67.9135	44.0871	33.2079	54.0642	76.6881	80.638	61.4741	50.8118
GABPA	15.7843	6.41257	16.5932	13.4589	4.16261	14.4315	36.0143	22.7318	11.7117	21.3993	18.8411	11.8117	13.0912	9.35081	12.1499	19.2178	31.854	10.4363	26.9424	28.7136	27.9617	32.835	39.4484	45.0391	19.7302	17.9525	22.2886	24.5445	16.4631	23.6487	16.7538	29.2145	31.2584	17.3951
ZBTB11	7.08098	3.22765	7.39519	5.30727	3.41595	12.721	13.0832	5.50714	8.97894	7.55764	8.8239	4.2469	6.96953	3.94062	5.78312	7.21091	4.46342	8.3141	15.2411	12.1933	14.6897	8.12858	7.41126	10.3911	7.7042	2.85371	2.87429	7.9716	9.06554	6.15257	8.57278	10.9771	13.7447	14.0865
DPPA2	20.0427	27.7051	11.2536	5.82789	11.1775	17.1417	35.0866	17.21	19.5223	12.6066	14.3563	29.5822	10.4821	12.4055	8.62909	18.5833	20.667	12.1829	25.3171	41.8875	19.884	32.6116	35.511	48.846	21.8648	15.6091	21.5752	21.9702	20.0464	37.1586	4.76745	29.6588	43.4397	11.0212
POLQ	10.1637	5.81526	6.51039	18.4032	10.4792	11.616	13.8252	12.9249	14.143	15.5724	15.0687	15.2517	15.9663	17.3724	19.0421	15.3731	14.7198	12.7638	25.2145	15.3018	40.6938	24.2077	34.3568	31.2014	15.5556	16.3555	21.0948	15.1825	17.4368	22.4364	25.5045	19.8774	24.6677	26.8569
PARP9	2.71484	1.95767	7.35588	2.24357	0.123671	0.504023	3.7242	0.27578	0.674982	6.69287	1.68681	1.94622	2.42568	3.88396	4.06815	2.71656	0.150377	2.20449	6.10378	0.709966	6.69104	0.528222	4.4504	8.61355	0.248094	2.0901	0.199218	2.89422	0.878347	0.570957	2.52262	2.10251	3.82836	4.85452
LOC104970878	0.412684	0	0.0807306	0.532703	2.76341	0.606338	0.597335	0.0912823	2.46761	0	0	0	0.561197	0.222485	2.19504	0.445055	0.336003	0	0.172911	0.837129	1.34248	0	0.533818	4.38051	0	2.8211	0.148371	0.101425	0.523282	0.728909	1.22681	0.115978	2.5397	0.433808
OSBPL11	28.2268	21.1418	25.269	33.4848	23.5002	23.9969	52.7216	58.6941	47.0353	43.8059	55.5407	62.1934	47.6437	65.0896	48.0593	20.6442	31.9211	43.2765	53.4148	68.5797	95.4755	89.7984	97.5376	59.0902	32.3168	35.9878	49.1479	44.2216	32.0007	60.2289	56.6828	76.2883	42.6541	51.9026
CEP19	0.0384174	3.4147	3.68315	0.0631196	2.28138	4.40341	0	0	1.31734	0.565041	1.69642	0	0.0457138	1.5473	0	0.388786	5.83986	0.10699	1.66157	1.95271	2.04698	1.3674	0	11.4882	0	2.09952	0.266844	0.365483	1.25719	1.10851	0	1.51181	1.65529	0.346755
CCDC50	26.0906	12.1845	21.4215	21.1846	35.337	29.7629	27.5882	30.7711	25.8631	29.8943	22.6371	38.8409	16.3242	19.855	18.7484	21.5768	24.0564	41.9407	22.3615	46.6063	22.7553	36.7918	30.7946	64.1319	17.1142	11.4058	16.7125	36.843	21.129	30.367	23.2097	41.133	60.7769	30.4166
LOC104970908	0.0950578	0	0.0325421	0	0	0	0.171988	0.0367955	0.294721	0.262096	0.30601	0.103097	0.113108	0.0358731	0.0707847	0.0652362	0	0	0	0.0710406	0.291388	0.211422	0.0358633	0.378378	0.0496527	0.0784257	0	0.0817677	0.168746	0.14691	0.12363	0.0467503	0	0
RTP4	0.0380755	0	0	0	0	0	0	0.0589539	0	0	0	0	0.0453056	0	0	0	0	0	0	0	0	0	0	0.13472	0	0	0	0	0	0	0	0	0	0
PRKCI	22.3604	25.5781	22.595	22.3632	24.1119	35.6601	65.7714	56.692	28.1113	52.3356	38.6678	28.9683	25.0421	23.5181	25.4071	33.0473	35.7294	29.6995	86.5181	63.9638	60.5955	45.7675	42.4723	95.2337	32.1344	27.8118	26.3716	16.0927	17.3615	5.86558	35.0034	32.5069	36.1692	23.6609
MYNN	10.4912	6.41832	7.57484	15.5953	9.66529	10.3058	11.9207	15.7407	13.278	13.7992	19.7767	12.7049	12.3969	9.1698	8.65159	11.3871	4.65104	7.90604	26.628	21.3974	24.1376	19.3574	31.0882	18.5003	10.1905	7.99166	7.05285	16.3084	18.7105	21.3526	13.0256	28.6923	35.6927	30.5132
SMC4	30.0247	22.973	24.4213	30.7509	32.7696	27.9415	21.2613	25.4391	19.1869	29.6508	23.7946	22.2055	29.7853	31.7301	31.8227	26.194	32.7243	24.0113	64.9622	36.805	35.8319	35.4451	65.0451	59.9135	27.0137	33.7127	22.4887	22.4161	33.3468	24.0477	32.0255	39.3856	35.7732	37.9969
GFM1	6.27205	8.55476	9.81919	8.0898	7.13249	12.6919	16.7781	11.6869	11.8404	5.2855	14.8436	10.1961	11.2908	6.89064	6.53065	13.2708	5.39444	2.11342	17.394	15.741	14.8898	14.8293	9.92638	25.6257	10.1007	5.81221	5.69882	11.9962	6.4444	5.13883	15.2862	17.539	18.9247	17.9846
C1H3orf58	7.62281	4.19805	5.60508	7.12146	5.93409	13.2899	7.40102	8.0208	5.36756	4.78572	8.41842	8.42273	8.23985	8.10341	5.83618	4.25507	3.62038	4.70864	10.6865	8.0036	10.6019	13.0142	13.5492	13.5093	9.16916	6.99764	3.71523	4.13277	6.28947	3.12496	7.36568	3.90735	7.90119	1.77752
U2SURP	32.1995	40.1279	52.9149	50.7916	50.1185	49.7116	71.6049	62.9729	73.4215	76.5375	67.5487	67.3196	38.452	42.8848	49.0679	36.183	39.6987	70.9156	79.7857	69.5455	98.4445	81.9491	95.7254	136.923	50.112	48.9951	35.3228	48.4195	45.3642	51.6188	50.9677	67.5998	59.3197	86.4071
HMGN1	77.7654	79.9946	36.1567	26.0078	35.2308	44.9439	37.7109	20.8935	38.487	20.7239	28.6915	35.4795	26.4132	32.8032	22.6197	31.3502	22.4174	6.34392	134.152	81.2413	98.231	95.2931	87.5394	56.3227	15.2566	14.8441	14.5545	92.0558	35.569	37.1957	12.4598	29.1892	56.1721	47.2827
PIGP	5.76181	1.14901	11.1987	7.02309	3.48483	6.36668	14.5275	7.77012	10.6609	12.2994	8.20576	27.6842	3.0962	6.1725	8.10143	2.04087	3.64776	1.0351	22.3336	21.6692	17.2511	13.2285	2.24392	20.6722	1.94169	6.74715	7.95199	2.87781	11.2182	8.42602	4.83464	10.9692	5.33788	0
LOC101904115	0	0	0	0	0.846517	0	0	0	0	0.497948	0	0	0	0	0.403444	0	0	0	0	0	0	0	0	0.958489	0.566001	0	0	0	0	0	0	0	0	0
EPB41L4A	47.2625	37.9851	52.3177	84.3563	68.144	41.2848	100.151	54.459	68.1939	40.6166	57.9603	101.547	41.7175	50.3576	30.2635	30.3635	96.873	50.0269	100.002	95.1087	165.618	165.721	131.202	150.258	47.1218	65.2188	83.6245	61.4949	60.8505	111.521	75.0523	55.0225	55.4327	87.3161
SMAD6	0.0253342	0.0939775	0.104083	0.34757	0.479369	0.170835	0.0918628	0.392289	0.314211	0.219621	0.155668	0.321594	0.236955	0.331032	0.412678	0.382648	0	0.0705487	0.222926	0.221352	0.370583	0.112703	0.537465	0.935707	0.158808	0.418061	0.0637606	0.0871732	0	0	0.0659013	0.249715	0.0606337	0
CD276	0.120149	3.24446	2.00238	0.493505	0.813542	0	0.231887	1.20931	0.372536	0.662606	0	0.144791	0.190624	0.272066	0.955182	0.604718	0.380449	0.111521	0	0.0598573	0.736659	0	0.725329	3.75681	0.209204	0	0	0.585696	0.142194	0.0412585	0	0.039388	0.0479195	0
LOC100847422	0	0	0	0	0	0	0	0	0	0.166945	0	0	0	0	0	0	0	0	0	0	0	0	0	1.92809	0	0.299724	0	0	0	0.561454	0	0	0	0
SUPT16H	35.5791	26.824	16.6776	16.167	22.6827	24.1611	35.7975	32.6107	33.8586	35.3417	34.6813	40.3904	24.462	45.5204	34.4385	27.6157	17.6462	27.4927	56.0097	62.4999	44.2597	53.5982	86.7519	63.4606	34.8788	26.4199	39.1104	46.2634	17.325	38.1135	22.2603	49.26	61.2491	44.8485
HNRNPC	37.2188	31.5617	42.6166	33.9092	45.5804	37.3824	87.1047	49.6428	65.2452	83.7845	37.6685	53.4583	30.0197	37.1267	34.5862	37.7321	39.8014	16.0743	109.495	117.346	66.282	138.104	130.378	119.308	23.6533	45.1059	63.2222	33.3102	59.5804	53.9627	29.0908	50.5898	42.3924	53.1717
LOC104973100	0	0	0	0	0	0.178034	0	0	0	0.0668199	0	0	0	0	0	0	0	0	0	0	0	0	0	2.05792	0	0	0	0	0	0	1.04013	0	0	0
LOC617084	0	0	0	0	0	0	0.090895	0	0	0	0	0	0	0	0	0	0	0	0	0.0938618	0	0	0.0947682	0.111095	0	0	0	0	0	0	0	0	0	0
LOC101903659	0	0	0	0	0	0	0	0	0	0	0	0	0	0.137561	0	0	0	0	0	0.544833	0	0	0	5.40075	0	0	0	0	0	0	0	0	0	0
LOC100847604	7.36963	7.19214	3.83754	4.7409	4.54431	11.6551	3.31085	2.88493	3.14674	3.31354	3.84549	3.9321	4.83964	5.23649	5.38063	7.65142	2.56127	6.83343	13.9285	8.76239	11.2904	7.68177	7.55539	10.4114	3.37076	5.59902	4.68919	8.40459	4.89419	9.73912	7.36837	7.28616	15.2447	9.27022
NUSAP1	71.2035	53.1366	127.451	84.3448	85.0278	52.9445	211.237	128.316	94.8751	213.879	155.359	173.614	80.656	85.3898	104.36	69.1873	104.674	77.0272	214.222	177.631	176.642	193.183	237.679	304.47	89.7949	95.2976	98.985	110.053	94.7499	156.623	111.127	218.227	198.202	107.629
GANC	0.280521	0.194725	0.17073	2.04836	0	1.58764	4.78244	0.631616	1.98116	2.63562	0.573391	0.0901465	0.3077	1.64654	0.322273	0.128317	0	1.04149	1.32552	5.40419	0.545991	0.243738	2.82214	6.01071	0.651176	0.205729	0	0.870156	0.276644	1.99099	3.08102	0	0.671389	4.74015
MGAT2	9.31128	8.50446	4.60663	5.32935	10.4185	8.00243	9.26034	9.81288	20.4412	18.7167	14.6421	16.2883	12.509	11.3805	6.12844	11.9557	1.14125	6.10564	21.407	17.9579	18.9407	14.3631	19.1739	13.2313	5.89917	1.38773	5.06468	5.58078	12.9035	12.6264	4.21899	5.43616	2.65974	16.6499
MYO1E	50.5554	50.8526	85.6668	66.7661	84.4845	36.6084	47.1892	46.2006	35.1075	80.2676	46.5237	56.2839	46.6581	36.2416	44.0057	44.4577	48.7754	65.1604	31.2915	30.8264	34.7365	40.8428	40.6209	31.4811	55.4663	30.7588	43.3534	22.0848	42.5025	31.0023	40.6131	21.7687	21.4521	32.3621
CCPG1	18.454	22.2815	19.2686	26.7158	13.122	38.138	61.6221	45.9325	26.4217	27.2775	34.9543	58.0893	19.5262	20.8445	29.9137	19.5565	28.1178	53.7902	49.2983	36.8893	58.2078	18.2319	80.5991	101.019	58.4433	50.335	56.9285	34.1724	30.0344	35.7977	52.6445	39.1242	46.18	30.4887
LOC101905723	1.10512	3.36341	1.0244	0.893818	1.75325	1.54876	1.3535	2.73777	2.66202	2.65643	1.34485	1.52435	1.07221	0.975263	1.77246	2.98702	1.80878	2.46185	1.47103	3.76103	2.32293	1.47477	4.31051	5.05314	1.91825	1.23438	1.28365	2.07672	1.29781	1.29628	4.15711	0.969955	2.72623	2.21019
SPPL2A	5.5685	7.9803	7.46774	5.1601	7.20844	5.97275	6.81108	6.68022	4.60157	3.70095	9.41809	6.87131	3.66888	2.81352	6.25414	4.02684	3.0163	7.62484	8.0648	9.45811	5.58236	6.96026	6.42417	16.9345	7.28369	9.11244	7.09395	8.45171	7.92448	7.06499	7.33206	13.3537	10.6285	5.38992
COPS2	22.328	24.2962	52.4703	34.1678	34.6007	28.9164	68.0356	39.1104	57.0852	47.5692	51.1561	44.086	28.6475	32.082	32.9538	32.7705	34.252	38.0853	65.8055	60.9741	56.1764	108.23	79.8669	71.6537	39.7251	59.079	55.8704	44.8344	40.9636	69.8389	36.9023	55.6387	42.6699	29.4368
LOC101907659	25.7129	14.8361	15.7608	28.9665	32.9051	10.3142	31.5465	25.7832	35.6847	38.2615	68.0218	38.2456	21.5625	19.592	8.38824	12.1003	53.9662	37.5046	62.127	25.6217	90.5085	68.627	102.368	49.8212	49.1189	20.2037	25.2682	32.4396	9.56379	32.8002	11.4657	33.2405	12.8936	7.20774
ARID4A	2.19619	2.62174	5.23884	6.02208	3.09674	7.93246	3.85593	4.80981	3.02286	3.36498	7.27146	4.93101	4.97937	8.54479	5.84597	7.53779	7.73313	3.26394	17.3879	12.4248	12.8697	14.5215	22.0564	22.8643	9.09346	4.38913	6.32894	4.02138	5.18306	5.31398	5.66913	4.75852	4.3609	9.27844
PPM1A	55.0672	57.1054	51.39	53.9148	36.3553	68.0921	70.3995	50.8619	49.9861	49.0897	41.222	41.2891	30.603	29.9348	35.4593	53.2139	22.6162	16.6604	56.0145	83.5449	55.0312	42.6901	79.3078	94.0975	59.124	30.9884	25.2327	31.2685	27.5183	21.1861	50.5888	43.7704	79.2265	29.6679
ZBTB1	1.46488	2.54141	3.05397	1.39183	1.1969	2.55902	2.08872	2.97895	1.16018	1.56723	2.13183	5.43843	4.16608	3.92945	2.78253	4.92037	4.61479	0.0744968	5.772	5.91543	6.77947	3.35545	4.54449	5.6161	0.941752	5.02544	3.79666	3.53562	3.38089	3.84396	5.0053	4.32074	2.93144	3.93545
EIF2S1	54.5612	52.0932	61.9419	62.9392	47.0513	63.5737	81.4101	48.1226	58.3905	85.5803	55.7594	56.7481	58.1487	68.9386	70.4342	61.5706	66.9461	68.3062	113.909	97.2697	79.4945	76.783	65.7467	105.668	44.5008	36.0085	36.1283	69.9056	44.4162	70.556	70.911	112.336	63.2795	99.0619
SRSF5	34.5611	35.2277	26.6199	16.2309	28.4346	20.4365	50.42	24.6205	26.5674	22.2296	25.1085	31.0355	15.6935	23.907	41.8434	34.9118	23.0488	7.67829	61.8207	82.0623	55.8799	59.0804	75.19	60.7527	36.8487	63.3234	45.4484	85.1923	64.2887	45.1997	36.2205	50.1134	71.9304	57.366
ACOT2	0	0	0	0	0	0	0	0	0	0	0	0	0	0.105056	0	0	0	0	0.0510298	0	0	0.0773952	0	0.492488	0	0	0	0	0	0.0717056	0	0	0	0.0853507
ACOT6	0.986809	1.10918	6.63364	0.294763	0.560666	5.18439	0	4.72265	0	0.329801	4.29065	2.85404	0.213488	0.677097	0.267209	1.47758	9.20314	3.49727	0.526227	0.536349	2.19908	0	0	9.5224	0	1.77632	0.903087	0	0	1.47888	0.466699	0.352961	0	0
LOC100847232	4.86055	3.45582	3.16153	4.99078	2.84787	2.14241	14.4225	4.89226	3.39072	2.01059	15.2	1.40615	2.45799	0.183429	0.724312	0.333632	18.4679	0	3.38592	3.99574	4.68304	2.70308	6.23508	28.3762	0	0	0.305812	1.6724	2.58859	0.250396	8.53443	0	0.581629	0.596091
LOC104973246	0	0	0	0	0	0	0	0	0	0	0	0	0	0	0	0	0	0	0	0	0	0	0	1.77022	0	0	0	0	0	0	0	0	0	0
EIF3J	57.5675	66.8348	54.1046	58.8276	58.2143	123.928	67.949	38.7745	46.0414	53.4002	62.3589	44.2186	48.7395	60.7021	44.2889	53.8239	57.2935	51.1307	169.794	148.582	182.618	132.882	129.162	165.191	130.489	32.3772	32.8573	65.6749	45.6753	52.7544	108.136	80.2054	93.5549	117.136
TMED7	23.4266	28.5052	46.2643	36.4796	46.5626	42.3026	32.5245	20.7271	28.8225	25.1926	31.8565	35.0294	27.7486	28.2264	37.4208	31.3524	18.9728	19.3777	58.5037	58.7559	89.0488	71.8353	76.8797	47.3649	33.0752	25.9456	32.8878	31.4379	45.3588	42.5816	43.9405	52.9829	45.3868	34.2675
SFXN1	25.7948	30.9345	47.1808	16.0512	26.6577	39.774	55.9514	39.1721	16.4743	36.0801	56.6212	32.5968	19.3965	12.8758	18.0111	20.4947	26.35	99.5073	86.0946	70.2419	63.8897	90.2931	119.687	103.774	32.618	40.195	52.4494	45.0709	51.4857	76.2653	24.7806	63.0536	57.8779	31.6182
RPL4	428.607	438.035	326.081	312.287	379.225	205.128	534.142	572.829	733.478	713.413	541.747	719.375	391.563	423.413	404.957	291.03	280.914	257.514	1185.11	1178.64	695.733	1292.14	835.578	881.11	231.66	248.71	271.84	583.868	288.847	734.615	205.142	817.556	600.235	507.369
CALML4	0	0.289575	3.20811	0	1.79091	0	1.35635	0.181345	0	0	0.43088	0	0.278674	0.519077	3.41414	0.78663	0	1.59588	0	0	0	0	0.345957	6.21704	0	1.54626	0	0.2015	0	2.12576	0	0.901957	0	3.93599
TLE3	135.235	171.486	98.7911	160.65	188.405	109.685	119.077	160.593	113.037	193.07	98.6329	101.069	140.103	143.916	163.977	175.667	241.29	137.515	56.5766	60.8776	82.4003	51.7982	53.6221	52.5917	153.407	104.601	128.288	126.89	115.328	104.553	100.901	121.52	144.908	68.8174
MYO9A	8.95104	10.5312	9.69875	11.2447	14.0523	15.5496	10.075	10.8719	8.92575	9.046	10.2659	10.825	9.4883	8.03707	8.6841	11.7579	9.48844	15.5398	20.4149	19.2197	21.2833	14.2184	25.238	35.8295	14.135	17.1273	15.9656	13.5189	7.34878	11.2229	10.3392	14.8942	14.1597	9.85421
LOC784692	0	0	0	0	0	0	0	0	0	0	0	0	0	0	0	0	0	0	0	0	0	0	0	0.255808	0	0	0	0	0	0	0	0	0	0
LOC104968717	0	0	4.95083	0	0	0	0	0	1.49459	0	0	0	0.573594	0	0	0.992479	0.915801	0	4.94846	0	0	0	0.72748	5.54329	0	0	0	0	0	0	0	0	0	0
UBR1	41.6429	26.182	35.5535	36.5517	51.9695	27.4837	57.4918	62.2833	63.0493	63.559	64.3145	61.2003	50.6946	34.1351	36.8132	34.4556	28.5758	46.8456	76.8026	62.4245	122.855	99.7792	99.1389	77.718	38.2799	20.7777	28.0984	82.386	18.1486	75.7782	24.2495	68.2414	58.7946	71.2798
PYGL	1.89242	2.54124	1.95048	0.779428	2.47112	0.467838	3.20458	2.5179	3.02174	1.28646	1.50015	0.522725	0.0806446	0.92674	0.316131	0.763249	0.171677	1.13237	2.79976	0.742891	0.118072	2.47353	5.31826	5.83912	0.613621	1.0434	0.966207	2.54152	0.837551	3.30476	1.57922	3.04967	1.1389	1.68593
TRIP4	13.5005	18.2244	18.5764	12.2148	16.8648	10.5407	13.6411	13.4307	18.755	8.69161	19.6159	15.609	23.5141	13.7832	17.2895	15.5314	17.8421	8.08167	24.4846	41.7715	29.5315	26.1106	26.9683	26.48	18.8732	12.376	10.8331	23.6187	13.7197	17.6729	14.5048	32.7173	29.5788	25.3551
LOC104973146	6.21572	3.6948	2.29161	1.37474	0.560406	5.1517	10.208	0.925713	3.15014	3.73533	1.09954	1.03714	1.84907	7.39794	11.3932	4.92206	12.2626	8.32128	6.8364	2.50134	3.14072	2.12693	11.0037	15.2255	0	3.94491	1.20335	0.822817	6.36574	0.98532	1.86569	7.28966	0.57214	13.7798
TMOD3.1	21.3687	11.3132	12.504	13.1263	13.39	11.4734	14.8691	13.6458	12.5311	9.4586	17.7956	18.3459	15.7857	17.4559	18.9776	10.2218	5.54547	9.48297	22.0892	23.6049	24.9426	19.1024	20.8397	21.4838	12.0023	11.0534	11.7257	10.9772	12.8881	14.8834	5.5486	15.718	20.5101	9.31674
AP4E1	1.185	3.05958	2.93517	2.37624	3.3218	4.96716	2.85029	3.72354	4.07925	4.06814	3.7827	4.56126	1.84546	1.57835	2.30984	2.08094	0.595912	4.50516	7.35996	6.53781	9.49327	7.32546	9.15146	8.16979	1.7477	1.89781	2.14899	2.51833	2.13454	2.72914	3.17303	1.78266	1.96019	5.85581
SEMA6D	0	0	0	0.0362889	0.0172542	0.0216347	0	0	0	0.040603	0.0406339	0.0152107	0	0.01667	0.0986966	0.0454783	0	1.47634	0.210569	0.462263	0.038692	0.0245632	0	2.75524	0.323091	0	0.361372	0	0.196076	0.0227573	0.0574586	0.0217256	0	0.0541805
WDHD1	6.80626	4.95249	6.87503	9.19105	3.97613	7.33793	15.5649	9.44926	10.5391	7.01687	10.8567	4.42079	6.75487	7.63784	7.7594	4.36165	5.57717	3.85761	14.523	11.9738	16.9155	12.1574	5.29306	24.4631	8.94565	10.657	20.726	4.76663	10.9426	8.12549	7.39686	7.40571	12.6133	15.4613
OTX2	75.0468	134.858	43.6916	67.6031	111.953	78.1285	110.734	151.239	155.857	196.949	157.416	171.428	79.3969	96.4307	112.648	146.324	77.7605	117.634	146.282	160.364	122.678	101.866	124.067	241.509	36.3002	57.1188	100.826	56.4736	41.5725	49.2445	58.6389	129.235	114.617	34.2827
SGPP1	2.92747	1.53488	3.45058	4.47461	1.41852	4.1923	1.39456	4.64747	1.17764	2.45216	4.32861	2.30425	6.28327	2.54518	2.40069	0.737503	0.492794	7.2747	6.98298	6.09265	5.38751	6.22265	4.02643	5.57236	7.54892	3.24072	1.77194	1.78504	2.30239	1.29812	3.61462	4.44684	2.17281	2.68129
PIGH	0.406239	0.358736	2.05726	7.53633	0.997796	0.227227	0.167691	3.23655	5.64327	0.426717	2.34982	3.52686	0.690724	1.74449	3.54553	1.27502	0	0.323141	1.27712	2.08285	1.61943	2.58285	0.174876	7.8713	4.10479	3.05103	0.87662	1.19858	1.33348	1.19069	1.66127	0.570943	0.138634	4.677
LOC104973276	0	0.177542	0	0	0	0	0	0	0	0	0	0	1.36689	1.40894	0.748494	1.18255	0	0.399852	0	0	0.251527	0	0	1.65123	0	0	0.361383	0.247037	0	0.887691	0	0	0	0
TTC7B	5.16035	5.78478	3.18571	4.39026	2.05985	2.57097	1.12246	3.1618	1.34128	1.61525	3.61389	2.51624	5.01085	7.97456	3.60193	1.5422	2.35669	5.69176	0.303213	0.617983	1.40335	0.229966	1.24825	0.864866	4.8069	0.201656	2.40709	3.24613	4.49663	1.25809	7.07303	0.089584	0.86599	0.224504
EIF5B	81.6269	135.094	160.18	179.47	146.406	124.576	175.388	149.99	117.984	162.926	158.706	119.042	118.875	111.324	131.755	131.998	160.893	189.902	158.691	196.637	289.748	185.167	228.683	332.433	145.58	144.696	125.661	88.3909	124.36	88.5991	155.095	131.704	118.519	135.053
RASGRP3	0.136977	0.20297	0.168591	0.562532	0.406147	0.178864	0	0.0353479	0.0353908	0	0.125988	0.692488	0.570394	0.0344619	0.034	0.225324	0	0	0.100436	0.0408749	0.0399892	0	0.0344524	1.57503	0	0.0753404	0.0574548	0.235653	0.0405269	0	0	0	0.874194	0
MSH2	28.7535	13.8899	11.3941	11.4407	13.8736	29.2586	12.3904	16.2201	14.0435	17.3121	16.5911	18.6693	24.7875	21.928	18.2167	29.3597	6.59596	4.94513	73.125	43.0668	31.1073	16.8645	31.3774	47.1263	29.142	34.9664	23.301	35.461	10.9808	17.1461	42.9758	51.6582	73.1126	45.1736
PRORSD1	0	1.06463	1.41493	0	0	0	0	2.13315	0	0	3.80151	0	2.04914	0	0	0	0.65433	2.39771	0.757633	1.54442	0	0	5.19777	18.8891	0	0	0	0	0	0.709736	0	0	0.8243	0.844795
ST6GAL2	0.462535	0.0967924	0	0.378941	0.14102	0.123382	0	0.155275	0.528585	0	0.110686	0.905524	0.0465738	0.227076	0.191814	0.0688213	0	0.132617	0.975633	0	0	0	0.272417	1.45483	0.440024	0	0.252388	0.0345027	0	0.0619931	0	0.846854	0.528027	0
CHCHD5	15.5323	10.7868	45.7862	17.1891	76.2318	38.2103	78.6696	4.91956	62.1404	42.2506	85.486	40.8713	55.3223	79.206	54.8726	58.9369	106.924	53.7289	44.0376	61.7409	139.482	54.3995	130.828	190.869	46.8451	65.0215	31.4613	18.7458	137.005	56.7427	30.3909	51.6269	56.4576	16.9827
EHBP1	28.9302	22.4969	35.6267	41.5845	38.8364	28.2051	38.0266	35.029	27.4124	33.5609	35.4801	27.8599	30.818	21.1525	29.6223	39.6814	40.3731	35.7648	46.9689	43.7257	48.2564	66.049	46.9174	61.6345	37.8798	40.4456	34.9153	22.1862	26.5645	37.6041	34.0468	43.8078	36.4435	33.2469
SNRNP27	8.93433	4.3275	18.9191	13.3161	12.952	8.20988	20.3977	27.3815	38.552	33.5226	28.8038	16.5161	19.5081	13.6257	31.4128	10.2401	24.4974	5.38605	30.256	36.4825	22.7486	37.0793	49.7617	42.3661	7.69779	9.42285	22.7167	6.33832	8.01184	2.65718	19.8854	5.43586	7.49479	7.68113
SUPT7L	5.67591	8.15847	11.2603	23.1966	21.4657	7.30799	15.0086	10.5273	13.587	14.1936	15.2743	7.83087	13.9643	9.47622	14.9349	19.9306	18.3653	17.2571	8.82356	5.84564	5.97232	12.4902	11.8042	30.053	16.7201	10.8548	6.86464	6.83186	5.34055	12.7706	6.10382	13.2965	6.86398	18.7426
E2F6	7.40974	8.12705	15.2695	5.02412	7.89861	7.60011	8.34104	4.02639	7.71043	3.67107	7.48127	7.76312	8.09634	8.95008	10.3483	10.3074	9.7225	7.12535	14.2167	7.49387	16.6898	19.2948	18.9941	10.8564	3.56426	0.549223	4.13615	6.43698	3.43454	7.11788	5.46548	10.4361	9.26071	11.0728
LOC527248	0	0	0	0	0	0	0	0	0	0	0	0	0	0	0	0	0	0	0	0	0	0	0	0.139304	0	0	0	0	0	0	0	0	0	0
TBC1D13	13.9217	19.9415	20.5188	12.9799	21.1559	15.2642	49.3714	37.332	44.5994	85.0838	67.9581	52.0834	20.0987	45.5261	29.8223	10.6947	30.1229	29.6626	82.9415	60.2673	64.0904	84.8326	85.2713	71.3327	16.963	14.6551	42.9215	48.0887	54.4573	69.7822	29.126	60.4021	45.5111	39.5594
DOLPP1	2.56082	3.68166	5.34158	3.42437	4.37333	3.41249	2.02571	4.28776	2.49269	3.01041	4.71074	3.22952	3.61398	4.71966	1.95126	4.00532	3.50731	5.96999	2.13968	2.31437	0.573744	1.72194	1.34811	0.895539	2.48861	1.08095	1.57373	4.91785	3.33018	3.43614	1.78146	2.22598	0.356321	2.26411
AIF1L	69.3997	57.052	36.3802	50.2002	29.3653	52.0655	96.4635	124.456	69.6831	76.8429	76.7496	132.86	35.1598	40.6317	47.6514	29.4374	43.1276	58.9197	178.848	168.612	203.362	157.831	175.919	112.772	95.5938	59.9883	77.108	61.6956	82.3876	56.6099	106.493	77.9916	135.925	51.2429
TMEM203	7.36332	12.5044	9.29341	7.43307	8.94045	3.95378	31.2676	16.3459	13.1339	15.7364	30.191	29.3142	9.50044	13.7265	6.93644	3.77475	2.52807	7.78157	51.5186	40.3105	55.3988	52.5843	40.7667	32.4879	2.50233	10.2469	6.69802	10.302	6.53567	13.6193	9.4612	17.1905	14.013	5.33111
PSMD13	3.12706	2.89975	0	0	3.66438	1.53148	0	0	16.9667	0	11.5047	0	0.930211	1.1801	0	1.07302	0	2.17689	5.73216	0	2.73874	0	0	31.8096	3.26679	2.57992	3.93491	9.41451	4.16335	0	16.2679	0	9.35484	0
ACOXL	0	0.0317535	0	0	0	0.035315	0	0	0	0	0	0.0743126	0	0.0544285	0	0	0	0	0	0	0	0	0	0.103381	0	0	0	0	0	0	0	0.101102	0	0
TXNDC9	22.8798	18.6641	41.5581	15.5538	23.1747	33.1267	33.4977	17.2649	26.4996	24.2671	32.3377	29.7396	34.9848	39.7778	22.0115	44.0376	8.19364	7.4695	113.23	68.3959	53.2519	110.901	49.5301	104.309	13.7369	44.7829	71.0758	53.1158	30.0652	62.1039	42.1386	130.581	60.1701	20.5123
TTC31	0	0.766601	0	0	0.143518	0.269917	0	0	0.106796	0	0	0	0.327891	0.0346644	0.0683998	0.252154	1.22152	0	0.875565	0.377558	0	0.306448	0	1.30001	0	0	0	0.0790128	0	0	0	0.361401	0.109917	0
KCNK12	0	0.0490528	0	0	0	0.194301	0.0574248	0	0.0615026	0	0	0.114743	0.0472069	0	0.0590856	0	0	0.110474	0	0.118598	0	0	0.0598718	0.982614	0	0	0.199691	0	0	0	0	0	0	0
RANBP2	88.1836	83.8905	112.663	130.39	137.762	123.375	152.13	135.071	111.112	144.947	116.233	109.04	112.352	91.146	94.4809	103.736	125.737	126.64	147.176	135.27	157.905	126.054	147.351	219.084	133.1	97.7633	129.254	81.5738	96.8989	99.8499	141.179	148.767	136.586	146.089
LOC101902358	0	0	0	0.382605	0	0.228115	0	1.08177	0	0.642127	2.57045	0	0.138555	0.527327	0.69368	0	1.76974	1.62124	1.36609	0	3.67143	3.62584	5.27183	9.88812	0	0.76856	1.75832	6.41049	0	2.39949	0	0.916293	6.13099	0.28561
C1D	6.36157	1.84947	3.38315	3.21025	3.56537	9.45541	5.36877	4.14134	15.653	2.19623	7.58367	3.55625	4.65563	4.64445	7.35901	3.95246	0.238909	0.0700226	22.6625	22.1701	26.3575	21.523	14.6173	22.2446	15.4832	11.5352	8.05501	6.7216	8.7636	9.76883	26.2646	4.05346	3.9283	11.6238
AGBL5	9.56149	4.63927	9.12103	8.94182	10.286	8.1744	9.07846	11.6472	10.1645	15.0055	17.6397	6.14684	9.06627	13.0281	10.6922	18.0191	10.8326	9.3355	10.4901	13.7524	6.81006	8.07057	16.0365	24.5313	7.09352	13.5145	9.6538	18.2367	15.2751	10.7955	6.33748	17.7947	7.44887	17.2097
CENPA	8.49492	5.55677	11.2681	10.4216	8.01176	14.9683	17.7494	16.2346	13.0061	17.6293	11.4996	19.5698	8.256	11.1783	15.6462	10.1279	18.4898	24.4236	22.7013	19.0961	36.866	24.527	25.9699	42.5202	12.2297	14.5605	10.6847	10.3329	15.6569	9.88711	8.96084	11.7425	12.1625	15.4927
HADHB	20.9604	15.0935	6.30248	10.1443	21.2986	13.26	20.5371	25.1007	29.5483	17.1357	26.0305	20.3908	18.7373	15.0015	19.6183	13.2884	19.9379	11.2651	33.5451	37.078	16.6462	13.8227	21.5528	44.9134	17.8851	28.1354	16.9688	17.5995	26.7502	27.0109	15.4331	52.0181	38.2367	34.0234
FAM228A	0.0581396	0	0.146281	0.438744	0.83309	0.0523447	0.231932	0.165448	0.390559	0	0.491953	0.232215	0.726665	0.162206	1.9044	0.682883	0.147269	0	0.996076	0.825902	2.52979	0.475185	0.40945	2.92985	0	0	0	0.602664	0	1.26781	0	0.457497	0.127834	0
LOC104973434	0	0	0	0	0	0	0	0	0	0	0	0	0	0	0	0	0	0	0	0	0	0	0	0.107636	0	0	0	0	0	0	0	0	0	0
LPIN1	1.02303	1.0616	0.225144	1.53064	0.570866	1.41362	1.40145	2.23457	1.16112	0.973824	2.55402	2.11343	0.217373	1.35126	2.99278	1.88058	0.208235	2.89959	1.39308	2.62132	1.56798	0.121895	0.716797	3.52275	0.610711	0.60288	0.597686	1.88571	0	0.376446	0	1.36565	0.78698	0.0896162
TAF1B	3.13689	4.04354	2.19347	3.23464	0.782108	1.04599	1.59399	2.5835	1.39678	2.45366	2.94661	5.74269	4.64583	6.95172	2.28618	1.05349	2.7895	0.7434	1.61495	3.49155	2.10436	7.2738	5.59007	9.09176	3.20734	0.881033	5.45902	3.55949	1.06633	5.01992	3.12494	3.2168	1.03826	1.30963
PDCL	1.23295	1.65122	1.59456	2.41938	1.4448	0.570252	1.78462	3.76504	0.955674	3.33658	4.15806	2.52552	1.14106	0.206798	0.510065	1.59819	1.3013	3.624	2.36056	2.76324	2.93958	2.74227	0.465167	5.87721	1.57428	2.03445	0.172387	0.648128	1.58075	2.18751	0.979949	3.30139	1.96719	0.168008
ZBTB26	1.67953	1.21556	0.261764	0.358916	3.05088	0.702431	0.197632	0.718827	1.52408	0	0.477241	0.216678	0.812354	1.07182	1.03711	0.47008	0.103751	0.456264	2.16262	0.620721	1.0763	0.212579	2.10172	3.64768	1.3123	1.62224	2.54269	2.53692	0.921107	0.683696	0.390671	1.58486	1.37252	1.40572
LOC100847700	0	0.403336	0	0.267966	0	0	0.472174	1.01018	0	0	0	0	0.194079	0	0	0	0	0	0	0	0	0	0	1.15422	0	0	0	0	0	0	0.424416	0	0	0.400063
TRUB2	7.11488	5.87338	3.39356	3.08539	5.79432	3.72249	8.55933	6.83084	10.8214	1.9103	14.4244	9.49324	5.82938	5.79243	6.90534	5.89771	4.10437	2.82887	11.1958	11.409	7.21195	5.01935	9.87292	15.0969	4.00869	5.66991	9.09209	9.69638	5.65994	7.75092	7.46267	15.6968	18.6859	8.39042
WDR34	2.41054	1.42984	0.243518	0.876474	0.334627	2.26296	2.89578	0.464249	1.24053	0	2.32537	1.1204	0.968382	0.258636	0.637922	1.82255	0.325498	1.43129	1.56472	0.768275	0.765467	0.28586	0.335621	3.93259	0.186248	0.586908	0.111891	3.46344	0.0789927	0.458063	0	2.1865	0.532003	1.19989
LOC100299600	0.273665	1.52264	0	0	0	0.268056	0	0	0	0	0	0	0.162815	0	0	0.375622	0	0	0.802644	0.613564	0	0	0.412993	2.6628	0	0	0	0.470808	0.242905	0	0.355924	0	0	0
PTGDS	0	0	0	0	0	0	0	0	0	0	0	0	0	0	0	0	0	0	0	0	0	0	0	0.178979	0	0	0	0	0	0	0	0	0	0
DIAPH3	6.99779	5.30928	10.6351	6.94577	4.96983	6.56876	5.69749	3.11915	8.46343	6.33407	6.94836	2.64485	9.79215	10.9428	8.72432	5.8939	6.59676	8.00844	10.0859	6.69565	11.3973	16.1242	15.9608	12.1923	4.13928	3.41154	4.0359	4.58625	2.68211	6.47258	3.03372	2.5551	5.58371	5.10367
LOC101906957	4.26059	3.16071	7.00115	19.5988	14.6452	17.1104	2.46678	7.91622	3.96291	47.7729	16.4588	6.77734	13.688	10.2904	13.9596	9.35666	21.0448	41.524	9.37204	7.00505	18.6576	0	10.2876	54.2697	20.4745	7.03024	3.21677	2.93193	32.5225	0	22.1649	0	1.01967	2.09005
AKAP11	25.4543	38.7102	25.8034	28.8886	35.2965	36.3029	21.6142	16.2214	18.0755	33.1966	23.8638	25.6448	27.5936	27.0568	21.8787	34.1515	15.8908	23.6443	36.1806	27.767	50.2059	33.8698	43.8383	46.5073	27.1482	31.8616	31.8425	28.154	15.1606	22.363	21.3831	26.4462	27.5713	40.342
LOC104973543	0	0	0	0.0716265	0	0	0	0.0675053	0.0675872	0	0	0	0	0	0	0	0	0	0	0	0	0	0	0.0771305	0	0	0	0	0	0	0	0	0	0
SETDB2	9.43993	7.14706	8.71974	9.80754	8.65241	20.44	15.8199	7.86865	4.26255	6.69387	8.61545	8.21694	7.69686	4.86991	9.70419	7.51898	2.67439	15.4307	17.5083	17.745	14.0487	14.9805	15.6151	33.8457	8.97166	14.025	9.2758	6.68122	13.1429	8.38989	18.2251	13.79	9.59785	25.0881
SLC46A3	0	0.105241	0	0	0	0	0	0	0.0659761	0	0.0391447	0	0.0253203	0	0	0.0292075	0	0.11851	0	0	0.0372742	0	0	0.489397	0	0	0	0	0	0.0876991	0	0	0	0
CDX2	16.388	13.9933	21.2012	24.8408	15.1368	15.1652	17.299	18.9255	7.01795	16.8093	32.8113	20.6872	21.7623	16.811	18.4735	12.4273	16.8568	12.8581	24.1653	47.501	36.4771	36.2479	36.2089	27.8709	4.91854	15.8363	6.60807	19.1591	9.80444	32.2772	10.5981	15.318	13.0014	5.32984
LOC101902711	0.733183	0.129503	3.6574	1.59169	0.981905	0.64121	0.113704	5.35174	1.1366	1.7809	0.385349	0.567992	5.98221	1.81825	5.45964	2.62367	0.994917	2.91659	3.99357	5.47938	4.03629	2.91198	9.00973	7.08763	2.35255	5.61692	1.2521	3.06328	4.32298	3.61519	8.51396	4.27552	6.32946	8.09247
NDFIP2	9.02205	3.35128	13.0968	14.9493	11.4949	12.9143	19.8685	20.9838	8.34368	7.75815	8.7256	9.85505	13.7991	12.3331	9.65931	5.92591	8.45959	6.30763	13.0318	17.1602	16.3799	21.4013	10.343	22.4687	10.3556	11.9479	10.086	10.1255	11.7885	13.5245	10.072	16.2631	10.7961	6.6482
LOC523126.1	0.0399644	0.0741188	0	0.0984844	0.0156105	0.00978631	0	0.0154696	0.0309768	0.0734608	0	0	0.0118883	0	0.119038	0.0137134	0.0759234	0.0278211	0.0146517	0.492806	0.350017	0.0444434	0.512643	1.02517	0.0208751	0.0329719	0.100578	0.0515654	0.319251	0.0205881	0.0259885	0.157239	0.0717341	0.245059
ERCC5	9.34672	7.49858	10.3138	16.2499	14.5565	8.96255	23.9928	30.0679	24.1726	25.4375	21.3113	24.0362	16.4844	22.1226	19.0556	12.3722	16.4924	24.637	24.3305	26.3584	35.314	38.2468	50.4641	34.7564	15.2312	26.2535	25.0072	16.4702	28.4861	17.0475	19.9849	25.8849	21.2833	26.9317
LOC104973672	0.135325	0	0	0.666964	0	1.93511	4.15302	0	1.3921	3.81497	0	0	0	0	0	1.32525	0.682401	0	0	0	0	0	0	8.89653	0.376993	0.592704	0	2.47185	0.957957	0	0	0.706634	0	0
MTRF1	7.04878	5.61944	19.2585	16.5508	14.1494	8.32569	37.9687	29.5125	19.7111	13.3658	12.8826	18.7137	8.09109	11.386	7.55928	9.94219	7.8926	7.86407	31.1796	22.6482	27.9753	22.9999	44.0541	60.4114	6.90823	13.3002	7.99805	18.6953	6.7243	16.2722	17.3197	13.8991	19.5528	11.5087
PDS5B	7.85352	5.73502	5.84667	8.61366	10.7039	7.5304	6.68375	10.3965	13.2774	11.2183	9.70314	12.3411	8.58148	9.75751	9.33379	9.38478	9.09828	16.5105	16.8572	19.9722	15.9999	20.707	19.054	26.4827	12.3154	12.7921	14.3706	11.3642	13.1675	16.2508	10.6924	22.127	17.1725	11.5824
LOC101902228	2.03192	1.25382	0.905646	1.81087	0.959802	1.11084	12.1063	6.00422	4.10505	7.45671	7.21967	10.0739	2.88545	4.5641	6.20098	2.91865	2.15452	5.39764	10.1834	13.558	16.26	9.87648	3.70708	22.9323	4.60611	4.21219	2.44116	4.14603	0.547884	1.94746	8.48116	3.64485	4.00979	0.115892
SAP18	26.9255	20.8212	19.9347	16.8731	15.8544	19.8784	38.3033	19.6272	31.6041	31.6348	31.5452	34.5213	15.1934	25.1877	17.8682	23.3255	21.6797	14.6002	39.8472	48.2203	24.2032	25.3813	21.5503	47.034	13.7905	18.4229	21.3457	15.8121	14.0164	15.9524	14.2	12.4989	20.2251	35.177
LOC515333	44.3617	25.5494	11.6408	33.1489	49.1056	53.3917	31.0362	83.6912	109.57	47.1639	65.5221	55.8035	64.9807	53.6534	55.1945	73.5671	25.888	53.0258	112.552	56.7774	127.403	82.9748	112.04	153.416	33.2398	55.9124	82.5696	81.8819	23.0306	38.3518	78.5261	128.28	104.907	77.1547
LOC100337090	0.896812	0.0864027	0	0	0.0727908	0.171123	0.0168582	0.0180334	0.180553	0.192679	0.192825	0	0.512765	0.298883	0.815252	0.415638	0.0442533	0.713501	0.461156	0.0870421	0.714043	0.362662	0.597602	0.989025	0.170344	0.230618	0.468986	0.380705	0.640942	0.528002	0.454432	0.71028	0.390238	0.314239
LOC100337293	2.86319	4.24934	2.65436	3.47644	3.09037	8.10964	5.25557	4.67697	4.34328	4.16181	6.08351	4.58894	6.99288	6.36804	4.63038	7.02515	5.39514	8.22314	6.53341	4.4155	10.2855	7.34802	3.85036	13.8361	5.9434	8.23598	3.4155	4.35377	6.82714	2.8393	11.7386	6.40388	10.3871	9.39428
SFMBT2	4.16768	3.80929	5.23412	5.55821	3.2627	5.71783	4.89595	11.0496	1.50838	18.4378	14.6596	9.30514	2.56388	1.97927	3.6576	4.04378	3.96714	1.78047	17.8535	14.0242	10.9171	3.60038	6.92231	26.15	5.75989	8.56388	4.56281	12.5531	10.9384	7.78066	9.34077	13.8074	13.8308	12.8426
BMI1	6.79571	6.61599	7.10757	10.5491	12.29	13.208	9.52656	11.4334	14.0188	13.4752	13.0916	10.8332	8.34081	9.04671	10.6787	10.7964	5.69274	5.81108	12.9476	13.9165	7.49836	10.4731	15.2621	16.1876	3.35404	7.24012	6.19467	10.8627	11.3038	9.37243	5.70666	8.63181	9.86081	10.8935
LOC100847741	0	0.250457	0	0	0	0.198415	0.293203	0	0	0	0	0	0	0	0.301683	0	0	0	0	0	0	0	0	0.704382	0	0	0	0	0	0	0	0	0	0
POLR3F	3.43721	1.79695	3.55879	2.24741	1.5026	1.84817	4.53463	4.29953	3.80803	5.82414	4.78071	6.43527	2.07569	7.52367	2.1208	3.99886	3.65222	2.87487	2.03609	5.5202	4.73935	6.80961	5.69491	12.4074	1.93395	3.87708	8.15326	1.46992	2.40153	3.22785	1.38904	2.38119	5.06317	0.785873
KIZ	7.21128	12.1104	11.6217	7.68005	8.34751	7.57709	15.3856	15.0795	22.8624	30.1777	17.0966	12.3132	8.87346	13.9034	12.681	14.2371	2.2166	17.7439	11.4257	23.3743	17.9373	25.9316	21.7526	23.2503	16.9185	10.2849	21.359	26.7122	14.9178	30.1606	5.4285	17.6264	15.3169	4.43631
NXT1	19.4661	18.3322	21.3	28.6925	21.4608	15.9486	41.4739	36.7597	42.5858	20.9005	24.0955	25.782	9.7412	17.1639	8.39919	18.8526	43.5479	19.2504	30.4139	28.9596	7.32939	33.7866	10.021	68.7143	25.8475	8.70548	22.8925	7.51155	15.8247	7.49767	16.326	15.7472	8.92563	9.59376
C13H20orf27	110.121	167.364	78.7606	84.1233	51.6914	77.2833	28.4798	17.5685	34.1814	38.1123	26.7645	51.158	142.47	122.373	105.795	152.36	103.561	38.5278	49.0248	43.5811	16.534	23.9941	28.6246	29.8865	57.0168	127.277	108.406	82.2982	112.578	32.9942	98.6062	37.8474	27.2043	122.733
KCNQ2	0.015397	0	0	0	0	0	0	0	0.0119344	0.0566041	0.0141617	0.100195	0	0	0.0458614	0.0422665	0	0	0.0790272	0	0	0	0	0.572019	0.112595	0	0	0	0	0	0	0	0	0
ZBP1	0	0	0	0	0	0.0269243	0.03976	0	0	0	0	0	0	0	0.040941	0	0	0	0	0	0	0	0	0.0486346	0	0	0	0	0	0	0	0	0	0
ASXL1	22.934	16.6751	23.9619	40.7006	20.292	34.8975	39.8832	43.3692	34.3734	38.0797	29.9305	31.2039	33.7551	27.4304	30.0377	31.6499	43.1567	24.7366	50.3145	38.783	48.8257	29.5115	41.6545	59.7333	32.4193	22.5192	35.9312	34.3702	30.6208	37.4728	59.6283	61.8133	52.3864	38.777
ASIP	2.42744	11.4833	7.3707	7.28236	6.59605	14.9897	20.9286	6.2097	14.3978	8.14801	20.7737	12.8202	6.53024	7.16926	7.54472	16.8039	5.2131	8.22885	18.1084	15.6172	14.6047	28.8728	28.3506	19.4182	10.1436	15.3251	11.4214	4.90239	10.4919	1.73985	4.94151	2.69911	1.51552	6.2128
AAR2	4.78702	3.54472	1.42855	3.75936	2.13695	2.11255	2.36042	2.68831	6.11617	3.86781	2.6616	4.71642	1.84648	0.83374	1.80188	1.29961	3.19796	1.61127	4.41961	7.50829	1.29208	5.26502	2.97697	10.3301	2.58287	2.86433	1.91696	2.08147	2.33456	5.41984	0.957786	6.3644	3.74507	1.35474
YWHAB	84.834	91.2679	53.189	57.4583	53.913	75.6558	112.138	87.6164	82.926	73.5955	94.7374	95.6272	60.3036	66.8075	63.189	58.7507	64.1278	59.4649	184.771	156.441	136.199	204.585	138.106	222.571	165.642	222.33	174.859	110.256	145.437	85.2084	222.618	131.795	106.368	84.2892
SPINT4	0	0	0	0	0	0	0.322122	0	0	0	0	0	0	0	0	0	0	0	0	0	0	0	0	0.393717	0	0	0	0	0	0	0	0	0	0
SLC12A5	0.162981	0.0503663	0.292937	0	0.0477346	0.199554	0.0589655	0.0157552	0.0157743	0.093613	0.0374632	0.0736426	0.084836	0	0.151712	0.335569	0.0386904	0.0283503	0.104559	0.0304364	0.178429	0.203915	0.0461047	0.612757	0.361831	0.0336024	0	0.140192	0.162744	0	0.0794801	0.14027	0	0.0999322
NCOA3	70.59	45.8476	72.997	75.4099	111.825	60.7348	60.1442	78.9632	76.1238	82.647	66.5352	69.9708	74.9665	70.9651	67.8162	91.2711	126.038	109.095	99.0846	90.5317	153.416	105.559	127.406	139.228	62.1805	88.391	84.5113	67.7601	48.9313	84.874	78.8114	127.573	112.216	103.789
LOC100847759	11.5638	1.28313	4.66932	9.49893	29.8814	7.55121	34.5488	32.5959	40.9092	28.8865	34.9082	12.2202	14.4653	10.5183	15.6764	4.47673	6.1963	4.12827	22.3933	28.1423	27.2673	31.9847	33.7837	78.4213	14.5586	25.4414	40.669	20.9144	28.1603	42.4644	1.54253	16.0408	15.9665	7.6363
LOC104973913	0	0	0	0	0	0	0	0	0	0	0	0	0	0	0	0	0	0	0	0.301335	0	0	0	0.534992	0.280818	0	0	0	0	0	0	0	0	0
LOC104973919	0	0	0	0	0	0	0	0	0.106726	0	0	0	0.0819186	0	0	0	0	0	0	0	0	0	0	0.121796	0	0	0	0	0	0	0	0	0	0
ATP5C1	887.49	612.362	1209.44	1296.57	902.612	818.127	1204.84	1230.85	1015.33	776.081	1171.14	1389.21	1141.83	1407.34	874.006	989.724	1031.81	812.84	2236.06	1537.68	1773.64	2655.24	1650.92	2081.87	1059.17	1665.04	1159.2	737.334	1364.98	610.717	1414.1	918.089	1059.53	811.608
ANKRD26	6.33248	4.11823	10.9793	10.4198	8.49181	6.98412	15.4304	9.57323	12.8932	8.52384	13.5384	9.18621	12.3525	9.25799	9.50521	9.97835	12.5039	6.02588	23.3256	19.7648	24.7872	21.6034	17.7584	30.0978	13.2309	10.2351	10.1394	14.8059	13.3303	17.8781	15.7195	18.6568	15.2508	12.8904
SKIDA1	0.762434	0.130025	0.756035	0	0	0.695302	5.17539	0.407072	0.163026	2.51298	4.49777	0.7984	0.156416	2.50027	0.548168	1.87646	3.09669	1.24456	2.08195	0.864521	1.28946	0.467797	1.07125	6.69764	1.81273	2.08231	1.25715	3.16611	0.980098	1.08352	0.547093	2.63774	1.44718	2.57941
FAM188A	10.1183	12.2671	8.39032	5.40247	12.1204	5.58863	28.2741	22.3683	22.134	22.3187	28.4882	22.3138	10.1333	13.4919	10.5065	5.63232	7.3686	12.6006	44.8441	35.5404	26.5854	36.5073	28.5881	50.6679	19.9663	19.5712	38.7627	20.5986	24.7974	28.4951	23.8335	44.6757	45.0008	24.4041
OVOL2	2.2161	2.88618	0	2.49272	2.25244	2.29545	2.22106	0.993931	2.98855	5.70721	2.57531	2.99561	2.43037	1.93579	1.56781	0.240298	0.443467	0.812513	1.88275	0.610579	0.518366	0.51918	0.35227	6.40097	2.68248	0	0.146863	5.12028	3.10634	1.5633	0	0.69105	4.05031	0
LOC104973785	0	0	0	0	0	0	0	0	0	0	0	0	0	0	0.0724894	0.200422	0	0.135536	0	0	0	0	0	0.344436	0	0	0	0	0	0	0	0	0	0.0596924
LOC104973778	0	0.333233	0	0	0	0	0	0	0	0.39633	0	0	0	0	0	0.0739854	0	0	0	0	0	0.239777	0	0.572165	0	0	0	0	0	0	0	0	0.258009	0
CRNKL1	8.6061	11.2318	14.3414	13.6898	11.241	11.1727	12.4898	15.0173	11.859	18.0374	9.6328	12.7416	16.2815	12.3382	13.0544	15.2186	5.27687	4.56466	16.0261	21.7112	24.9253	22.9391	17.6604	22.6363	12.2254	10.2184	4.64119	10.2622	9.37667	9.47694	15.6346	18.0948	12.9683	7.14794
NET1	74.8829	59.2069	70.9496	77.0756	65.6832	54.2572	58.5296	40.8271	47.5445	35.9934	39.1756	44.2361	61.1448	59.6831	49.5115	39.8082	26.3443	54.5061	45.1754	51.6153	70.5182	60.4624	60.0113	86.4064	49.6699	54.333	62.4759	32.0053	51.5248	30.946	66.4797	39.2067	47.1787	28.8549
GPCPD1	124.986	101.015	81.156	72.064	61.6372	131.455	146.012	141.476	128.288	52.4348	113.824	137.839	59.6423	101.507	85.1795	88.0094	76.8461	87.885	97.9874	94.5915	104.16	66.1275	178.626	200.403	181.057	169.616	140.01	157.529	68.1533	51.5806	183.222	141.202	173.806	113.315
PCK1	0	0.0304827	0	0.0405034	0	0	0	0	0	0	0	0	0	0	0	0.0338392	0	0	0	0	0	0	0	0.0436159	0	0	0	0	0	0	0	0	0	0
SNPH	0.0773614	0	0.0353082	0	0	0	0	0.0199586	0.0799517	0.0236956	0	0	0	0	0.0768095	0.0353906	0	0	0	0.0192667	0.135515	0	0	0.182491	0	0	0	0	0	0	0	0	0.154296	0
COMMD7	11.0161	9.83336	13.3916	9.31775	6.42746	4.06592	9.41569	8.69051	8.00246	6.16284	13.7267	16.8234	5.67295	8.97419	10.1373	6.45105	14.8861	6.37216	20.929	21.7951	27.7759	25.6851	11.6153	22.6823	4.50916	6.84942	9.64318	6.23514	3.68442	7.13828	2.63176	4.80841	1.65574	2.61062
LOC100847368	0	0	0	0	0	0	0	0	0	0	0	0	0	0	0	0	0	0	0	0	0	0	0	0.17867	0	0	0	0	0	0	0	0	0	0
LOC104973892	0	0	0	0	0	0	0	0	0.189422	0	0	0	0	0	0	0	0	0	0	0	0	0	0	0.432337	0	0	0	0	0	0	0	0	0	0
LOC104973955	0	0	0	0	0	0	0	0	0	0	0	0	0	0	0	0	0	0	0	0	0	0	0	1.70707	0	0	0	0.092225	0	0	0	0	0	0
C14H8orf82	6.57502	3.88411	3.71568	10.2001	2.97695	5.20535	3.55222	8.99925	6.42036	5.94898	7.07178	7.86591	5.52559	4.11077	7.98268	4.2011	4.71805	3.3484	8.33926	11.3398	10.2996	11.5578	10.1751	14.2188	4.29916	8.61302	3.21845	2.92455	2.50303	2.91085	3.36913	2.47844	4.69728	4.66486
LOC101908059	0.137316	0.169779	0	0	0	0.100876	0	0	0	0	0	0	0.0816951	0	0.204504	0.329829	0	0.191184	0	0.0513108	0.120264	0	1.45058	2.49	0	0.11329	0.950348	0.354353	0	0.141479	0	0	0.492949	0
PARP10	0	0.162622	0.102919	0	0.0587154	0.0736179	0	0	0	0	0	0.0543431	0.0223575	0.056727	0	0	0.142784	0	0	0	0	0	0.0283557	0.199446	0	0.0620081	0	0	0	0.0774373	0	0	0.0449685	0
LOC104973972	55.5532	32.682	59.6105	58.1322	89.0038	35.4381	61.5447	80.3557	51.1442	47.3391	87.9569	64.913	60.5511	48.1621	66.5662	52.049	73.3637	39.5316	96.08	73.7814	129.855	99.3662	77.4242	187.612	32.7996	46.1054	46.6403	57.1285	41.464	79.1538	36.7653	104.525	91.4395	45.4026
LOC101907233	0	0	0	0	0	0	0	0	0	0	0	0	0	0	0	0	0	0	0	0	0	0	0	0.217568	0	0	0	0	0	0	0	0	0	0
LOC104973989	0	0	0	0	0	0	0	0	0	0	0	0	0	0	0	0	0	0	0	0	0	0	0	10.5229	0	0	0	0	0	0	0	0	0	0
FAM84B	33.2066	25.0888	42.5125	45.7057	34.1811	78.6863	36.6691	38.9291	27.7707	48.7214	54.4451	58.5489	33.9168	43.8319	45.7272	34.0032	43.8712	61.4503	56.889	49.7731	87.6026	53.4588	66.9156	99.2094	52.6747	44.9589	41.8858	30.2312	50.4787	28.6079	57.4734	37.8755	29.3995	44.2405
DERL1	44.9623	27.4212	36.6997	51.9975	38.6775	35.7769	30.9679	30.9366	45.1885	23.4478	42.3309	32.8021	42.9203	38.5116	36.5283	28.4298	18.1394	29.964	52.6005	52.3288	64.9532	83.7664	72.504	55.3229	38.8439	31.2601	33.9469	26.5518	36.1867	25.9736	37.6487	20.0258	19.4055	32.0933
MCM4	19.4675	10.2949	24.3027	12.7159	15.7581	15.048	28.7438	47.0898	27.8761	23.928	41.636	35.3876	23.6292	29.3277	29.6915	29.0811	43.6676	35.595	110.582	45.5162	63.6808	113.202	67.1934	98.6869	50.3126	47.9903	6.88664	7.66671	12.0053	21.5077	109.207	14.6114	27.4119	20.5187
LOC104974028	0	0	0	0	0	0	0.176679	0	0	0	0	0	0	0	0	0	0	0	0	0	0	0	0	0.539859	0	0	0	0	0	0	0	0	0	0
LOC104974042	0	0	0	0.632931	0	0.264154	0	0	0.119448	0	0.141741	0.334274	0	1.10497	0.286884	0.475913	0	0	0.225989	0.115168	1.48464	1.88512	0.11628	4.22572	0	0	0.096958	0	0.54713	0.317553	0.200425	1.36422	3.31931	1.51193
ZBTB10	28.2792	19.0412	18.7914	20.5311	24.1878	28.1719	19.1066	34.1577	30.6328	45.2969	28.0525	28.3283	32.5016	41.096	32.0323	31.7551	17.7108	37.5407	42.8112	37.013	54.3214	46.9215	59.2773	59.9816	31.5054	30.6995	40.6794	29.277	26.3222	36.1439	25.9742	49.3672	46.4501	32.1309
LOC104974094	0	0	0.191382	0	0	0.0304211	0.131003	0	0	0	0.41623	0.651288	0.323081	0.304737	0	0.191829	0	0.216207	0.762236	0.338198	2.14024	0	0	3.08226	0	0	0	0.23356	0.0803334	0	0	0.267074	0.758128	0
SLC25A32	1.4638	1.43541	1.45152	0.0829254	1.02526	1.87877	2.00917	9.33941	4.34281	3.24739	3.85339	2.33578	2.76279	3.0859	2.02969	2.56341	1.3425	3.09221	8.80856	7.99723	12.6877	12.237	17.4439	19.2883	6.90783	8.41214	2.47713	6.38258	2.06091	5.20064	1.96944	11.3696	6.34212	1.11425
YWHAZ	144.528	129.014	131.105	72.6304	127.138	140.758	126.126	94.6699	171.549	110.371	134.195	89.0801	66.2183	72.815	82.1992	101.887	50.7754	84.1092	142.013	151.996	171.874	139.248	195.594	155.29	128.897	63.1314	55.9763	111.33	78.1556	90.9113	85.4732	93.813	115.663	117.865
RGS22	3.02407	1.59213	0.991847	1.00887	1.9455	0.614872	3.62807	1.30203	1.87142	0	2.35011	1.0289	0.423266	0.488164	0.602043	1.41393	1.16738	0	7.51768	2.85215	1.18966	1.15091	2.75773	4.31994	2.186	1.49425	0.486092	4.95678	2.91456	0.633087	4.16435	4.16748	6.3859	2.15101
STK3	11.9583	10.2795	12.5218	14.2983	13.4871	12.9056	20.9297	25.9607	17.3244	14.7907	20.309	21.5968	13.0294	17.2592	18.1996	16.1469	12.0455	20.1603	18.5836	30.769	24.6592	30.8747	23.7714	33.9608	20.4704	15.5403	25.3342	21.1368	12.06	32.3488	18.3854	22.6496	19.5561	10.0722
RAD54B	2.5824	3.88816	2.56108	1.4415	1.39917	3.34543	2.94098	1.14389	2.86356	0.339544	1.52908	2.14927	1.7594	4.05523	1.20961	1.48954	0.316498	3.59546	2.60728	2.58844	0.606685	3.81679	2.4067	4.93701	0.826736	2.44127	1.7457	1.75558	2.81547	1.42738	0.840858	1.95325	2.56329	1.9822
ZNF623	2.94036	3.67376	1.99201	1.72885	4.88429	3.75927	1.85919	1.74919	0.407839	3.27135	1.05331	2.59598	2.04397	5.74676	6.06155	3.3561	5.46842	2.19775	2.38292	0.971504	1.49092	0.653978	0.700632	1.50579	1.00236	4.03463	5.80313	1.19807	2.08788	1.40314	5.31358	0.852435	2.25926	4.13742
EFR3A	19.6048	14.6084	25.5575	21.0713	22.1635	17.496	18.7413	22.1523	20.0721	12.4927	16.1246	13.0034	22.6018	20.9394	13.7293	14.5188	13.4412	14.2665	30.5387	23.8852	42.3076	50.5031	36.4761	21.2723	14.3093	17.713	22.0162	21.166	9.00221	16.303	21.5766	28.077	18.7678	23.2095
NSMCE2	19.4264	17.9197	14.8281	9.69918	12.0589	11.6104	16.9525	17.1723	22.4016	19.7004	16.5035	10.9501	15.905	21.1245	15.7203	24.6561	26.1691	18.065	34.6303	38.7019	36.7816	24.2119	27.5584	35.9049	23.3553	23.5225	34.485	8.33172	13.1373	16.1931	8.01564	7.91044	12.9945	4.24218
ATP6V1H	34.0308	27.0224	28.4137	44.7209	34.4797	30.6004	63.6383	41.754	30.2803	35.7796	36.4907	34.0124	34.5815	32.3411	29.0904	28.9902	18.6185	8.84573	64.7151	68.4433	37.9277	47.7489	61.7808	87.9015	57.5626	28.7737	29.2573	53.3718	29.2758	41.8226	72.4336	56.443	43.513	42.7557
SDR16C6	0	0	0	0	0	0.0857284	0	0	0.135679	0.0804399	0	0	0.0520709	0	0.0651735	0.12013	0	0	0.0641745	0.0654091	0.076654	0	0.132081	0.232255	0	0	0.110133	0	0	0	0.11383	0	0	0
LOC104974045	0	0	0	0	0	0	0	0	0	0	0	0	0	0	0	0.780178	0	0	0	0	0	0	0	1.34078	0	0	0	0	0	0	0	0	0	0
UBE2W	3.82548	0.902975	3.80979	3.14238	2.77119	3.67893	0.755065	1.6154	4.4747	3.0045	6.26944	2.71571	2.23456	1.41742	3.62554	3.53228	0.92496	0.871558	7.80292	6.34164	7.1882	3.17132	6.71777	4.30671	1.38058	3.90214	1.92551	4.60689	1.5434	4.6581	4.88488	6.0205	7.90692	2.7296
PMP2	0	0	0	0	0	0	0	0	0	0.0838846	0	0	0	0	0	0	0	0	0	0	0	0.101499	0	0.161468	0	0	0	0	0	0	0	0	0	0
LOC104974118	0	0	0.277108	0	0	0	0	0	0.125483	0	0	0	0	0	0	0	0	0	0	0	0	0	0	0.716005	0	0	0	0	0.0359234	0.0833995	0	0	0.0968616	0
LOC100335729	0	0	0	0	0	0	0	0.137429	0	0	0	0	0	0	0	0	0	0	0	0	0.310948	0	0.133947	1.25619	0	0.292916	0	0	0	0	0	0	0	0
PDP1	25.8081	18.9077	24.265	28.9258	34.3063	22.3299	23.585	33.5371	29.9381	18.7932	25.7653	20.1131	23.8388	17.6204	20.3162	18.3461	40.8846	27.1238	29.0377	28.2447	34.0251	29.9929	19.7027	61.406	22.9088	29.0196	41.0888	18.2108	15.7864	17.8416	15.2121	18.2705	36.016	22.4556
PAFAH1B2	11.366	15.6226	12.896	9.31214	16.421	14.2271	17.3489	15.77	18.352	12.9696	15.4232	26.3407	15.2455	17.8703	18.5541	19.7336	7.06673	4.43916	44.9382	25.4607	32.9405	25.6079	11.4499	36.4027	26.7085	26.8897	28.0845	25.0898	18.4998	25.1854	20.1193	28.8061	34.6911	10.6444
RNF214	8.3779	9.73041	7.646	8.48578	7.04998	14.2149	10.6547	10.929	11.9386	12.9697	12.3461	18.1471	5.20107	9.25851	6.01811	8.80012	7.71431	10.5222	10.4779	9.41538	17.5847	14.6133	11.1541	22.4505	11.7866	8.98045	5.5359	5.2443	4.48145	5.37372	13.0571	6.804	10.0898	3.55472
SC5D	26.0135	19.9696	75.9506	67.3451	59.4776	20.9174	142.954	113.995	161.981	129.935	101.779	67.6217	43.7335	54.4308	47.008	34.264	55.7353	53.2879	160.236	176.355	271.437	275.307	232.135	253.116	120.965	66.136	191.091	129.126	113.147	166.046	117.838	171.622	57.5774	163.982
SORL1	4.10328	3.8121	1.41257	3.79425	3.0444	2.50356	2.39726	5.56356	4.49533	3.38147	2.65662	6.09119	2.60488	3.5209	1.64724	3.24076	1.98149	0.861733	6.58041	0.87371	4.09566	3.41599	5.71666	6.95501	1.29318	6.27895	5.72583	3.41129	1.63791	1.52339	7.05093	3.94587	6.24051	3.34543
USH1C	0	0.150318	0	0	0	0	0.175975	0	0	0.502828	0	0	0	0	0	0.333745	0	0	0	0	0	0	0	1.18297	0.063503	0	0	0.156868	0	0.125262	0	0	0	0
LOC104974238	0	0.281548	0	0.227237	0	0.271917	0	0	0	0	0	0.109765	0.361271	2.50006	0.614486	0.667726	0.524396	0	0.101197	0	0.120876	0.613933	0.229157	2.69936	0.158653	0.125247	0	0.237439	0	0	0.888478	0.298702	0.330871	0
MRVI1	0.439736	0.0900434	0.0142422	0.119646	0.0325072	1.14747	0.135532	0.0322139	0.354833	1.49097	0.248805	0.150451	0.0742748	0.0314062	1.62699	0.345076	0	0.144854	1.09855	1.02649	0.0911183	0.462811	0.21984	4.63842	0.195642	0.206009	0.26184	0.286385	0.0184646	0.0214344	0.0541215	0.532158	1.69361	0.0510338
MIR2315	3.02214	1.09882	6.06267	2.92111	3.33372	3.46554	2.4964	2.92307	2.26021	5.34692	6.18071	0.719947	2.47501	3.89183	3.99856	1.43989	3.51301	3.36626	6.45684	9.62065	6.13562	3.08465	10.3039	11.2156	2.71198	1.29092	2.7744	2.96716	2.10289	4.28682	3.51499	4.89661	5.14902	3.96865
LOC520778	0	0	0	0	0.0531698	0	0	0	0	0	0	0	0	0	0.0506808	0	0	0	0	0	0	0	0	0.0602028	0	0	0	0	0	0	0	0	0	0
LOC784427	0.663853	0	0	2.03583	0.276595	0.866994	0	0	2.26406	4.71836	0	0.831995	1.89578	3.47397	0.263647	6.80346	1.34525	0.739423	3.89408	1.91835	0.155044	1.08277	0.133577	9.08226	0	0.584213	0	0	0	0.547185	1.72679	0.522383	0.63551	0.217104
FOLR3	11.7757	3.79798	0.801235	3.12392	1.37133	7.9441	6.4579	3.73658	4.42001	12.3689	0.269073	0.850087	7.91969	26.1189	8.50343	6.52538	8.0592	5.09128	16.9607	10.1471	9.57701	20.3346	20.9704	16.1707	2.88407	3.13786	2.20887	9.56312	4.93895	0.301416	0.951241	8.77705	9.80259	1.43517
OR8K1	0	0	0	0	0	0	0	0	0	0	0	0	0	0	0	0	0	0	0	0	0	0	0	0.127643	0	0	0	0	0	0	0	0	0	0
LOC100138922	0	0.112391	0	0	0.228993	0.020506	0	0	0	0	0.385152	0	0.160195	0	0	0	0	0	0	0.344244	0.0733478	0.748613	0	0.926017	0	0	0	0	0	0.277429	0	0.0411868	0	0
AASDHPPT	8.81002	11.4689	9.58942	12.966	8.07379	7.21886	13.7738	8.13209	8.01063	13.7806	8.67459	9.49385	13.0701	11.7432	7.23324	11.7241	5.90089	3.97077	22.5265	27.2016	24.2856	21.0393	8.94879	18.6831	7.19777	7.64129	14.4261	16.7597	8.17064	6.83695	3.45213	8.80458	14.935	12.3974
LOC617971	0.033422	0	0	0.232647	0	0.069353	0	0	0	0	0	0	0.280833	0.0356266	0.351501	0	0	0	0.138444	0.49388	0.0826829	0.314963	0	0.542804	0	0	0	0.121811	0	0	0.086936	0.0928597	0	0
ALKBH8	1.0362	1.39527	2.50188	2.23998	1.94715	0.815858	2.80239	2.61775	2.74775	2.80701	2.65862	1.69563	1.23297	0.486686	0.487315	0.449117	0.725247	0.911175	1.3397	0.407558	1.8151	0.181921	3.29218	6.80219	0.911581	1.5074	2.33334	0.693347	1.8879	3.81078	0.42556	0.911943	0.456808	3.8894
SLC35F2	1.09213	3.43368	0.0427292	0.563899	0.780064	0.183385	0.0451654	0	0.0483726	0	0.401804	0	0.556933	0.235515	0.371773	0.128487	0.47424	0	0	0.279838	0.163973	0	0	4.19542	0.260785	0.102976	0.47118	0.268411	0.83089	0.192899	0	0	0.672109	0.153071
TIMM8B	33.7021	24.7641	46.9417	40.4978	54.4629	40.746	47.6669	46.5168	60.6054	18.4079	64.4763	118.36	22.4569	28.1989	21.7979	21.6752	10.976	4.82639	58.178	122.912	81.2987	105.799	83.1203	100.848	5.63329	15.8887	11.6322	35.4508	13.6749	32.1444	4.50846	34.0971	39.177	8.9751
MPZL2	50.6083	28.3867	57.4692	50.0377	53.9043	75.9584	81.9176	58.7214	105.961	101.478	87.6466	75.2371	39.6191	56.9699	57.6311	40.28	58.3901	46.0578	139.245	139.248	141.404	172.615	206.489	160.502	50.9355	45.7251	54.9845	97.0991	48.2614	107.974	48.5624	129.79	79.5397	72.0561
SLC37A4	0.25665	0.794811	1.61049	0.568956	0.765465	1.40766	3.77135	3.99831	2.27932	2.45626	3.85875	5.61532	2.221	2.60115	1.56184	4.22479	0.128536	0.17342	3.19824	3.64107	2.49792	2.53724	7.07561	7.60135	8.76566	2.56805	2.21386	3.66679	0.427962	5.36815	5.28038	9.38443	2.44417	1.49373
LOC104974218	0	0	0	0	0	0	0	0	0	0	0	0	0	0	0.290532	0	0.247072	0	0	0	0	0	0	2.99102	0	0	0	0	0.808045	0	0	0	0	0
CCDC153	0	0.189871	0	0	0	0.115336	0.452586	0.484137	0.969448	1.14951	0.76692	0.904333	0	0	0	0	0	0	0	0.778931	0.182568	0.695448	1.57291	2.72655	0	0.687924	0.524614	0.537929	0	0.214774	0	0	0	0
CT	0.0746315	0	0	0	0	0	0	0	0.309395	0	0	0	0	0	0	0.273932	0	0	0	0	0	0	0	1.76541	0	0	0	0	0	0	0	0	0	0
RASSF10	0	0.0183726	0	0.0488246	0.0232172	0.02911	0	0	0.0230356	0	0	0	0.0353624	0	0.0221303	0	0	0.0413778	0	0	0	0	0.0224248	0.105153	0	0.0490385	0	0	0	0.0306202	0.0386521	0	0	0
LOC104970245	0	0	0	0.0866568	0	0	0	0.694202	0	0.581746	0.242577	0	0	0.159247	0.235669	0.0723988	0.400832	0.146879	0.50279	0	1.01634	0	0	2.14626	0	0.348145	0.398245	0	0.0936367	0	0	0	0.883667	0
LOC781324	0	0	0	0	0	0	0	0	0	0	0	0	0	0	0	0	0	0	0	0	0	0	0	0.129881	0	0	0	0	0	0	0	0	0	0
LOC104969870	0	0	0	0	0	0	0	0	0	0	0	0	0	0	0	0	0	0	0	0	0	0	0	0.577457	0	0	0	0	0	0	0	0	0	0
LOC104974266	0	0	0	0	0	0.224744	0.166055	0	0	0	0	0	0	0	0	0	0	0	0	0	0	0	0.779091	6.08848	0	0	0	0	0	0	0	0	0	0
FCHSD2	27.2414	25.9154	23.3169	27.5478	32.7704	33.1565	33.9555	36.4917	40.4309	58.2815	35.2917	50.1553	25.8339	35.0617	31.582	34.3355	53.335	73.8409	45.9961	61.78	87.2304	32.8304	69.7126	93.6806	27.3032	25.6857	45.8429	14.0949	27.9487	20.0622	42.5155	32.1811	28.0718	27.564
ARRB1	80.2802	108.24	167.636	81.3977	80.919	76.574	91.0771	47.5239	34.4488	124.113	76.7262	33.0797	33.4734	27.0017	48.2212	35.1417	89.4141	131.229	9.01901	19.5134	1.3679	3.51809	9.6267	10.9025	108.767	63.7166	40.0874	39.1587	81.2473	30.0448	61.2587	53.3202	61.0841	36.216
LOC101907670	0.448553	0.0504179	0	0	0	0.0798833	0	0	0	0	0	1.71008	0.436686	0.369329	0	0.279848	0.464809	0	0.239196	0.243798	0.28571	1.99529	0.123076	4.90552	0.511196	2.15314	0	2.31504	0.0723881	0	0.106069	2.16591	0.390365	1.1002
CELF1	31.4436	30.7014	17.7733	21.3173	20.6063	33.0307	14.1823	17.8158	18.3919	25.8569	18.513	18.8865	20.9704	16.8752	27.5248	27.3995	22.8905	27.0299	18.9696	22.1335	23.3003	24.3043	22.4772	36.8525	22.0228	34.2558	14.2431	20.2004	20.915	14.6525	26.5164	10.6255	25.7563	19.6781
FNBP4	30.5915	28.8828	21.7302	30.3993	30.0558	39.5707	23.9098	30.5895	50.043	25.2816	31.2563	29.9194	34.7414	29.9476	28.9127	40.1885	29.5412	30.7968	46.4037	32.7614	63.603	44.3088	60.4137	50.7334	32.2425	26.1651	26.1389	39.8224	33.9176	26.5398	35.7758	37.0987	66.7944	50.4863
TMEM183A	5.84714	10.8885	9.85798	2.86135	14.2716	11.3353	18.2631	5.87285	11.46	15.296	6.97739	15.7835	10.7305	10.7502	8.55449	6.51619	6.47056	3.12547	13.2815	15.1884	22.5082	16.528	13.2058	17.8027	11.7893	4.47049	5.00975	9.38643	11.749	13.2141	9.79872	11.5	8.41568	15.8537
FMOD	0	0	0.0326613	0	0	0.0233626	0	0	0	0.0438427	0	0	0.227045	0	0.461786	1.01486	0	1.26191	0.349775	0	0	0	0	1.56125	0.299008	0	0	0	0	0	0.558373	0.140765	0.970409	0.81903
SOX13	17.5331	25.3701	9.64648	14.5975	18.0658	17.776	8.11423	12.8115	18.9445	14.2151	14.6899	12.0511	16.276	12.6342	12.5979	17.4868	18.0787	19.9783	3.63264	10.6823	6.44186	14.1127	8.86876	3.87892	22.5555	17.6958	25.994	9.80596	9.98313	5.33337	13.6599	6.62074	13.4549	8.52039
LOC515150	0	0	0.0980369	0.235236	0	0.0701257	0.15544	0.166276	0.277463	0.131599	0.0658493	0.155296	0.212969	0.162108	0.266559	0.0982658	0.272022	0.199357	0.0524946	0.160513	0.125406	0.0796168	0.162064	0.886594	0.448754	0.472533	0.270266	0.739004	0.444821	0.0737639	0	0	0	0.351203
LOC101908759	0.122318	0	0	0	0	0	0.123603	0	0	0	0	0	0.145545	0	0.127178	0	0	0	0	0.765839	0	0	0	2.41722	0	0	0.42983	0	1.06117	0	0	0	0	1.95011
AHCTF1	28.384	23.9024	21.277	26.477	24.8047	29.5095	29.6234	34.6798	32.3616	40.6906	29.1325	25.6181	29.962	21.3711	17.7068	28.3079	15.5525	32.559	49.7696	43.7428	49.53	46.6552	47.1375	64.9923	47.4026	27.269	40.7987	41.6813	28.9293	42.5465	47.4209	51.5956	50.4674	51.0751
TMEM206	1.25277	1.19918	2.37316	3.05415	3.67507	3.40008	3.39265	5.12994	3.56162	6.07047	8.66815	5.02635	4.70363	9.33348	4.13896	7.26239	4.45288	1.80092	18.1335	9.18127	9.38639	17.4583	5.30582	12.7839	2.27976	16.0038	10.4756	5.27476	4.16087	6.21068	4.80286	9.858	7.23271	5.35255
LOC104974525	0	0	0	0	0	0	0	0	0	0	0	0	0	0	0	0	0	0	0	0	0	0	0	0.690477	0	0	0	0	0	0	0	0	0	0
PPP1R15B	38.4423	48.9801	58.6617	81.877	92.5046	30.6264	53.5726	59.5037	73.1158	66.5684	55.4904	68.2048	35.3493	42.0844	41.503	40.0359	76.3058	53.6373	54.6036	71.7756	51.771	38.0701	61.1986	103.558	68.3665	39.8894	53.0207	46.4097	26.5353	33.7736	39.0952	35.7715	51.3744	40.6031
DSTYK	3.45163	0.534103	3.21969	3.42058	1.9243	3.03724	8.16996	3.95165	3.73906	9.34278	12.6861	5.4349	5.33282	9.01353	3.78542	9.72517	5.61421	3.4157	12.2146	6.95608	19.7169	6.76451	13.8591	16.2951	10.5303	6.79825	2.80858	6.92729	6.3054	9.47054	11.5333	8.0498	12.429	13.241
NUCKS1	275.266	329.583	335.869	240.262	239.37	229.428	259.928	175.505	276.046	241.219	173.196	193.499	383.169	515.915	362.18	384.239	337.074	130.186	516.966	475.04	573.432	518.493	563.754	479.969	142.002	177.267	261.633	376.862	211.498	285.6	149.573	655.095	598.159	421.183
LOC104974364	27.3673	17.3698	38.916	26.5427	29.5339	17.8363	19.5364	21.1367	28.2449	24.2864	41.476	18.7094	23.6288	25.5948	29.2971	24.901	31.3936	25.1657	36.0771	45.7638	26.7742	36.3446	44.2655	54.4686	21.5682	17.4497	27.2229	23.8734	14.2107	23.4542	17.905	20.6298	42.6819	19.1842
RGS13	0	0	0	0.0786418	0	0.0468882	0	0	0	0	0	0	0.0569614	0	0	0	0	0	0	0	0	0	0	0.0846902	0	0	0	0	0	0	0	0	0	0
SLC30A10	0	0	0	0	0	0	0	0	0	0	0	0	0	0	0	0	0	0	0	0	0	0	0	0.0822712	0	0	0	0	0	0	0	0	0	0
TAF1A	0.442251	0	1.34771	0.0621648	0.403072	1.26043	0.0962572	0	0.469434	0.417466	0	0.273679	0.135102	0.285685	0.338232	0.55826	0	0.833459	1.45071	2.03685	4.37624	0	0.200739	4.95563	0	2.30482	0.167378	0.130222	0	0.274108	0.259506	1.60269	0.681418	0.0928231
ENAH	75.6088	50.6652	75.0883	62.7941	78.9987	88.2792	93.7653	76.014	65.5577	117.496	74.109	79.4294	58.1174	62.2229	78.4267	81.0078	150.225	117.139	166.002	199.223	166.287	86.1944	152.147	230.984	90.4513	79.6134	124.673	44.6527	70.8344	36.2915	97.1032	69.2106	87.7915	94.8573
LMOD1	0.0255571	0.442389	0.034997	0.041987	0	0	0	0.0395712	0	0	0	0	0.0304101	0	0.0380622	0	0	0	0.149915	0	0	0	0	0.813841	0	0	0	0	0	0	0	0.201108	0	0
LOC517884	2.91284	1.86429	1.64242	7.09367	2.9984	0.604193	1.06144	1.80405	0.584367	0	0.479422	0.396475	0.310108	0.672485	0.153109	1.6933	1.17185	0.954243	0	0.460988	0.120053	0	0.0655486	8.37413	2.7924	0	1.72487	0.235821	0	1.97723	0.225969	1.8202	0.934259	5.12724
ANGPTL1	1.57019	1.38495	0.136345	0.217661	0.436493	1.76934	0.387674	2.49884	0.739096	0.548504	1.92183	0.570497	3.06413	1.55414	3.28505	4.49796	1.29963	3.72279	3.46589	1.46423	3.60998	3.87207	5.50168	8.26297	0.553923	4.5919	2.70606	2.50011	0.497071	1.5303	4.00454	1.98184	2.73881	0.329791
TEDDM1	0.0370931	0	0	0	0.0386372	0	0	0	0	0	0.500385	0	0.220683	0	0.184142	0.0509124	0	0	0.0181319	0	0	0	0	0.524974	0	0	0	0	0.0438983	0	0	0	0	0.151634
LOC104974504	0	0	0	0	0	0	0	0	0	0	0	0	0	0	0	0.800723	0	0	0	0.697574	0	0.519009	0	2.06413	0	0	0	0	0	0	0	0	0.558473	0
FAM129A	0.166194	0	0	0.0341293	0	0.0406968	0	0.0321656	0.0644093	0	0	0	0	0	0	0	0	0	0	0	0	0.046205	0.0627015	3.56494	0	0	0	0	0	0.0428082	0	0	0.0497183	0
LOC104974555	0.355709	0	0	0	0	0	0	0	0	0	0	0	0	0	0	0.488232	0	0	0	0	0	0	0	1.25858	0	0	0	0	0	0	0	0	0	0
LOC101907673	2.25309	1.00287	0	0.14806	0.140812	0.176552	0	0	0	0	4.14466	0.52131	0.107236	0.272089	0.536884	0.865901	0	0	0	0.134705	0	0	0	8.13138	0.753207	0	0	0	0	0	0	0.531884	0.43138	0
CLGN	4.45483	3.213	5.77347	1.43757	0.455741	1.92243	3.41595	5.62482	1.84981	2.29088	0.0975571	1.91729	0.757249	3.32232	2.36921	1.27386	4.43309	3.98721	3.11089	4.28049	1.06828	7.25421	0.760322	8.63166	0.831052	1.66267	1.06775	7.84646	3.57751	5.73737	0.827694	5.52948	4.95002	5.13813
LOC100848703	0.103838	0.128387	0	0.227457	0.162241	1.45784	0.601198	1.07185	0	1.78146	0	0.100107	0.947261	0.52249	0.670133	0.0950161	0.526052	0	1.72579	0.569086	3.9409	0.307935	3.60419	4.1639	0.216957	0.456906	0.609767	0.714564	0.368666	0.142649	0	0.408549	0.0828375	0.594279
CETN4	0.278656	2.0672	0.953952	2.06008	0.54423	1.29648	3.42837	0.215727	0.215989	0.768319	0	0.805926	1.16049	0.525799	1.14125	0.382472	0.794075	0	1.63456	0.728878	0	0.309886	1.05131	4.92973	0	0	1.5779	2.27712	0.86567	1.57908	0	0.274091	0.500173	0.170869
ZNF268	2.44045	0.772903	0.635197	3.28479	3.58906	7.38515	5.7933	1.272	3.70966	4.7869	6.08455	6.15679	8.20645	8.91333	6.68472	5.14321	4.92281	4.05963	6.08389	8.81793	4.61724	4.58122	7.99158	20.917	4.1193	16.9586	6.8246	3.93208	1.73902	1.56266	10.8554	7.47043	11.626	12.7878
LOC104974634	0	0	0.429833	0	0	0	0	0	0	0	0	0	0	0	0.678393	0	0	4.43944	0	0	0	0	0.1579	19.7434	0	0	0.263324	0	0	0	0	0.44805	0	0
SBNO1	15.5446	13.4413	19.6185	20.4431	20.7021	21.827	17.7583	22.7687	19.9633	27.3712	17.2793	15.8991	19.3966	17.686	17.2642	17.3465	13.7661	21.9174	23.9976	20.2055	25.046	22.839	31.7546	37.5109	22.1865	22.5379	26.2367	12.2419	12.1081	20.7728	26.7711	26.9443	21.6187	24.0215
CDK2AP1	31.3262	25.026	32.1218	17.4801	12.1397	32.3807	17.4064	17.4705	26.4677	30.2922	27.4929	22.1136	17.5479	19.946	24.4694	17.9324	31.2136	19.9817	51.4544	49.7814	31.1203	48.1004	60.1951	58.5713	38.4647	37.8898	21.173	23.4983	32.5051	44.3604	29.3498	37.0924	42.1642	45.6402
KDM2B	27.2237	17.1281	8.25485	17.2126	20.0245	15.3995	24.8154	41.9464	38.1812	13.8955	25.797	28.7851	29.5307	28.5009	20.4158	23.0022	8.15411	16.7527	23.1969	23.2648	25.6406	16.438	22.4521	37.945	18.9179	33.1039	24.6988	41.2352	10.5507	13.2919	20.322	33.3291	29.4315	16.327
ACAD10	4.02105	2.20198	1.63504	1.98541	3.79205	3.89494	3.18452	0.978466	2.39702	2.71961	3.55205	0.998601	6.47346	10.5184	7.54955	4.7706	4.90789	3.4883	3.56522	9.18569	4.25145	5.5246	8.53676	10.0762	3.59885	1.59933	3.15244	8.58997	2.39757	2.38871	1.88732	4.38976	6.26494	1.75094
LOC104974656	0	0	0	0	0	0	0	0	0	0	0	0	0	0	0	0	0	0	0	0	0	0	0	0.311061	0	0	0	0	0	0	0	0	0	0
TPCN1	2.58404	5.59088	7.80241	3.52349	7.10594	4.27406	2.78651	5.24135	2.76766	1.7812	2.17338	5.08202	4.13552	4.13725	6.65782	4.37968	7.02001	4.96495	0.701049	0.829899	2.76109	3.53438	0.588326	1.05145	5.89947	2.5583	3.38137	8.62016	4.17439	6.68269	0.840197	3.45677	1.29871	2.40849
LOC101903333	0.511256	0.291749	0	0.839926	0.307234	1.92606	0	0.243569	0.548695	0.14458	1.73627	0.227484	0.795517	0.771756	0.234281	1.72733	2.09197	0.219021	0.807413	0	0.137775	0.349879	0	3.33958	0.164339	0	0	0.811895	0	0	0.204593	0	0.188242	0.0964609
SLC5A1	0.0572559	0.286854	0.0423536	0.282192	0	0.336184	0.0414368	0	0.407617	0.0284243	0.0526619	0	0	0.302503	0	0	0	0	0.286926	0.439251	0	0	0	1.36817	0	0.0510371	0.0389194	0.0532125	0	0.127484	0.148932	0.365129	0.296133	0
IGLL1	0	0.10729	0	0	0	0	0	0	0.134608	0	0	0	0	0	0	0	0.31175	0	0	0	0	0	0.123822	1.53963	0	0	0	0	0	0	0	0	0	0
SNAP29	21.6801	73.1238	60.5763	34.8318	43.7122	23.734	52.1471	33.5681	70.1832	63.1467	42.5206	81.7213	33.1944	29.5984	40.8349	36.6494	76.9232	31.961	31.3256	33.8345	26.1083	21.8052	7.81857	14.3829	61.1186	50.7668	58.5739	35.5153	53.7677	52.3943	29.4406	21.7954	23.0817	28.1521
EDNRA	0.313289	0.0726289	0	0	0.642462	0.93978	0.113366	0	0	0.215952	0	0.0566306	0.722258	0.0295574	0.46658	0.456883	0	0.0545237	0.0287143	0.409733	0	0	0	1.24705	0.081822	0.0646182	0.147834	0.0336859	0.0347593	0	0.407457	0	0	0
HHIP	1.33835	2.44568	7.09202	3.20271	1.40933	3.59069	0.960199	3.15364	2.3455	0.276917	2.72978	2.10382	2.7695	1.62511	0.112913	2.90785	0	1.21534	4.26698	1.52148	12.8736	1.29432	7.0695	21.105	0.607941	0.288068	1.97715	0.0500546	3.20241	0	1.0596	4.97994	14.4143	4.42459
JADE1	17.1699	17.9952	13.69	18.023	13.8239	19.161	14.6689	17.0349	10.4609	11.2023	22.5127	16.5345	18.0396	21.7288	16.0781	19.5073	26.1152	23.3006	38.5833	33.1067	21.9907	27.1668	23.5373	48.1379	19.1516	20.8273	28.1432	16.3658	18.5696	8.9406	27.0574	21.2068	25.9242	20.533
C17H4orf29	18.9716	10.6973	11.5731	20.193	7.2444	24.1946	12.69	12.8859	14.295	17.1877	19.2319	28.0368	16.7617	10.4517	10.2108	14.0425	6.55608	10.2773	44.634	40.8472	23.9544	17.3083	26.8933	56.2688	35.2801	18.7218	11.4863	9.98928	10.2855	8.36137	14.5829	10.2834	12.1121	10.2294
LOC104974642	0.238441	0.0981836	0.869906	0.391377	0.868416	0.894391	0.0577394	0	1.35433	0.72976	0.584244	0.803805	1.0865	0.719146	1.18251	0.654144	0	1.8795	1.39738	0.237472	0	0.353199	0.12006	2.38838	0.663786	0	0.399676	2.18559	0.634341	1.14545	1.2392	0	0.760183	0.48694
MAPKAPK5	17.816	30.1493	18.6499	11.368	19.9866	20.3545	15.7912	20.5511	27.9863	10.82	19.8092	14.2079	19.2039	11.611	19.7982	16.9825	25.5958	14.3927	54.4498	35.2753	45.925	44.4636	40.0633	30.6311	33.0744	39.7213	48.7165	21.3104	28.1266	27.727	33.7407	30.6366	23.345	18.0016
POP5	22.9144	37.1282	21.5092	11.0811	5.91895	18.6436	22.0669	12.7325	25.7824	7.47295	28.3847	24.4515	6.59651	10.6002	6.05469	18.2621	36.1599	25.2141	19.5116	17.5392	15.0517	16.4403	24.9593	51.1631	32.4326	33.8463	39.7633	10.3322	10.4974	9.32944	36.5315	20.3579	32.285	12.0113
LOC619125	13.0561	17.5603	11.5038	15.311	8.9213	14.9831	19.7193	16.5312	6.42102	12.811	8.99018	16.5893	7.00398	13.8667	9.49132	14.1049	13.923	12.3819	2.80666	7.7136	12.551	2.15048	2.57096	4.52727	19.4954	3.01268	11.3698	11.8742	23.5479	3.10097	16.4602	4.56335	3.5913	4.00464
DGCR2	6.98355	3.84415	9.95601	5.89369	8.96827	9.9795	41.7485	23.1811	22.0228	12.661	27.0129	22.5496	9.44795	34.6582	11.6829	11.2267	12.3585	5.99373	19.9913	17.0872	32.425	32.4479	37.2474	34.61	13.5918	15.7853	9.50999	16.2934	14.4351	15.1791	10.5757	14.397	16.3701	2.1118
LOC101903645	2.54283	0	0.740856	0.088883	1.26803	0.424048	5.87322	4.18877	3.43869	2.08851	6.17045	10.4055	5.66505	1.96005	4.99563	2.15352	3.70025	3.16372	9.67939	1.29385	11.3721	1.44398	9.87923	18.4726	1.69563	0.357091	3.54012	5.95688	1.72878	3.34456	11.399	12.8783	15.6672	6.76779
LOC788609	0	0	0	0	0	0	0.0418672	0	0	0	0.159624	0	0	0	0	0	0	0	0	0	0	0	0.0873135	0.204684	0.0604344	0	0.0727943	0	0	0	0	0	0	0
CENPN	15.9255	8.77765	22.8587	14.9613	9.41334	9.05872	10.0535	12.8341	7.25758	10.8629	10.871	21.8643	11.3697	24.2716	12.116	13.2732	9.91483	16.9904	41.5874	43.7067	40.3984	44.6385	23.5828	17.2438	10.2629	4.81237	25.6895	15.5144	12.1258	13.8384	19.3648	24.233	17.2661	27.2019
ADAD2	0	0	0.0467497	0	0	0.0334364	0.0494158	0	0.0529261	0	0.0628058	0	0	0	0.101703	0	0	0	0.0500662	0.0510294	0	0	0.103057	0.181228	0	0	0.0859298	0	0.0606088	0	0	0	0	0
GPT2	4.66551	3.46335	3.31602	3.40223	4.79901	7.18225	4.07673	5.42441	4.24217	1.73543	8.66833	8.09874	10.5677	7.54104	9.18433	5.39042	3.36633	1.73791	10.4466	9.42613	5.88263	8.94445	11.8997	11.8439	6.6979	1.50707	2.14535	4.52077	2.35924	0.979362	5.2696	5.84089	9.55544	2.51725
FTO	5.49324	2.55815	4.38473	5.34144	8.44095	4.19794	5.13389	5.61888	2.87648	3.56167	6.22255	10.377	6.17426	3.27196	3.277	4.86828	1.24781	3.01783	7.70574	8.34486	11.9943	11.4679	8.25476	6.42005	1.44096	1.51731	4.04993	5.00022	1.07853	5.06904	2.73361	3.19802	0.432268	4.18871
ARL2BP	6.44733	12.5123	4.24673	5.22902	10.1373	7.27445	18.7824	12.4467	11.8925	14.1764	19.5918	22.7776	6.94328	5.97498	9.90586	12.7139	4.65132	7.95394	18.4309	17.7486	11.7938	11.7078	18.7822	29.3092	11.6804	6.59857	17.9718	8.00298	3.91168	9.08132	13.2678	11.399	9.76593	13.3116
GINS3	1.89034	4.05121	1.55313	2.9503	3.83961	2.65395	5.83711	4.14642	5.66552	1.73737	4.46261	6.0595	1.83692	2.47305	5.58363	1.55676	1.6759	4.73743	5.77525	7.95836	3.20082	3.6438	7.46466	8.02612	1.44819	1.97548	2.69585	2.76428	0.615215	3.11624	5.24487	3.16093	2.48824	1.31369
HSD11B2	0	0	0	0	0	0.237497	0	0	0.0626422	0.594263	0	0	0	0	0.240737	0	0.153542	0.562649	0	0	0	0	0	1.0009	0	0	0	0.347614	0	0.333093	0	0.158995	0.096711	0
NIP7	15.6139	18.4688	19.1892	31.4108	27.4064	24.3703	30.4809	13.7176	34.2513	26.4391	28.4164	26.0911	20.2146	14.6273	23.6193	19.1461	20.9965	14.4978	37.059	30.9721	43.4299	42.0454	49.056	51.8235	64.0976	49.2571	41.5026	26.7739	39.6537	22.3612	46.7405	21.2977	40.2034	62.8925
CYB5B	62.0582	45.6285	67.0776	53.0158	46.4126	51.8708	23.1151	32.2853	34.8899	46.8458	49.7732	53.0076	31.9983	40.2194	30.8077	35.2071	11.3181	10.8292	87.6088	73.0927	85.9484	78.5831	76.4208	74.5093	33.7123	22.6645	40.1906	38.2925	38.3376	31.5436	32.9303	29.1372	30.6945	41.1993
ZNF260	0.386548	0.102414	0.554531	0.483846	1.2942	0.522863	1.09237	1.01176	0.656305	0.541361	0.474048	0.532367	1.19368	0.708543	0.890942	1.01059	0.559509	0.461305	1.29568	1.1968	1.88619	1.37149	0.930576	1.92129	1.07686	0.21261	0.833847	1.37752	0.228733	0.455164	2.4658	2.33561	2.31278	1.3093
IL.15L	0	0.191388	0	0	0.497628	0	0	0	0.531715	0	0.540815	0.444138	0.757943	0.23181	0.364871	0.033627	0	0	0.502989	0.146498	0	0	0.14789	2.34049	0.0511886	0.161703	0.739892	0.0842969	0	0.100969	0.127454	0.289178	0.234535	0.0600916
PVRL2	27.9506	50.6164	59.3779	44.8408	57.7174	27.2338	38.8629	50.1533	37.7099	37.8992	30.1214	40.4136	34.2826	43.2106	41.2705	26.1222	73.6659	77.7982	17.0811	16.8247	28.925	18.9626	18.983	17.9178	28.2454	50.9522	25.0816	21.481	61.7344	57.8773	31.1808	23.3757	20.235	52.1005
CCDC61	0.251657	0.538448	0	1.99837	0.85196	0.155089	0.952597	1.45766	0.801911	0.946077	1.08022	5.09511	0.28263	1.01732	2.87352	1.4129	0.178673	0.817581	2.3374	1.69273	1.91027	2.0524	4.05113	7.19788	3.30894	0.138409	0.422236	3.82452	0.421673	1.29649	1.44183	1.32024	3.50596	1.8451
RPS11	537.895	430.379	589.386	287.078	479.553	640.064	1198.09	906.679	1277.15	1142.63	1167.49	1209.56	400.692	569.527	476.997	385.03	938.371	487.018	1299.95	1621.66	877.718	1770.18	1180.47	1464.9	535.158	984.699	1207.91	516.804	973.895	678.552	530.894	609.295	643.477	312.403
MBOAT7	3.44034	5.56752	4.71191	4.08077	1.94521	4.20545	4.27007	4.56058	5.37155	1.42717	1.61837	3.81614	2.63284	5.93737	7.54364	5.67213	2.16304	6.0536	1.49372	2.69805	0.997336	1.3813	0.624682	0	3.35242	2.29318	5.08029	5.34146	2.10151	5.54556	4.57772	2.23977	3.22061	0.126958
RFWD3	10.0608	9.55163	6.41399	10.8996	13.3535	10.1437	13.838	9.37835	9.01175	17.0545	15.2733	9.51989	14.6281	8.15532	8.63849	13.8971	6.97245	11.0486	21.1335	15.0761	20.9722	22.862	18.1072	15.8463	13.5402	14.9164	18.6465	16.5578	13.107	15.4695	12.651	23.5179	19.748	15.1808
TMEM170A	29.5531	22.0975	25.6263	21.4757	38.1711	26.3662	10.6099	27.6284	36.0187	21.9276	25.4189	21.2042	27.4737	20.8936	21.8861	26.8564	24.3599	17.0081	39.0689	30.7201	42.6204	44.3312	46.9873	42.8726	14.124	21.6535	18.1356	50.0177	9.33653	30.1611	18.6823	48.9391	51.4473	42.8526
LOC101902494	0	0	0	0	0	0.0382052	0	0	0	0	0.215253	0	0	0	0	0.321218	0	0	0	0	0	0	0.117725	0.897048	0	0	0	0	0	0	0	0	0	0
N4BP1	7.03573	6.64461	9.30648	7.30416	5.66018	7.69797	23.8994	12.9334	7.79729	27.2689	26.9315	12.8803	11.9163	9.58117	13.1982	8.62962	13.4232	22.6346	18.7255	20.0926	19.9545	23.4727	31.4014	28.7075	15.6073	15.6603	12.8845	11.2285	15.8647	11.6602	14.9913	12.8691	16.6951	16.6328
LOC104974848	0	8.24543	10.4684	0.26722	11.9445	0	0	7.30349	2.5215	8.37155	1.79526	12.7015	8.70931	2.94638	2.90689	1.11626	12.9783	5.4351	8.58699	16.5319	15.1003	10.1295	17.1825	20.1428	9.51567	3.22068	2.04675	0.279827	0	8.04413	3.38472	8.95943	10.8997	14.3623
ZNF792	4.5729	1.95552	3.50764	3.24796	1.53105	5.55686	5.74807	3.35388	4.39732	2.49643	5.62912	2.78436	5.23668	5.06042	6.55439	2.73716	3.39661	8.42527	5.2186	4.72799	3.88459	3.78538	7.21236	11.3138	1.54452	3.68769	3.07184	3.4012	3.66216	2.16094	3.17494	4.56563	4.89607	6.95746
ZNF382	16.0551	7.54887	18.3519	19.5925	17.1657	20.7852	27.1765	32.6131	23.5812	22.07	25.4904	27.7644	19.0094	18.7228	23.4166	21.3097	30.5341	41.9216	33.0279	29.3957	33.7853	30.815	45.7312	75.7165	14.3499	30.9224	19.5655	13.6213	14.3086	17.0953	30.4411	36.7704	42.416	20.248
LOC509804	0.180917	0.211765	0.156355	0.521083	0.644247	0.5255	0.284637	0.491101	0.580247	0.0233143	0.291729	1.00027	1.12828	0.191512	0.20784	0.121892	0.60257	0.565257	0.306985	0.055946	0.911163	0.112867	0.536099	1.23448	0.159044	0.858323	0.0638532	0.392879	0.0450381	0.0392091	0.478518	0.262062	0.50762	0.124469
CCER2	0.0674167	1.16703	0.281524	0.553809	0.105337	0.39581	0.780689	1.04389	0.104513	0.495712	0.162702	0.0740574	0.390887	0	0.401512	0	0	0	0	0.229656	0.118093	0.455659	0.203486	2.2662	0.704326	0	0	0.927749	0	0	0	0.132629	0	1.15756
LOC104968482	0	0	0	0	0	0	0	0	0	0	0	0	0	0	0	0	0	0	0	0	0	0	0	0.309206	0	0	0	0	0	0	0	0	0	0
TMEM143	0.430884	0.639305	1.06208	1.60456	0.269289	1.46313	0.498943	1.28985	1.06876	0.211204	1.58527	1.45392	1.29887	0.953977	0.727283	1.30113	1.63719	2.07975	0.463377	0.901657	0.201256	2.05314	0.606891	3.50656	0.600188	0.853182	1.30129	0.39535	1.58082	0.473544	1.12081	1.01719	0.756234	0.775036
DBP	0.965748	1.8799	0.917867	1.07387	0.946882	0.753488	0.366791	0	1.28088	0	0	0.0916127	1.73377	0.543843	0.754798	1.36517	1.75486	1.82016	1.03465	0.710181	0.994156	0.256557	0.174077	2.61647	0.48202	0.253781	0.193534	1.43116	0	0.223737	1.40021	0.0756407	0.303248	1.32033
ASPDH	0.0819475	0.101322	0	0	0	0.0363966	0.0593046	0	0	0.150638	0	0	0	0	0.0553397	0	0	0	0	0	0	0	0	0.289965	0	0	0	0	0	0	0	0	0	0
CEACAM18	0	0	0	0	0	0	0	0	0	0	0	0	0	0.0698117	0	0	0	0	0	0	0	0	0	0.0818168	0	0	0	0	0	0	0	0	0	0
LOC101905616	8.18033	7.92823	9.76963	10.2482	11.8086	9.22003	24.0955	18.5073	21.2706	30.554	29.5922	19.7519	15.3783	10.4313	11.775	11.1425	12.4421	10.0893	29.7257	34.0197	28.6362	36.9977	42.3152	44.2528	37.8256	20.6683	42.6474	31.3382	15.671	26.2215	29.537	36.1043	31.5269	25.1951
LOC785408	0.967173	4.77973	1.6544	0.50324	1.91447	4.57933	1.10847	4.6244	8.55797	17.3146	4.2255	1.55041	8.65481	2.82491	4.38961	5.78078	1.45487	3.26433	3.71672	3.14512	15.6929	2.21358	2.0801	20.9997	3.92332	2.02183	10.6003	3.29372	6.85071	1.73587	0.796791	2.79854	4.64365	1.31486
LOC100336431	5.34187	7.69596	3.48742	9.51677	3.51288	9.86019	2.82812	3.24832	4.77201	4.85825	10.5277	13.3988	4.39048	2.87653	5.4882	1.71619	1.15706	6.9708	15.2196	13.8354	11.8974	6.12025	8.03219	18.3406	5.8746	5.03103	3.5995	14.0426	6.516	8.55591	9.87792	9.06343	13.5342	13.3848
ZNF628	0.509961	0.184158	0	0	0	0.155983	0	0.0616405	0.30859	0.146361	0	0.0895402	0.0864374	0.120194	0	0.0462695	0	0	0.294426	0.196164	0	0	0.0600789	0.62583	0.0831804	0	0.0456893	0	0	0.0820366	0.103556	0	0.518656	0.113904
LOC100848472	0.828465	0	0	0.353875	0	1.73657	0.623559	0	0.0513721	1.58376	1.09728	0.31149	1.24208	0.750355	1.01174	0.795982	0.692514	0.599802	0.340177	1.70884	1.8575	0.44223	0	2.78473	0	0.437446	0.166799	0.171033	0	1.63888	2.11187	1.89055	0.991367	0.65025
LOC104974972	0	0	0	0	0.846065	0.151543	0	0	1.07929	0.284391	0	0	0	4.55416	0.748853	0	0	0	1.47475	0	0.135502	2.2367	0.116741	4.65301	1.21221	0	0	1.33084	0	0.0797026	0	0.22827	0	0.56922
SCPEP1	38.9167	22.7136	18.3941	28.1949	25.7356	29.4602	43.1842	33.9509	32.4933	25.8973	40.3362	64.3168	33.6923	48.8419	29.1592	32.3715	23.0917	17.1156	47.9044	43.5099	58.6112	26.4968	34.3936	61.7004	24.1697	18.9169	20.0749	32.9707	21.9453	24.6913	31.7967	29.2104	45.9491	61.7441
INTS2	5.26297	4.82004	6.6879	8.23718	8.56149	3.87162	13.151	12.609	9.5185	7.40492	8.78504	13.0761	7.87303	5.3659	5.87053	5.15769	8.6818	8.2021	14.1655	14.8751	16.6167	10.0437	23.0429	14.3685	12.6254	11.9721	15.5618	10.4143	10.1887	14.2816	12.9575	23.7322	16.4055	16.6275
PEX12	6.65481	4.85125	4.31938	9.13188	3.36575	14.9961	15.8963	5.92624	7.72241	7.60117	13.6571	11.9876	9.20008	13.0651	13.8926	12.5396	8.76947	10.2831	10.8873	11.8155	13.0382	3.16559	11.0007	21.1644	12.4979	6.53774	11.6172	8.47078	6.45309	2.77434	16.0595	6.92417	9.71254	6.60456
ASPA	0.160057	0	0	0	0	0	0.0578889	0.0619274	0	0	0.073583	0.0578352	0	0	0	0.0548914	0	0	0.0586508	0	0.0700648	0	0.120761	0.778828	0	0	0	0.137674	0	0	0	0	0	0
C19H17orf49	16.4048	4.09368	10.5862	13.4523	14.0609	9.68428	18.9881	26.7481	16.3052	13.7107	45.6024	17.5559	8.29257	5.80323	14.3766	12.4852	15.5028	4.91645	33.044	60.2714	5.31633	34.2503	27.3338	75.5915	18.8127	14.3564	35.4836	13.1689	27.4051	16.4951	7.45194	25.732	23.0727	1.98487
ADPRM	0.459921	4.54933	3.33801	0.755597	3.30564	2.60239	1.6643	3.13338	0.142587	0.845416	3.9765	2.32778	1.47761	3.67969	3.01389	2.14636	0.873758	3.71409	4.72124	4.39969	3.70593	1.94361	1.80463	9.84536	2.01804	1.97319	4.39852	1.74076	0.816457	1.23207	0.239259	1.7191	4.6231	0.676854
LOC782389	14.4125	5.47025	4.13077	4.40517	11.5212	7.87927	39.6847	24.495	16.8348	28.3406	36.624	20.454	12.2836	22.1608	28.4529	12.4212	10.6975	5.59992	48.8575	64.3255	36.8701	37.721	86.3933	41.2699	40.3374	26.1043	48.2497	32.291	40.4599	25.0023	19.8779	40.8807	24.8669	38.8032
CDC6	7.82732	2.83396	1.88327	4.26779	3.11228	6.66722	1.77414	4.8109	3.63703	2.10666	5.10885	6.17895	7.54395	4.11923	2.92727	2.35804	3.19303	4.5388	4.53868	3.46399	2.14134	2.54903	3.9972	9.19174	3.67168	5.28626	3.01004	3.38172	3.70046	2.2042	4.17045	4.10802	4.4495	7.47266
CNTNAP1	16.9245	5.97641	1.65018	11.6366	7.36405	19.9876	20.6405	21.3745	17.3528	16.7945	16.8722	30.264	22.8946	15.3223	22.2744	17.7716	19.2815	11.3718	31.6243	16.1321	25.1895	21.859	38.9785	31.3153	15.1349	21.3426	27.4629	18.8868	18.1412	10.1812	36.9929	52.8392	46.7535	13.1142
CEP95	11.7537	12.9858	9.95436	8.33653	8.5922	6.08003	19.6432	7.89341	8.12252	12.2342	10.9844	14.8126	6.40302	11.0445	9.34992	9.78323	17.7559	17.8762	16.5442	19.2613	14.8417	19.7902	18.8062	21.2946	12.3775	19.8616	14.7902	14.1302	7.16451	11.6237	13.0151	10.9111	6.10041	8.915
TRIM65	0.607041	0.31754	0.0319674	1.07401	0.109437	0.228689	0	1.37372	1.33919	0.729586	1.46029	1.75653	0.750093	2.22039	2.32972	1.47736	0.709688	0.260053	1.71195	0.767745	1.92216	1.19437	1.51509	2.51959	0.243908	0	0.235033	0.200832	1.82367	0.240558	0.48585	0.551167	0.111751	0
WBP2	44.9766	26.7502	31.4451	29.0067	31.6418	52.5251	25.6152	25.1287	25.2896	56.0137	29.3613	26.5094	31.3803	47.3753	42.4255	20.5809	58.7365	44.1906	19.1832	25.7985	12.9534	29.8447	17.8595	17.9616	24.7696	24.9708	20.1557	22.0946	58.3201	18.9024	24.89	12.8136	14.6299	12.7851
COIL	175.542	89.4502	172.87	141.653	170.333	253.49	137.952	175.51	170.983	255.119	138.404	162.666	285.873	235.503	246	209.94	216.68	224.343	288.978	219.853	176.638	201.875	275.508	346.57	135.114	122.513	150.38	100.241	152.622	141.595	113.858	249.071	210.308	154.157
RNF135	6.20409	4.08704	5.87635	7.14553	7.02165	4.7431	22.3337	15.1729	16.0505	9.64691	16.0898	11.4892	7.34794	11.0738	7.6495	6.40763	7.93242	16.31	12.246	14.5441	19.1032	19.6049	19.2529	19.1374	6.6639	17.2244	9.55965	16.0623	13.3831	12.3682	7.54222	15.5719	8.74948	7.82329
TIMM22	1.39315	1.61812	0.40467	1.24842	1.05538	2.68784	0.672167	3.46439	2.81414	3.25924	3.10638	5.1892	3.21492	5.3531	4.52688	4.40382	2.08526	0.235112	5.44804	6.94106	3.62348	3.94364	1.14678	10.6054	1.94054	1.53253	0.743724	3.92195	1.42392	2.00085	1.42756	3.15591	5.25386	1.24257
YWHAE	1826.54	1625.35	1974.1	1926.87	1802.16	2161.83	1857.82	1804.88	2506.63	2486.97	2042.01	2240.43	1429.24	1574.05	1260.66	1473	1506.72	1204.08	3518.87	3212.79	3346.61	4067.86	4015.04	3299.86	1740.69	1553.7	1503.25	2598.86	1766.84	2280.19	1865.01	2345.1	2074.57	2666.69
TLCD2	0.195846	1.02243	0.59598	0.572014	0	0.469734	0	0.13477	0.134933	0	0.160117	0.0314617	0.129461	0	0.68059	0.298683	0	0.121186	0.127643	0.195152	0.30494	0	0	1.69393	0.363736	0	0	0.224621	0	0.224206	0	0.256853	0	0
RABEP1	42.0539	75.6371	63.9702	69.5109	61.8751	64.0958	39.4975	33.8621	34.5372	36.5911	43.5315	34.5409	48.3895	66.0795	55.3257	40.6975	80.6013	72.1896	45.9092	62.4348	61.4721	55.017	61.1009	106.044	54.4767	51.0211	48.194	40.9121	41.471	55.4877	69.9752	59.0662	38.8447	45.6972
NAA38	2.48676	4.94946	4.06972	0.69751	1.1372	1.84169	3.33606	2.34778	7.99212	10.7029	11.0457	4.91173	4.83538	2.92982	2.16792	3.99597	2.07408	0.506678	11.6518	16.1368	4.88712	13.7598	10.7092	8.58411	1.14053	2.40194	2.74759	4.17382	2.69176	3.87448	1.73544	1.43182	3.04832	1.93397
TMEM107	0	0.115515	0.127937	0.767448	0.291951	0	0.811386	0	0	0	0.171865	0.405317	0.111169	1.12826	1.25228	1.41059	0.709968	0	0	0.837869	0.654609	1.24678	0	3.96682	0	0	0	0.321462	0	0	0	0.183795	0	0
SMCR8	15.2312	16.5936	9.70126	17.5278	10.1263	16.3138	6.1142	9.49297	17.4187	9.65035	5.97219	5.75947	15.3229	11.2955	13.8942	10.8504	9.90507	17.7782	5.04417	6.33181	4.3761	3.4091	7.37648	5.25245	12.4318	8.60312	9.26405	8.99049	13.0049	20.5177	14.6293	10.3043	10.0229	5.89089
UTP18	20.7006	12.1693	13.5257	7.19285	12.5872	9.94915	17.1868	18.5477	17.3213	4.0562	10.1804	16.461	10.2943	20.8848	13.9802	14.0862	11.1791	1.65808	61.3814	64.6563	25.4005	33.1865	20.1921	36.188	14.1244	21.6157	7.93356	32.9009	20.2081	22.519	15.6708	50.232	42.6682	26.3749
LUC7L3	128.901	164.336	147.423	126.489	128.123	139.09	264.396	210.41	231.459	350.803	222.309	142.756	168.645	199.906	178.242	145.471	460.426	230.979	476.057	371.01	278.941	269.095	342.032	500.089	277.565	291.404	304.969	227.899	198.728	130.59	329.937	266.294	262.646	240.129
KPNB1	107.168	77.4841	104.445	105.279	100.88	103.376	186.599	201.215	181.285	177.447	228.686	162.353	114.377	98.3828	94.2118	113.19	77.0582	139.266	221.209	207.378	276.893	210.29	263.705	281.681	149.974	163.868	267.772	122.318	209.628	192.581	184.475	304.459	187.467	206.748
LOC101904482	0	0	0	0	0	0	0	3.07331	0	1.21619	0	0	0.393635	0.499378	0	0	0	0	0	0	0	0	2.49621	3.51151	0.6912	0	0	2.27652	0	0	0	1.95239	0	0
RPL23	213.065	178.25	191.964	82.4387	153.695	102.593	244.701	171.115	370.736	325.396	295.239	302.641	140.03	148.79	153.024	100.306	83.2248	48.7946	215.505	394.062	376.353	345.451	322.441	210.661	134.384	98.5712	84.1912	195.266	127.963	130.894	114.987	123.003	120.093	66.9121
TOP2A	48.6513	35.4478	88.5228	81.4498	64.7472	57.4625	218.372	110.86	83.8366	136.008	90.6615	142.168	65.5217	69.8827	83.3361	69.2392	104.346	134.854	155.228	125.456	223.326	207.445	193.489	386.745	74.4316	151.153	160.687	125.518	105.35	260.48	125.269	174.325	230.712	116.426
DNAJC7	12.8218	6.49259	12.7492	10.6911	12.8858	16.3772	25.3668	21.748	17.3296	26.5294	23.29	31.2598	6.09494	15.4645	9.11595	8.75513	20.1968	8.34277	47.196	37.8476	21.3306	22.3555	21.6832	41.6619	10.635	12.2263	26.431	8.70142	9.379	15.2685	14.9998	30.357	21.6652	12.6428
LOC100336815	0	0	0	0	0	0	0	0	0	0	0	0	0	0	0	0	0	0	0	0	0	0	0	0.203245	0	0	0	0	0	0	0	0.113003	0	0
KCTD2	12.2045	11.3649	10.9314	7.47165	16.9701	9.05979	22.5816	13.9646	14.5765	22.9982	21.7448	20.6459	19.865	23.811	13.6607	23.3888	7.14536	11.8091	24.0604	24.0931	26.5208	30.8578	25.1945	21.8628	11.4669	7.59933	11.8804	18.8506	12.502	22.3021	7.5871	21.2157	16.028	18.9682
C19H17orf80	8.15132	1.77546	1.06511	4.93364	1.81819	4.43463	1.43811	4.79694	8.47396	2.19287	5.60131	3.96067	3.05092	3.74262	3.52043	3.69403	5.31611	3.32503	16.2282	10.966	3.00633	16.5015	23.0969	14.8445	2.87528	3.6542	5.22067	2.39322	3.24322	6.23542	3.26307	12.741	6.52898	6.50748
IWS1	19.1177	22.5689	47.5547	43.371	34.4854	30.8508	62.8253	66.2145	51.4824	61.9977	52.6764	36.9898	32.6992	37.5596	43.0795	43.3863	85.81	60.3678	61.6077	81.5241	81.3468	84.0372	105.274	166.82	64.8705	62.8199	70.8236	41.4296	67.5238	54.1042	58.3716	82.7183	55.5229	34.8113
LOC104971103	0	0	0	0	0	0	0	0	0.159917	0.18962	0	0	0.12275	0	1.07543	0.637157	0.391955	1.00538	0.302555	0.15419	0	0	0	2.18997	0	0	1.03846	0	0	0	0	0	0.98754	0
CALCRL	0.383483	0.0163498	0	0	0.454542	0.181335	0	0	0	0	0	0	0.0157345	0	0	0	0	0.294577	0.349054	0	0.0463258	0	0.0399117	0.584848	0	0	0.0332795	0	0	0.027249	0	0	0	0.0324343
CIR1	16.3851	23.7415	29.2281	10.9499	14.815	25.9975	31.6985	31.574	30.5053	20.711	9.19561	18.1868	10.2439	21.3202	18.671	13.069	25.9275	13.8093	22.8065	42.6954	20.7786	22.0599	25.7449	45.7618	23.6244	10.736	26.1596	14.8792	26.6218	12.2629	32.0942	25.1312	19.6544	16.64
METTL8	1.65688	0.693368	2.44339	3.5177	1.87188	1.72279	1.58652	0.828826	1.77821	2.15535	3.51681	1.87994	4.54961	1.77001	3.18888	3.74362	0.387409	0.709804	1.45786	4.15291	5.84917	4.36547	5.00084	6.22317	3.67487	4.54257	1.9887	1.49101	3.93679	1.52327	1.19348	5.16501	0.732064	1.6881
STK39	1.77097	0	0.485021	0.0831279	0.0790584	0.0991242	0	0.391724	0.3922	0	0.186159	0	0.481659	0	0.301429	0.416703	0	0	0.519416	1.21008	0.443159	0.22508	0	3.22257	0	0	0.764055	1.741	0	1.66827	0	0.696785	2.05866	0
LOC104971196	0.101867	0.099425	0.0489461	0.0264219	0.111701	0.497656	1.46657	0	0.221652	0	1.90692	0.387688	0.799615	0.539592	0.872585	2.01067	1.35818	0.0995372	0.353796	0.67729	1.3462	0.930157	1.02494	2.36693	0.470441	0.689979	0	0.513406	0.0571002	0.441955	0.0929803	0.724795	1.12921	0.657567
ACVR1	26.3997	22.4119	36.2521	47.0224	33.2607	53.7248	50.3653	59.4972	32.2349	51.6135	41.1128	48.2473	28.3566	37.8753	37.8458	41.8955	23.8334	42.2919	48.8906	48.6871	52.7747	43.2823	67.717	57.9321	51.392	27.2206	44.9354	42.5708	31.8274	22.9508	50.5548	54.7522	71.2194	37.2522
PRPF40A	55.899	39.7441	50.3046	53.5747	35.33	59.4567	56.0842	51.1437	42.3998	47.865	39.5509	46.6205	51.0998	38.7594	44.5185	54.7889	58.9615	103.378	83.2369	80.8654	62.4396	78.1099	91.63	68.3496	52.9587	48.7274	45.6434	33.2204	61.8434	39.8722	84.2949	81.995	55.3356	64.8769
RBM43	0.0235125	0.0581422	0	0.077341	0.0367368	0.046061	0.102261	0.109399	0.146082	0.129899	0	0.136262	0.168206	0.106654	0.140337	0.129327	0	0	0.241898	0.105603	0.288957	0.209633	0.106708	0.250135	0	0.23337	0	0.0809987	0.0417392	0.0970493	0.122539	0.231783	0	0.173368
KIAA2012	0.0493034	0.363032	0.0370505	0.0160664	0.244668	0.0366519	0	0	0	0.0497349	0.144033	0.0195631	0.058662	0.245064	0.0805927	0.111413	0.462616	0	0.0274142	0	0.118485	0.457746	0	0.694082	0.0390914	0.0322877	0	0.113091	0.0240153	0.2509	0	0	0.226639	0.0458683
LOC104971300	0	0	0.114765	0	0	0	0	0.389295	0	0	0	0.242392	0	0	0	0	0	0	0	0	0.293607	0	0	2.22401	0	0	0	0	0	0.518101	0	0	0	0.616692
CDK5R2	12.1995	37.4778	11.7178	7.50047	11.9668	9.23702	16.6109	16.2237	19.9562	28.0652	8.9491	13.2764	0.771816	1.16745	6.09341	12.8752	14.2186	10.6289	8.56098	13.6479	7.99708	11.375	16.0763	43.0764	19.8077	17.2896	6.02747	6.00878	8.41462	11.9268	15.1202	6.28205	17.6136	1.10145
LOC101906201	0	0	0	0	0.132399	0	0	0	0	0	0	0	0	0	0	0	0	0	0	0	0	0	0	0.449736	0	0	0	0	0	0	0	0	0	0
ANKZF1	8.18374	8.62155	7.28651	7.68825	11.329	6.97941	18.8947	10.3361	25.0505	14.3537	17.477	19.8059	5.07209	6.28419	9.02207	5.4773	10.2018	4.60264	14.6997	24.5805	6.22534	8.87589	9.67954	29.1287	11.9921	22.4501	15.1887	11.3998	13.4327	14.5312	15.4178	20.307	10.6707	11.5188
MTMR9	0.318474	2.23133	1.69597	0.174403	0.774039	2.1143	2.30485	1.75326	0.82284	0.520359	0	2.20037	0.336842	2.93789	2.00261	1.50565	0.403352	0.394141	0.415139	0.74047	4.09091	4.24999	3.5779	4.75773	0.66541	0.817447	1.603	0.852281	0.942255	1.2396	0	0.696126	0.42344	0
SNRNP40	10.2414	5.55659	4.9706	4.82751	5.33387	7.95747	19.3273	24.756	15.6085	21.2083	13.7521	17.5596	16.351	7.56678	8.55943	10.4389	25.2851	6.73846	32.9525	32.8759	10.9755	31.3323	39.9104	18.6533	19.0506	23.245	16.2042	9.51581	17.4901	21.282	21.1318	31.7936	17.8916	16.2166
DNAJC8	20.7395	25.7545	24.6793	17.78	16.9804	32.9554	33.1652	23.6982	37.556	17.8959	32.5701	18.5972	16.9187	19.0028	12.3414	19.4539	28.905	18.2836	56.5776	75.8051	45.0532	69.1914	65.1933	49.4279	57.4297	68.2934	50.8272	37.3157	44.4532	29.4864	75.1483	33.0493	35.7632	45.9821
FGR	17.4469	6.47638	10.474	16.673	13.9503	18.9192	18.0497	9.58495	12.6875	13.8943	3.83233	8.04808	7.93245	21.1612	22.9155	22.0184	30.0796	19.8081	24.1791	28.1605	11.9383	11.385	17.247	37.4354	6.77911	6.87525	20.2981	15.4628	15.2159	4.17033	12.8595	11.4169	19.5947	6.78755
TRIM63	0.376235	0.279109	0	0	0.0587845	0.515932	0.272288	0.233016	0	0.553263	0.13842	0	1.29908	0.397556	0	0.258202	0.428857	0	0.993607	0.618587	0.263612	0	0.397447	1.9317	0	0.124162	0	0.38836	0.200174	0	0.587188	0.222043	0.540258	0.184385
LUZP1	32.0578	25.2732	20.8527	45.4881	23.3119	52.3493	58.9043	41.0683	46.9	52.1984	46.8491	47.0612	41.8565	35.3626	41.6086	29.8927	34.5377	63.0613	63.7859	52.2467	71.0633	78.4049	59.4198	47.5509	49.0297	46.195	35.1725	28.1212	58.6438	34.125	44.0662	51.2083	38.0967	49.9784
USP48	62.5546	62.3914	34.2419	40.2524	44.3902	65.6269	66.0259	57.6578	45.5518	54.0773	50.6386	79.8305	57.6091	49.5076	52.4809	44.0645	51.8178	71.0846	78.6242	71.4116	55.4769	51.0884	62.4248	92.0776	59.7569	61.5423	68.8713	43.5153	58.3066	40.0938	57.2227	57.7355	56.7482	38.1785
HP1BP3	5.39542	1.89548	1.48352	5.30874	2.07594	4.81327	6.42027	3.16495	7.47825	4.95967	3.27305	5.58349	6.42113	4.37635	4.77964	5.07745	3.72798	2.84597	9.32248	6.84367	10.1685	7.13774	11.1621	10.9572	6.96134	4.20715	6.22468	7.49033	6.67923	8.17155	8.50627	14.3959	10.3712	4.86326
MFSD6	2.88948	3.38621	6.95018	3.40548	6.04573	1.73505	4.90976	6.55531	5.06361	0.64656	2.58832	0.61765	3.07942	5.40484	6.39886	4.27638	7.8761	1.32935	1.43698	3.06078	3.3889	0.391152	4.7208	11.4239	5.11855	3.98013	3.47788	5.25202	3.67979	2.1746	1.89535	3.7566	2.37527	0.924428
MTX2	3.89503	15.0004	21.434	12.0831	6.48223	8.37322	18.0164	4.76697	24.9478	8.89765	17.4615	33.545	9.34947	12.5262	18.8184	18.7234	10.9873	12.6037	33.3707	13.1547	2.20713	18.0367	29.9788	47.5997	7.35538	7.46852	33.2241	23.46	12.8336	20.7256	8.01244	43.0365	12.7878	7.86714
MYO3B	0.0348323	0	0	0.549359	0	0.170592	0.352923	0.107865	0.0107996	0.460996	0.0128151	0.0402967	0.0497358	0.0105161	0	0	0	0.0193987	0.459725	0.260316	1.14706	1.56494	0	2.88392	0	0.0459804	0	0.0239699	0.0247337	0.0574215	0	0	0.366797	0
SSB	24.001	34.3352	24.3718	16.7698	11.8185	31.4565	31.5198	25.1257	24.1013	17.0794	26.2883	34.14	19.3712	17.1867	22.1796	27.8056	24.8618	11.734	47.6712	44.8717	28.2414	36.0924	38.7877	45.6555	19.4135	22.8032	15.743	26.8368	14.5894	16.6656	20.084	20.2354	33.6376	13.5456
RAB3GAP1	6.43314	7.44223	5.43198	6.71529	7.68002	4.03752	6.69035	16.5566	9.6252	4.40667	10.8822	9.3526	7.65471	7.94063	7.34618	9.68207	5.24242	3.16967	10.9261	14.4361	20.9964	19.6785	13.6906	11.9607	10.234	8.53756	7.3355	8.63437	10.9299	17.2009	11.709	14.0805	6.64554	6.51465
MGAT5	48.9213	22.5705	27.7069	32.178	23.5078	39.6373	46.8306	42.5	11.497	47.9075	33.7141	48.6965	48.6837	54.6098	35.4232	43.5968	48.3223	22.0584	67.8443	45.9591	78.4675	56.9119	67.339	57.6236	20.6432	35.7916	29.9562	43.4592	19.5487	36.3716	34.7527	65.7901	36.5146	25.5886
LOC101902258	0.225999	0	0.309475	0	0	0	0	0	0	0	0	0	0	0	0.336581	0	0	0	0	0	0	0	0	1.19945	0	0	0	0	0	0	0	0.889189	0	0
MPP4	0	0	0	0	0	0	0	0	0	0	0	0	0	0	0.0703754	0	0	0	0.0692967	0	0	0.1051	0.0713119	0.0835978	0	0	0	0	0	0	0	0	0	0
NDUFS1	9.23065	4.07212	9.15482	10.3317	9.5432	8.1533	17.4937	10.1785	4.50301	6.80455	13.1153	10.9874	11.0128	12.1806	11.5373	4.97697	1.83968	2.73656	21.6458	20.2344	22.6382	16.6491	11.8844	19.8452	8.72249	9.46238	2.89593	13.9941	10.8397	12.8891	20.8776	23.9934	16.918	15.7177
FZD5	6.38758	6.62945	5.84829	4.38139	5.88614	5.5168	5.70934	7.89771	8.76019	5.81068	7.42754	5.75798	7.85572	8.76955	7.51322	6.83469	2.90526	5.349	7.6442	6.89923	10.7151	10.9715	10.0055	10.954	7.59849	6.30856	9.64538	11.2137	7.21738	3.305	13.462	8.3834	10.7122	9.5605
CRYGB	0	0	0	0	0	0	0	0	0	0	0	0	0	0	0	0	0	0	0	0	0	0	0	0.492188	0	0	0	0	0	0	0	0	0	0
IDH1	142.997	238.571	137.506	162.318	150.51	151.696	192.533	204.316	136.851	239.285	190.507	282.452	175.798	196.327	181.07	149.826	107.575	63.3346	318.112	352.469	240.705	221.483	268.713	357.265	289.159	192.934	271.774	265.381	188.884	132.747	207.865	251.104	280.043	189.281
LOC519807	0.113265	0	0	0.18608	0.318547	0.133132	0.0327889	0.280597	0	0.166559	0.0416713	0.262068	0.0808638	0.0341955	0	0.0621854	0	0	0	0	0.15872	0	0	2.3244	0	0	0	0	0	0.0933597	0	0.044564	0	0.0555627
DOCK10	0.773212	1.02891	0.241675	0.220849	0.0787432	0.993582	0.218403	0.0390074	0.299665	0.355261	0.0154393	0.484911	0.0399694	0.0253493	0.174778	0.770933	0.319268	0.560247	0.122926	1.06794	0	0.710315	0.646829	2.30504	0.175577	0	0.338361	0.115615	0.487166	0.450235	0.0436893	0.975631	0.561766	0.618402
PID1	0.151147	0.186885	0.379485	2.81459	0.3149	0.0493356	0.984605	0	0	1.34302	0	0	0.0299576	0	0	0	0.957261	0	0.62808	2.59837	0	0.448272	0.0380008	6.73036	1.21072	0.16627	0.634049	0.260045	0	0	0	1.8834	0	0.494351
EIF3I	496.991	348.863	307.194	310.195	370.606	396.24	613.804	686.741	523.387	296.96	495.162	669.72	443.295	542.159	394.821	379.908	494.112	198.97	615.298	927.519	621.985	703.281	686.707	884.244	481.291	580.074	683.076	332.24	405.568	425.673	536.716	1120.94	864.784	377.293
SMPDL3B	0.073157	0.0452261	0.100178	0	0	0.0716574	0.10589	0	0.170114	0.0672369	0	0	0.130573	0	0	0.100412	0	0.203712	0	0.109346	0	0.650847	0	2.2649	0.305704	0	0	0	0	1.88438	0	0	0.262626	0
TMEM50A	8.3696	7.65251	10.1127	6.12401	1.2088	12.0559	10.3838	6.53394	8.17734	8.66193	11.3854	6.40759	5.6071	6.15782	3.03765	7.5298	2.93956	1.56678	26.1978	12.4048	21.19	25.4981	15.1781	23.641	2.20427	4.41003	6.72621	5.92895	1.12369	3.76819	6.22018	6.36462	10.4361	2.24263
NCMAP	0.185378	1.4173	0.896952	1.52256	0.219272	0.229107	0.135404	0.651966	2.58548	0.817009	0	0	0.306162	0.279834	0.138042	2.02291	0	0.260533	1.09779	1.32872	0.327787	0	0.419636	4.26037	0	0.154366	0	1.91184	0	0.915903	0	0	0	0
LOC101906820	0.449972	1.04725	0.652419	1.08712	0.330849	0.622233	0.842867	2.74586	0.533424	3.94097	2.77537	1.07174	3.84239	1.35849	0.827822	1.59853	1.50855	0.884461	4.38619	2.92763	1.8082	2.64918	6.55092	8.52242	0.442427	3.23198	2.13165	1.63932	2.58431	1.41812	0.550799	2.44733	5.57456	3.57071
PADI6	0.0806032	0	0.33114	1.01528	0.797649	0.19198	0.155566	0.582436	0.208262	0.740846	0	0.543974	0.960083	0.486716	0.839203	1.03263	0	0	0.472832	1.04546	1.0825	0.0597566	0.324387	1.56033	0.280696	0.798045	0.135239	0	0.190788	0	0.698909	0.211429	0	0.263612
LOC101904507	1.13014	0	11.9937	0.309446	1.47148	2.1217	0.408952	0.14582	4.23392	4.50098	2.77193	0	1.23268	3.55413	0.28052	7.4974	0.715672	0	2.48598	11.2613	7.58848	20.1088	21.4611	12.9958	1.18064	1.2432	8.05861	0	3.17652	9.7034	0.979893	13.3395	0.676182	0.692993
BNIP1	18.6404	14.5164	8.68629	3.1995	7.47677	7.46685	22.7928	6.46159	5.34806	20.9675	17.4008	8.12699	8.20992	24.9465	7.37536	6.10988	8.03391	0.309886	44.0634	48.4874	14.5226	20.6677	39.8866	40.4584	9.99829	12.3032	15.544	24.5062	16.9897	24.5373	22.4342	54.7316	46.7422	35.8941
LOC104975210	2.09678	0	0	0	0	0	0	0	0	0	0	0	0	0	0	0	0	0	0	0	0	0	0	3.17951	0	0	0	0	0	0.617243	0	0	0	0
SLC38A9	6.10254	4.72345	11.6177	10.2702	13.5659	9.47644	12.711	12.1375	10.0756	9.30224	9.03546	13.2731	8.91431	9.96089	7.75847	5.99265	8.48301	11.3287	14.4788	22.0247	28.9398	33.5461	24.858	14.5703	5.07945	15.0634	5.11939	6.99911	7.04598	4.80513	13.0345	3.6113	3.32471	6.57136
PAIP1	4.89621	11.042	3.1109	3.53924	2.99882	6.90591	3.85531	4.24536	8.44031	3.312	7.23042	6.79709	5.03361	4.02069	5.48344	5.96766	1.78593	7.52593	13.2653	6.74092	3.49908	4.0946	14.4232	12.4746	5.81058	4.65354	3.05591	7.95163	5.28457	14.611	1.83396	9.10066	12.3741	8.83882
TTC33	2.5941	0.379052	1.42451	0.387431	0.221078	0.27719	2.47895	0.487837	0.584933	0.0866947	0.216913	0.886665	0.448971	0.213591	1.54536	3.10739	2.3297	1.58914	0.691666	4.33559	1.48711	1.27014	0	4.9504	0.715436	0	1.34982	1.17656	0.167453	0.826121	0.736108	1.53097	0.846595	0.115684
IRX4	0	0	0.314077	0	0.0447952	0.0280823	0.124494	0	0	0	0	0	0	0	0	0.0787025	0	0	0	0	0	0	0	1.21729	0.179707	0.0946146	0	0.0493232	0.203579	0	0	0.338404	0	0
LOC104975191	0.351283	0	0.0874682	0.157406	0.0498962	0.156421	0	0	0	0.70449	0	0	0.379988	0	0.380502	0	0.485373	0.17785	0.0468314	0.0478755	1.5104	0	0.337421	1.80808	0.667236	0	0	0.934092	0.17008	0.329069	0	0.439763	0.152857	1.0966
BDP1	25.9228	35.9667	31.1608	30.5156	40.7431	35.7766	26.7152	28.4018	30.3215	52.7502	25.9535	27.7521	36.6886	30.588	38.8244	40.6615	30.6739	36.8895	42.1566	40.6741	72.3729	46.3586	59.5255	63.2198	35.9506	31.3515	37.4813	19.0199	32.5292	23.0147	33.9403	27.9657	34.5356	32.6132
MARVELD2	16.3805	14.6076	22.6356	22.3988	27.3899	15.0504	31.4399	24.7404	36.9206	38.3358	30.9118	27.8799	25.2713	23.0399	22.4466	17.8194	16.6957	23.1278	27.37	35.3824	45.6571	39.2253	57.0692	37.433	16.0667	15.0506	20.0726	26.0421	26.6949	40.4383	12.9666	36.018	21.71	24.7053
SREK1	8.41382	11.7997	11.0415	10.3031	12.2332	9.57676	12.404	17.8826	21.8294	22.268	15.8717	22.3347	15.0404	15.1705	15.1412	17.4564	29.3047	22.5613	26.8479	20.5815	22.6187	30.9294	28.0108	25.5663	12.2894	9.6412	11.3717	14.2739	8.36702	11.6388	15.1477	17.8547	22.84	13.5192
GZMA	0	0	0	0.146746	0	0.0437461	0	0.0691513	0.13847	0.16419	0.246471	0	0	0.0674179	0.133029	0	0	0	0.196484	0.200264	0.391155	0.397335	0.404397	0.237034	0.0933146	0	0.112399	0.0768348	0.237849	0	0.116172	0	0	0.109544
gzmA	0	0	0	0	0.137226	0	0	0	0.136152	0	0	0	0	0	0	0.120549	0	0	0	0	0	0	0	0.155377	0	0	0	0	0	0	0	0	0	0
WDR70	21.7827	22.3231	19.8293	28.0417	25.4655	21.3664	28.0952	24.7109	26.6036	35.6226	22.8973	19.4256	19.9433	27.3471	22.8968	26.5572	6.90679	27.5396	45.0916	34.7687	38.6952	36.9355	26.4097	45.8399	14.8703	13.523	15.1202	16.2725	12.0326	20.8242	16.1886	34.7905	23.8169	21.2351
LOC782284	0.892888	1.14487	0.407562	0.760614	2.27347	1.10133	0.191467	0.512035	0.307594	0.243151	1.94667	0.286934	0.590242	2.44608	0.689514	0.499295	1.63346	0.920862	2.37631	1.33458	3.59146	4.6338	5.38989	3.15924	0.414572	0.21827	0.332907	0.682714	1.0567	1.3629	0.516121	1.0409	0.237435	1.62226
FAM105A	1.37495	0.732738	1.13616	0	0.629641	1.41642	0	3.34021	0	0	0.261611	0.685598	0.902622	0.357814	0.388324	1.7896	0	0.528062	3.71984	4.07487	0.0830022	0.369045	2.28963	9.56226	2.32797	3.52054	1.31253	3.09958	0.420795	2.97987	4.56317	3.82418	5.21972	0.814014
LOC101902245	0	0	0	0	0	0	0	0	0	0	0	0	0	0	0	0	0	0	0	0	0	0	0	0.219411	0	0	0	0	0	0	0	0	0.0742047	0.0760496
FAM174B	0.378366	0	0	0	0	0	0.156475	0	0	0	0.0994316	0.390824	0	0	0.644001	0	0	0	0	0.0807911	0	0	0	2.00812	0.112935	0	0.136033	0	0	0	0	0	0.905531	0
FANCI	28.0072	35.3609	24.1946	21.3816	26.5147	58.0426	37.241	27.8894	25.9342	57.4387	45.9407	30.8007	40.814	28.807	34.742	34.3147	54.7811	34.4175	61.823	23.2675	50.6267	33.4937	54.7481	72.5594	54.5249	19.2263	18.7984	48.7824	14.6186	27.4246	27.0757	45.1077	52.2635	49.7186
PRC1	25.2285	30.6514	35.8665	28.9986	29.3925	38.5258	46.7871	25.8042	24.6134	43.3146	44.999	27.3939	23.1919	26.8103	29.0602	26.0008	20.7191	57.3839	39.5019	40.36	41.5445	43.4965	33.4459	72.3334	29.7877	22.4043	16.2038	16.1253	23.2481	30.8221	22.9568	18.7407	21.5937	22.5603
PCSK6	0.048465	0	0.332042	0	0	0.0316349	0	0.125124	0.100214	0.53488	0.386584	0.0233424	0	0.292819	0	0.132162	0.0613916	0	0.260757	0.0482932	0	0	0.0487598	2.7457	0.776881	0	0	0.389352	0	0.399738	0	0.254399	0.270808	0.515466
PSMA4	10.9737	14.5818	17.6179	8.49614	13.4013	17.8529	12.5975	11.1321	23.7577	17.621	14.7339	18.5139	10.9563	13.5187	13.1497	14.1099	8.38698	1.40493	39.3068	39.9687	22.9781	66.7691	40.2595	38.716	4.34845	10.1984	9.99943	12.803	10.524	19.104	9.02266	9.42922	6.49029	4.79538
RPP25	0.577059	1.17515	0.37186	0.613432	1.53806	1.13046	2.94797	4.80905	4.05187	0.467967	3.02847	2.06166	0.484684	1.17853	1.97159	1.79376	3.15987	0.897958	2.1156	2.68903	2.14052	2.18944	0.71717	6.60571	0.24823	5.43305	0.896995	2.30671	0.301292	1.36398	2.91375	3.67275	3.69635	3.87151
LOC101908185	0.0327238	1.65884	0	0	0	0.0961458	0.0947186	0.101384	1.16674	0.0601429	0	0	0.272525	0.0494924	0	0	0	1.64002	0.191927	0	0	0.363936	0	1.96805	0.136735	0.215956	0.741147	0	0	0	0.0851079	0	0.391528	0.0806922
KIAA0391	1.83389	2.95456	1.60408	1.97253	3.38597	3.48375	6.14637	4.2809	5.41715	3.47318	7.0038	6.98532	3.96752	2.76834	5.20196	6.92691	0.667625	1.87555	7.43452	9.03532	6.81407	7.22998	4.37532	10.8616	1.89645	4.82923	3.91396	5.02549	5.78188	5.60999	1.52353	5.81857	3.36506	6.23637
PNN	36.324	52.556	39.932	44.1915	35.4014	55.5018	57.8699	56.7965	63.4696	56.1319	54.926	40.5068	44.1187	46.808	41.2959	55.2126	62.669	20.6809	78.2574	69.141	75.0511	80.3707	74.8722	81.5021	46.5134	55.3647	54.8877	30.7429	58.7267	31.696	66.6344	28.0344	30.9025	44.709
SERF2	15.3997	22.8586	3.16412	5.56976	11.5539	12.3743	45.4987	28.8666	21.4943	6.51503	13.6061	1.33707	9.53025	6.968	4.13057	6.52694	14.0413	0	23.2742	36.6156	28.0347	47.9725	12.0918	80.9608	11.5909	7.11547	24.0421	7.15469	4.92408	6.66308	12.4253	11.8204	8.79832	11.3384
CPSF2	11.8125	6.4235	8.48618	7.78408	4.82465	9.97751	6.29055	5.94441	8.18128	7.71822	10.1583	8.10442	9.73952	9.42128	11.7812	10.253	3.47636	18.4712	15.6698	9.78487	13.0215	4.68772	5.62167	20.5529	11.1286	10.2379	7.27785	6.38037	15.5207	9.12522	16.1921	12.7944	11.6523	15.6688
PPP4R4	0.483987	0.823532	0.924373	0.899752	0.746134	0.823465	0.110543	0.0788238	1.50064	0.42136	0.609133	0.272524	0.196967	2.21115	0.550048	1.22378	0.290287	1.52511	1.41957	0.285483	0.0891764	0	0.326689	2.57043	0	2.15675	0.35253	0.219037	0.959309	0	0.695703	0.551189	0.365722	0.0923662
APOPT1	35.1063	19.098	33.2696	22.3798	20.578	18.9044	59.3749	32.2774	41.6282	40.9072	48.8757	31.7672	32.6667	35.2805	28.9132	30.2278	50.0382	52.2695	61.3944	87.1941	82.1992	103.364	88.6006	38.2459	21.7411	28.4474	26.9203	25.0353	36.0345	55.1987	23.9727	35.3742	25.9557	33.1569
TDRD9	7.86192	3.05504	2.15316	5.96868	7.1719	3.65428	3.40682	3.93163	3.81528	6.30118	3.34161	3.31892	1.92906	1.88705	3.069	3.09653	3.63656	6.28211	0.887968	1.51815	0.598751	1.10781	2.28448	1.01939	4.83611	2.57842	4.47336	1.865	2.51389	3.76337	2.97225	2.40159	2.50096	3.1141
BLM	27.3159	19.9308	32.1389	38.3716	41.2829	35.0119	95.618	64.9465	44.6776	72.7895	34.8482	39.4806	31.2195	28.1669	29.5852	29.0895	44.2654	43.3837	69.8839	54.3821	82.7467	61.5889	111.934	97.4773	63.9501	56.5224	91.9511	50.7036	40.453	71.0676	51.5262	89.2693	56.4762	46.8473
TRAPPC6B	0.337241	0.750405	0.173174	0.900996	0.329325	0.222914	2.80683	2.21924	0	0	0	0.731532	0.100316	0.114506	0.567489	0.676755	0	0.93909	0.741839	0.793661	1.69836	0.750082	0.890649	3.95266	0.0880728	1.75233	0	0	0.134658	0.703398	0.690591	1.04461	0.706226	0
LOC101910045	0.44456	0.621355	0	0.3493	0.0905999	0.132528	0.223832	0.0897823	0.0898912	0.106587	0.035556	0.0559023	0.621007	0.466836	0.259076	0.397947	0.367202	0.161467	0.198421	0.202247	0.609426	0.644848	0.233354	0.95745	0.161539	0.510297	0.243222	0.133011	0.0343242	0.0398295	0	0.114076	0.416328	0.0474088
ATG2B	8.43135	6.34063	6.99991	6.25438	6.33525	6.77034	10.4589	7.87328	6.13196	8.09085	9.26868	10.8344	5.70904	6.94475	6.89934	10.4036	12.6139	10.2558	11.1588	6.69012	15.0088	6.04286	15.3663	13.7926	8.17846	9.89263	11.181	9.51869	9.2503	11.0817	7.58772	8.70755	6.85797	13.4419
STT3B	21.2919	32.6819	33.2629	31.5311	21.1296	23.5691	24.6591	26.8646	26.4766	15.7234	28.2132	28.9109	28.4105	26.5576	27.4565	29.3224	19.5331	20.5584	29.3183	39.3166	43.4993	37.0021	44.0064	37.0867	29.5385	20.3117	17.6101	29.2108	31.4091	26.7782	25.7046	18.794	18.9338	39.5446
EPM2AIP1	31.9361	26.375	54.1797	59.4683	47.9717	37.9545	79.2326	51.5242	44.0602	34.9615	98.2013	41.8586	39.7793	54.3974	64.6982	45.5161	59.7637	59.5721	61.7965	52.4686	87.1103	71.5962	84.2836	95.2595	69.9146	77.9513	49.1471	51.2829	61.2622	30.1094	57.2716	43.7083	37.5887	54.5714
ACVR2B	4.67085	5.60923	2.29773	4.08394	6.44304	7.64897	7.61558	8.11489	4.23847	4.11141	4.3451	5.57192	5.0825	5.84882	5.09791	5.28957	12.0426	7.35555	4.25243	5.07164	7.91038	6.4791	7.31533	14.0715	12.725	7.72597	7.76725	2.53033	5.88341	2.75949	6.73423	3.09671	6.04708	5.49076
KIF15	69.5181	32.1162	31.4084	27.1376	29.4685	60.083	64.0878	34.3335	19.0285	39.42	55.206	44.0815	34.7997	28.0641	43.7203	39.0572	49.2664	58.0597	64.5153	58.1232	69.4006	50.5837	66.1051	151.611	46.1542	72.7483	111.269	45.3683	30.3288	35.5986	79.1812	103.778	103.566	55.8836
EMC3	6.45557	9.74045	9.58917	6.56112	15.8135	6.75194	14.0952	25.0733	22.8138	17.3973	22.241	14.3195	13.7354	12.9656	6.92553	15.2433	9.76973	15.234	31.0482	19.2163	26.4489	29.8114	36.2443	17.2277	10.9734	7.94394	13.2176	12.4237	6.0213	22.4341	15.6535	13.5606	17.8067	13.9554
MIR2371	0	0	0	0	0	0	0	0	0	0	0	0	0	0	0	0	0	0	0	0	0	0	0	93.353	0	0	0	0	0	0	0	0	0	0
NEK4	106.111	40.1918	114.131	92.8612	82.6798	54.3594	62.0589	87.3237	50.0042	73.1487	78.8241	68.4116	114.191	81.96	110.587	73.2866	36.1591	48.1183	87.738	64.0471	147.571	135.966	152.99	130.169	71.0059	66.614	72.7967	48.9442	50.7259	80.2994	124.487	124.005	150.74	94.6583
UQCRC1	71.8322	33.0472	33.9612	36.9444	31.0533	53.4936	32.6116	45.6954	29.3496	40.1549	56.0229	44.1644	73.0362	66.3399	41.6563	32.7471	31.8988	12.2853	71.9225	83.4858	85.9087	64.8779	49.1272	70.549	58.2617	12.1567	24.686	45.7617	15.2837	24.2729	75.2068	78.9555	99.0271	82.368
LOC788383	0	0.119627	0.176654	0	0.100781	0.03159	0	0	0	0	0	0	0.690753	0	0.0480315	0	0	0	0	0	0	0	0	0.855836	0	0	0	0	0	0.132916	0	0	0	0
HIGD1A	32.5933	34.9963	23.1969	30.296	24.6249	42.742	31.4253	36.189	24.5986	22.4668	45.0662	30.0008	38.9098	32.0451	34.4896	49.7396	46.2363	35.9752	75.3903	80.3663	58.3126	54.4883	27.5059	67.9036	55.2189	49.0043	63.6788	53.9515	27.5022	66.0583	28.446	62.8533	65.1745	27.8751
LOC101905925	0.945708	1.04644	3.51371	1.65034	1.16597	1.51166	4.21507	0.925214	2.77401	3.8444	4.12145	2.66859	4.12849	1.17717	1.27046	6.27457	2.83805	0	5.47335	3.27969	9.22993	7.08458	9.73677	10.0963	0	0	1.00209	0.715774	0.115425	2.38736	9.19594	6.45761	5.0058	1.46567
LOC101906607	1.4913	0.974286	4.59678	1.83259	0.375648	1.38446	1.4693	1.41553	1.96099	2.63319	3.37866	0.105155	4.1007	1.16351	1.57993	1.60322	1.04207	2.32939	2.87999	1.77637	1.16361	1.89776	2.19563	5.0578	0.873834	1.15037	0.366127	2.50268	0.309372	0.912322	1.06937	0.622117	0.454101	0.232688
GNL3	6.07978	5.35118	3.43365	3.78088	8.74795	5.75329	8.99902	8.77537	7.9875	1.96403	3.91758	5.91106	4.20977	5.75545	3.12052	10.985	6.5484	2.5825	10.9811	6.31493	2.76769	4.58385	5.02816	15.2527	3.08602	3.6274	7.2869	5.61387	8.71961	3.19621	5.45019	13.8333	16.4991	12.3438
CXCR6	0.100228	0	0	0.878193	0	1.53811	0	0.15537	1.19122	1.10541	0.860597	0	0.835002	0.201729	0.547348	2.43057	0	1.30243	2.25371	1.79789	0.760976	0.668875	0	4.90588	0.418826	0.661528	0.336514	0.229906	0	0.688444	0	0.525791	1.43923	0.245835
LOC614114	3.31577	1.49079	1.65109	7.92345	0.470972	5.31459	51.0478	8.401	13.5514	26.0418	24.398	22.231	1.43469	5.46027	0.448924	0.413735	1.14531	0.839368	38.4577	52.714	34.3202	18.7721	29.1135	42.6616	6.92787	8.95292	7.58614	39.4121	12.3074	4.34802	2.35223	0.592991	3.60705	1.47869
LOC104975604	0.547198	0	0.37466	0.29966	1.14005	0.223467	3.16814	0.776643	0.141437	4.10715	0.167782	1.12101	0.217045	3.71704	3.53142	0.375536	0.693052	1.01581	2.40734	1.22685	4.0736	1.21705	3.78484	5.48565	2.2866	0.300975	0.688605	2.03969	0.161919	0.563826	2.60947	0	1.52786	0
MCM2	27.3623	22.6213	8.54162	18.6484	11.2476	25.1319	24.5663	13.9817	15.3479	30.531	30.5874	20.7413	21.2091	20.091	19.6327	17.0734	25.6294	27.7202	14.306	10.57	11.6567	10.4858	8.01777	6.70448	18.8673	10.1729	14.6943	27.7949	22.4037	13.5262	20.4229	17.9784	21.8718	27.3968
RAB23	29.9492	42.07	71.0031	25.0977	53.1509	35.0128	45.0241	42.098	66.1432	84.0428	57.149	42.4116	53.6709	47.2276	40.7733	63.1189	18.0128	23.4125	124.118	131.887	130.891	132.051	240.526	119.835	37.2147	74.7373	50.5995	93.7371	73.629	101.824	71.9376	115.946	143.581	101.075
ZBTB9	31.2185	46.5207	56.1299	50.1906	61.5319	71.2371	77.4837	54.0056	49.5844	83.4394	47.8262	90.8265	49.1264	40.2171	67.309	83.3897	103.766	134.047	58.8406	89.4412	52.1272	64.2077	57.3039	159.035	94.4294	103.923	72.5907	50.0903	66.9244	29.0046	108.165	56.1099	79.2728	70.2616
SLC25A27	2.74329	5.81469	2.81668	3.78276	0.841301	0.527838	1.84368	8.34354	1.82268	1.0806	3.33446	3.61294	1.51507	1.77444	1.53116	2.8226	0.472955	1.22781	10.2019	1.17153	2.40268	10.787	1.49176	21.8414	5.32276	3.61278	12.9465	6.32135	6.26124	6.05746	2.03874	8.48118	6.80503	3.72409
LOC100849008	0	0.196298	0	0.260829	0	0	0	0	0	0	0	1.26274	0	0	0	0	0	0	0	0	0.278098	0	0	1.9661	0.165859	0	0	0	0	0.654313	0	0	0	0
TBC1D7	12.5014	6.84878	10.2296	6.76255	15.8008	6.86922	14.4171	13.1403	9.13848	10.2754	30.195	33.9517	12.0937	12.8876	11.0499	12.346	22.7844	1.41509	24.7419	30.6109	42.4606	21.5884	12.9608	43.1538	14.6527	22.1374	20.8468	26.2282	6.9464	27.6458	7.66686	43.288	28.0948	34.527
LOC104969962	0	0	0	0	0	0	0	0	0	0	0	0	0	0	0	0	0	0	0	0	0	0	0	2.81561	0	0	0	0	0	0	0	0	0	0
LOC104975633	0.338459	0.418474	1.39042	0	0.264411	1.82336	0	0	0	0	0.622609	0.979222	1.20818	0.511122	2.26829	0	0	0	0	0	0.592858	0	0.510773	3.59283	0	0	0	0	0	0	0	0	0.4054	0
BTBD9.1	3.40683	4.26181	9.00107	6.0579	4.32101	2.82664	3.13275	10.5499	4.90854	9.72496	10.101	11.2442	9.29977	5.80824	4.47687	5.22621	8.5281	5.58037	19.8077	17.1335	27.2401	22.4645	29.2752	24.8882	5.862	7.80395	9.58264	14.6181	6.97275	22.0519	10.9468	14.8234	3.45323	12.1902
FRS3	0.492817	0.837928	2.15156	0.101099	0.0961474	1.95341	1.87288	3.14836	0	1.13254	1.75683	0.846392	0.365047	0.18587	0.458709	1.60683	0.58518	2.31628	0.494921	0.874834	0.48557	0	0.511313	6.24199	0.257339	0	0	0	0.601491	0.825211	0.560851	0.909022	0	1.6624
TRERF1	1.48083	1.46585	0.870697	2.38607	1.61763	1.73909	1.0039	1.85977	0.924861	2.36665	1.41523	1.53259	2.16747	2.51317	2.10533	1.76422	2.50566	1.28072	0.598569	0.368291	0.522465	0.558658	0.706495	0.361019	0.557606	1.44336	0.829738	0.805401	1.67235	1.69242	1.12308	0.494118	0.225391	0.9468
LOC101904036	0.746946	0	0	0	0	5.85308	0	0.578263	0	0.686501	0.687019	2.16031	0.888781	0	0.556212	0	0	0	0.547686	0	0	6.64527	0	13.875	0	0	0	0.642515	0	0.769593	0	8.08181	0.893819	0.916042
YIPF3	29.8749	52.0668	61.965	51.8114	69.9085	61.0126	55.4728	38.3207	28.2744	58.3097	28.5398	44.8045	24.9988	35.4782	39.6789	30.5478	61.4048	41.0161	8.46419	14.3554	16.0145	22.0803	17.9084	19.5234	57.403	22.5525	19.8714	18.3501	29.5088	15.6996	44.9201	22.5274	24.4222	14.8364
MUT	6.20354	11.9352	8.00089	5.51012	7.04617	7.2545	9.34846	6.45624	7.93502	5.93785	6.17559	13.5078	10.0616	9.72201	4.72784	6.85977	8.24365	3.17973	18.4579	10.636	12.9091	20.5924	16.647	12.1727	3.62447	9.42122	5.3088	10.5045	3.07025	9.37114	9.14858	7.459	7.47134	14.4362
LOC526288	0.0300364	0	0	0	0	0	0	0	0	0	0	0.0434354	0.14296	0.0906816	0.0894662	0.0824534	0	0	0.880948	0.808107	2.05191	3.13985	1.49584	2.33806	0	0	0	0.155022	0.0533204	0	1.71885	0.118177	0	0
ZSCAN26	4.49961	5.22221	3.36082	3.53065	7.56577	3.95566	1.64486	2.56279	5.32124	3.99618	3.72521	5.23549	3.72202	8.48997	4.78327	2.74337	5.85638	3.8741	5.54268	6.04991	7.43928	10.3432	12.5424	11.5817	3.27572	3.01653	7.14984	6.12015	6.52587	6.15839	6.04026	9.58995	4.69534	4.44872
NKAPL	3.10427	4.09404	1.8034	2.44177	4.02717	3.37234	5.1468	2.97127	6.62056	5.32572	3.84157	0.625748	2.84305	1.81759	3.86666	4.51902	4.78941	1.51927	3.06247	4.55553	3.3614	4.81212	9.28422	13.38	1.80821	4.09779	7.62308	3.65744	7.18059	2.83009	6.90019	6.36591	3.33194	7.29102
LRRC16A	12.6171	8.2041	16.2814	17.459	18.047	13.144	44.3753	35.075	32.6541	26.2588	35.5843	25.408	13.922	17.5109	16.7021	15.092	14.6855	28.872	28.1637	33.0525	45.0482	42.4072	42.3701	47.7954	27.0151	23.2644	30.3216	24.8968	27.134	38.1273	24.7681	38.1735	48.9873	37.501
GMNN	42.6298	25.688	32.3635	21.8647	31.9487	36.88	83.7443	26.336	49.315	35.619	57.2444	104.437	66.6757	72.1292	45.7901	52.0574	49.7284	10.0799	212.394	236.826	177.629	136.934	133.371	132.034	103.132	105.484	127.31	121.361	54.5182	109.943	50.6427	229.972	215.294	114.759
LOC104969914	0	0	0	0	0	0	0	0	0	0	0	0	0	0	0	0	0	0	0	0	0	0	0	0.0707215	0	0	0	0	0	0	0	0	0	0
LOC104969924	1.71503	0.0718607	1.31858	0.28645	0.121077	0.184436	0.0280418	0.0599914	0.597093	0.391723	0.851084	0.028014	0.115261	0.0584895	2.21644	0.0265891	0	0.053945	0.564048	0	1.25157	2.3165	0.0292349	15.265	0.0404783	0	5.81606	0.0666574	2.05124	0.953297	0	0	0	0
LOC782894	1.56772	1.01814	2.01263	5.55363	0.76642	1.2311	0.0709062	0	0	0.180103	0	0	1.75338	1.10932	0.0729576	1.18974	0.372289	2.04633	0.790861	0	0	0.217925	0	5.80704	0.413065	0	0	0.0842785	0	0.605723	0	1.15654	1.17387	0
LOC101902808	1.23907	1.04971	1.85384	0.490058	0.107554	0.561885	1.69384	3.37514	1.7074	0.168711	2.87026	0.962269	0.791782	2.18215	2.90471	0.913337	1.91804	3.70588	1.27867	2.40076	1.68809	1.63311	0.6233	4.58707	0.383537	0.302895	2.13665	2.48695	0.0814663	0.945658	2.80522	2.21185	1.86712	4.10848
SLC39A6	16.7491	20.2166	12.2382	10.2334	18.3657	49.1699	21.6965	14.9473	13.1215	16.5195	36.2858	7.83717	21.2203	14.7154	21.316	29.9807	50.255	31.1737	38.7676	46.9829	41.6516	28.1369	33.7299	67.7253	21.5599	21.1874	10.6523	19.0585	14.0132	15.5806	22.5139	34.0561	35.4492	25.3116
GAREM	5.30251	5.07428	7.23763	9.57574	7.01872	9.24789	8.47405	10.4799	7.3381	5.3885	8.80289	10.4113	11.1214	10.4776	12.2505	10.5683	12.187	5.0898	12.6317	11.7024	20.6762	15.9938	17.7484	16.7487	9.20576	4.72323	10.329	10.9769	8.06635	19.5264	3.67782	10.2621	7.30486	5.70991
LOC101903604	0.275848	0.53053	1.00727	2.46726	0.478876	2.1615	1.15343	1.18638	0.237565	0.563378	1.35313	0.0886425	1.38582	2.72967	1.04984	0.757215	0.465809	2.56035	1.39332	2.74863	1.9327	0.272671	2.08138	5.69325	0.512304	2.12406	1.92835	2.74184	4.46145	0.631564	0.637782	1.74852	1.17362	0
LOC104975772	0	0	0	0	0	0	0	0.32391	0	0	0.577243	0	0	1.26316	0.155779	0	0	0	0	0	0	0.465287	0	2.22057	0	0.34519	0	0	0	0	0	0	0	0
LOC104969950	0	0	0	0	0	0.0997838	0	0	0	0	0	0	0	0	0	0	0	0	0	0.0499077	0	0	0	2.16267	0	0	0	0	0	0	0	0	0	0
LOC104975795	0	0	0	0	0	0	0	0	0	0	0	0	0	0	0	0.272823	0	0	0	0	0	0	0	0.351667	0	0	0	0	0	0.204843	0	0	0	0
LOC101906559	0	0	0	0.601655	0	0	0	0	0	0	0	0.330995	0	0	0	0	0	0	0.0671317	0	0	0.101817	0	2.34859	0	0	0	0.0787551	0.162529	0.0943316	0.238151	0	0	0
IMPACT	4.45408	0.816259	1.92133	3.5649	2.64491	2.68655	9.27564	5.68769	7.45283	1.30688	5.13809	5.67242	2.96378	5.74954	3.09413	4.30232	4.05211	1.81268	9.50789	15.3538	12.6074	18.4865	12.3473	18.7253	4.95168	6.64794	6.28079	3.10139	4.38545	2.75687	7.38974	3.56327	5.31304	5.23246
TTC39C	6.29651	9.40658	8.37165	15.2241	7.2419	12.3827	12.2055	10.9051	6.33692	3.94518	6.92089	5.48991	6.90109	6.84163	7.10604	9.25742	11.0565	10.6888	12.677	15.2983	10.8795	5.44278	11.0808	28.3084	14.5748	5.78877	9.0883	6.55982	17.4839	5.31314	18.2947	7.40111	21.7336	14.8742
MYOM1	1.68221	4.21119	1.81638	1.10887	0.697649	1.75962	2.40484	0.723509	1.3361	0.298325	0.840481	1.24635	1.66802	0.454572	1.02985	4.09053	1.45982	0.722879	1.70552	3.14335	0.509292	0.739057	2.71104	4.88657	1.21498	3.68618	1.2544	2.94396	0.51614	1.93043	1.21547	2.12406	3.13133	1.04425
STARD6	0	0.022996	0	0	0	0.127556	0	0	0.0275724	0.0341984	0	0	0	0.0561616	0.0277008	0.0766012	0	0	0	0.222458	0	0.0395589	0.0280694	1.18489	1.08841	0	0.179048	0.0305988	0.0315738	0.0366507	0	0	0	0
HBQ1	0.876857	1.85731	0.699128	3.82029	2.21412	3.75012	1.21774	1.36347	1.19469	1.21686	0.926689	2.32967	4.63965	2.99038	5.06411	2.16391	1.68404	2.25596	5.86652	1.21901	1.07709	5.25477	2.60789	6.76691	1.04677	0	1.59638	0.983869	0.275445	0.733055	0.69079	0.0503692	2.78371	0.812157
C25H16orf59	2.56415	1.30544	1.08436	0.309747	1.11942	0.627897	2.4561	3.73664	2.92279	6.7927	3.88447	1.52682	1.43579	4.26911	2.86409	1.70797	9.16952	4.20006	6.41454	7.10156	4.75568	9.05777	6.14583	8.67227	0.315145	3.6088	0.474497	0.583849	3.34696	0.777028	0.784677	1.5578	2.34638	0.647424
FLYWCH2	0.321626	0.159065	0.0880844	0	0	0	0	0	0.149577	0	0.118329	0	0.153079	0.922457	0	0	0	0	0.282993	0	0	0	0.194148	1.02419	0	0.106141	0.404716	0.553318	0.11419	0.265102	0	0.379629	0	0
TNFRSF12A	7.52024	7.15987	12.4611	4.695	13.3955	4.19861	9.9059	6.75378	8.51066	10.5062	5.81047	1.73946	4.47422	5.4492	4.81612	6.09023	5.42922	9.21434	1.98509	5.28316	0.262838	1.50541	0.680336	0.797658	4.8705	0.49574	2.08134	3.23445	2.40307	7.2837	1.76058	1.75741	0.719326	3.13524
TNFRSF17	0	0	0	0	0	0.0536957	0	0	0.042491	0	0.554634	0	0	0.165503	0	0	0	0	0	0	0.0960239	0	0.165457	1.50321	0	0.542732	0	0.09431	0	1.07315	0	0	0	0
LOC101902664	0	0.763007	0.543247	0.832793	0.309923	0.302232	0	0.682501	0	0.688712	1.21629	0.764899	0.288473	0.0997897	0.328219	1.42179	1.17236	0.981927	0	0.461194	0.0386058	0	0.266084	4.52293	0.0460297	0	0.110915	0	0	0	2.9811	0.260125	0.210969	0
UQCRC2	53.6656	35.1491	29.5653	32.2026	33.6045	44.6909	62.9819	48.6365	55.8264	47.1519	53.3623	57.7098	44.8225	52.672	40.857	34.4122	42.6705	32.426	109.936	95.6362	85.4375	85.7181	57.2229	91.788	47.7949	49.2334	36.0854	50.4046	43.9184	39.9645	47.537	92.7739	84.3017	67.3901
TUFM	54.2903	56.7313	40.659	47.8275	40.2452	88.1424	69.411	74.4421	60.6659	106.493	53.6293	104.918	51.2951	40.6951	41.6299	49.3367	74.2666	84.5249	124.797	137.04	70.797	122.96	66.9941	114.214	53.5582	42.3654	45.3355	41.9622	56.5317	80.8112	68.8315	123.828	146.879	53.8334
CCT6A	15.2681	7.0019	26.3435	18.7442	13.7928	16.6682	26.3187	15.9034	22.8082	13.4202	31.2014	19.2289	19.6537	20.1562	17.7362	24.7666	15.0831	12.1362	35.3358	34.4804	32.4821	38.0953	32.3416	49.0618	24.3606	20.7959	11.5275	18.5779	14.3897	25.9133	23.3234	24.138	17.008	25.0568
GTF2IRD2	1.00345	0.620324	1.21552	0.326882	3.01502	0.661542	0.0558544	1.73293	3.61964	1.41882	1.45539	0.66971	2.45684	1.71862	1.09207	1.21838	0	0	1.4432	0.374945	0.608414	1.3734	0.873629	7.5787	0.0403105	5.28561	1.99112	1.99187	1.91831	1.86889	0.602323	0.227761	0.87746	0.047323
ABHD11	50.1064	43.4789	45.2793	22.5178	29.0789	26.055	23.0852	44.0294	23.5191	21.4737	53.8838	46.1831	15.8516	27.5426	20.7057	25.3837	38.8689	48.5298	11.2436	25.7157	15.8923	6.57522	10.5773	13.648	40.1838	36.0853	40.0665	11.1927	35.9783	11.9946	25.7336	19.8641	18.8414	13.0138
GPC2	0.0724788	0	0	0	0	0	0	0	0	0	0	0	0	0	0	0	0	0	0.0531437	0	0	0	0	0.128223	0.0757172	0	0	0	0	0	0	0	0	0
ATP5J2	3.26533	6.49539	9.03906	0.542222	1.09283	6.74714	3.61138	5.38224	4.47398	0.339496	2.42854	1.3338	5.93758	2.98929	0.825194	4.53008	1.95578	14.9238	7.12087	10.127	9.8171	9.07136	9.71983	15.1811	0.385961	2.43805	3.3013	8.72223	1.31147	1.36021	3.85512	1.94784	11.8483	1.61905
IQCE	1.05083	0.848866	0.887965	1.48334	0.364051	1.84181	0	0.72154	0.723803	0.910067	0.214619	0.079121	0.460754	1.03729	1.86863	2.95827	0.332583	0.973234	1.66576	1.65426	0.613476	0.649163	3.3456	4.12215	0.487775	0.67273	0.960039	0.552292	0.609368	0.954307	0.694452	0.343744	0.65036	0
RNPS1	80.255	65.5265	97.7746	84.5099	88.0958	94.5719	125.507	119.717	93.0048	91.8786	70.6899	92.6346	92.5406	76.4189	75.7178	68.553	93.9484	78.6689	146.252	154.401	122.329	187.73	124.924	161.364	67.7731	102.799	133.061	59.402	94.4187	57.4827	96.701	57.356	52.4364	57.8236
USP7	72.3389	92.5527	64.5123	81.5386	73.0028	60.9608	75.6441	75.881	70.7532	77.4956	71.4303	71.5847	53.1857	66.6241	60.5876	77.4461	76.9185	72.2681	81.731	100.829	66.91	87.5386	70.5939	109.662	106.996	67.1651	87.1967	55.5833	63.3648	65.9876	93.1399	80.4454	82.0048	89.1871
KNOP1	7.49062	8.12906	5.85793	6.76155	8.74634	10.5647	5.67357	3.56231	8.00022	6.19149	8.59229	7.81254	10.9135	6.44516	7.00822	8.00331	6.0808	2.70596	13.8166	13.7118	8.3235	14.2474	4.08385	16.3676	2.40395	8.6174	7.72738	6.25733	14.1377	2.96384	4.50316	6.27156	6.80999	9.05336
USP31	6.80502	8.21501	10.3487	10.5099	12.5077	8.22926	10.0576	7.94016	9.09819	10.5664	7.21509	6.47742	14.6638	11.6334	15.8734	12.2015	12.8735	12.6488	8.9351	6.35172	5.76383	6.46286	7.60901	3.87071	9.32283	14.82	12.3857	7.87396	9.25642	14.2712	10.7998	10.5515	10.885	11.1415
GGA2	35.4665	29.52	24.5437	33.1587	16.467	31.0135	31.2547	22.2082	32.26	25.1723	20.7458	37.1473	29.3943	25.3671	22.4944	18.9805	17.7692	31.6529	16.7352	32.7097	14.7766	11.0983	14.0477	11.4008	20.1036	12.1844	20.9489	18.2855	34.4393	15.4006	20.1969	17.1676	10.8711	35.1806
PRSS53	0.442645	0.577628	0.0336754	0.646424	0.0768473	1.44805	0.640685	0.494944	0.381231	0.449625	0.181138	0.0355624	1.17294	1.13959	0.0366249	0.382939	0.302138	0.0456994	1.40632	0.02453	0.233709	0.218785	0.198135	3.13223	2.46885	0.10832	0.123781	0.65042	0	0.183318	3.00637	0.387409	0.981929	0.120637
EIF4H	224.498	235.977	146.278	141.836	150.055	164.271	184.688	133.453	131.163	137.422	145.063	133.268	176.289	217.569	207.159	162.11	139.298	139.519	200.61	256.796	180.944	208.968	200.043	297.713	169.12	214.931	197.195	136.161	250.5	128.577	203.814	196.992	118.536	156.923
PRKRIP1	4.80595	5.63479	0.226934	0.68065	3.23665	2.02907	0.959492	2.82254	2.44061	0.913871	3.81067	2.03703	2.76067	7.25472	2.71491	5.91406	0.629671	0.922937	2.6733	3.09628	0.870859	5.89746	1.12542	13.6329	7.4445	0.820357	0.417072	7.41274	4.55994	2.73195	1.72428	0.326015	2.1814	0
BUD31	50.809	104.863	46.5616	59.2856	42.1758	81.6103	185.749	73.5787	116.892	107.755	87.4221	106.442	58.1873	46.8125	22.4212	49.1084	143.023	103.971	101.257	108.731	96.8697	187.153	172.053	253.17	142.371	131.458	142.927	72.4759	126.811	105.916	42.4494	99.0703	82.8013	53.1483
PCGF5	5.25212	2.08174	5.36823	4.41749	3.06258	2.46147	6.40179	8.13208	10.5962	7.71414	4.16046	4.10642	7.5352	4.7797	4.71564	2.58691	3.24638	3.2189	6.19114	5.07074	11.973	11.9051	10.5428	6.89089	9.18845	4.4783	3.92112	7.0037	8.16368	4.66051	3.66053	5.5863	6.31493	5.17755
BTAF1	7.7936	6.83757	8.88072	7.19969	10.02	12.3038	13.0002	12.7382	9.51861	12.0833	15.2373	14.1836	10.2859	12.0676	8.52295	9.16586	6.34329	7.24144	17.9617	14.6722	16.1963	13.9066	20.531	22.8612	14.3049	9.98598	16.8669	12.7451	7.8651	14.5216	12.8816	19.9741	18.4408	20.9468
CEP55	12.1706	14.4479	6.81207	11.7193	9.43463	13.3002	10.0535	2.49096	11.0704	15.6646	11.8283	11.1753	6.94527	11.9854	7.12914	6.22677	7.25732	15.072	28.4442	17.9107	30.8544	17.3967	17.1534	26.6788	16.7004	18.2754	9.98122	11.8367	26.4754	11.3832	13.5909	8.30911	28.9353	23.7893
HIF1AN	7.7056	8.24847	6.58599	11.2999	17.2109	11.4481	10.7042	18.3367	14.7513	36.7886	29.4911	18.6216	22.1528	17.721	20.4102	18.7394	12.1827	22.753	27.9846	44.601	46.3805	24.7299	24.7401	32.0216	21.9347	10.0694	19.3926	19.7513	5.14108	38.6838	18.4292	39.2703	29.3332	16.8705
NOLC1	24.2929	21.0987	33.089	44.4902	36.9072	27.3098	45.4758	74.7475	56.5088	50.4434	47.8697	43.1563	51.6065	40.334	45.5991	42.8752	53.4585	55.2093	98.5069	131.773	77.8244	122.761	71.2177	123.13	48.5993	47.539	47.8186	51.2969	39.6416	75.5405	44.6558	171.556	141.61	52.1756
CNNM2	9.06743	3.79386	8.10119	5.6712	11.6703	8.5505	26.1577	17.8012	11.5137	30.2884	20.8592	17.8804	12.7728	9.78582	9.09289	7.89806	9.89013	5.28727	22.3075	15.3229	21.8485	15.6784	22.8731	22.0659	5.64986	4.85727	12.5828	14.6071	5.80542	14.7308	7.22594	14.9539	18.0306	8.66298
PDCD11	32.7979	31.6583	21.7189	29.3905	19.5727	33.0079	22.5826	33.2458	29.2417	30.4815	27.2528	26.5274	24.4035	18.8005	28.6939	30.7787	30.0136	40.7347	51.705	36.2743	27.4977	39.1678	34.169	64.0001	28.0337	39.7689	30.4583	25.4696	32.1805	23.6376	40.2596	32.7291	29.8565	24.8854
NHLRC2	12.766	8.67076	10.3439	12.1011	17.7435	14.3501	20.1388	13.051	21.9895	15.707	18.0199	11.9551	10.986	8.6633	18.4255	12.9796	16.9747	10.9199	8.10519	15.0673	19.2205	15.0194	15.6463	30.7597	21.0594	18.6378	25.7459	15.396	13.4613	26.3766	25.0584	18.9346	16.6523	9.79609
FAM160B1	6.82805	8.79181	8.96297	5.18009	3.60145	12.5029	1.41638	1.78447	2.56197	6.27551	6.28025	3.96218	7.27075	7.94372	9.81276	12.4461	7.18817	11.2021	2.87	4.45283	3.65665	5.02995	2.88783	2.11585	7.76925	5.66924	7.49751	3.03023	6.06056	1.9268	6.73102	2.90893	4.26748	13.0141
LOC510536	1.23874	1.02167	3.55334	2.76106	1.65888	1.12662	1.83488	4.38312	3.5197	6.77596	4.39374	1.82848	0.842216	2.67074	2.45873	1.09928	6.0511	4.59894	3.37235	3.47133	7.07612	6.16513	3.1168	8.92484	0.73944	2.23855	2.82047	2.4851	3.29761	2.07385	2.22471	2.49478	1.48157	1.22905
LOC104970842	2.44284	9.40355	0.896651	5.46138	5.19396	7.20293	9.73267	10.6451	9.40885	7.91588	12.8325	4.88003	4.34506	10.7205	19.0156	13.8265	14.353	7.15292	18.2071	10.6526	27.9676	21.0607	28.6559	35.8205	11.997	16.622	12.2323	18.5434	10.5059	12.4029	8.05736	8.8681	13.8022	9.20376
PANK1	57.9738	85.7421	68.9367	83.0477	46.2436	98.031	51.9542	90.4757	36.7549	76.8487	51.358	74.3642	71.9141	106.534	59.8562	83.6671	74.9996	71.4732	96.669	96.6456	126.234	112.086	122.816	164.738	97.8322	73.7768	96.8808	69.6134	56.4753	51.8342	103.097	54.5164	71.0548	84.6287
OPALIN	0.0295161	0	0	0	0	0	0	0	0	0	0	0	0	0	0	0	0	0	0	0	0	0.0656909	0	0.104508	0.0616927	0	0.0655921	0	0	0.0608444	0	0.0580855	0.0706691	0
EXOSC1	8.39418	2.75324	7.74051	3.93975	5.08505	16.2962	20.6921	8.08924	17.2601	15.747	12.5825	13.3789	15.824	26.1408	17.092	14.4474	9.23468	1.5405	22.7555	18.5813	15.446	18.1386	10.857	52.8583	24.7078	29.6931	36.6469	15.7667	25.3035	9.53234	17.7674	16.3432	13.9645	2.52084
COX15	31.0318	36.8522	16.268	36.7425	18.2315	20.9954	10.9538	10.67	8.38907	6.99415	8.63264	18.8915	28.4227	23.1026	33.1191	21.5286	22.8103	5.53311	7.00587	7.77256	14.1446	10.1554	9.76168	6.95583	21.2884	30.9738	29.5791	19.5653	32.5721	8.62478	12.5367	11.5606	7.58861	17.8359
FBXW4	10.9382	3.62364	8.85321	3.87987	2.55151	7.05164	15.6782	7.74748	10.097	4.56098	6.90184	7.00875	2.29556	12.039	7.45313	10.505	4.01973	1.12694	13.7364	13.6157	11.9731	14.8967	23.2501	16.4379	7.66347	7.9165	3.37535	12.6354	7.78503	9.96402	6.76092	15.6667	14.2636	3.77843
EIF3A	227.45	212.957	222.845	233.485	278.534	209.194	305.278	301.046	313.694	305.374	271.579	239.274	219.941	232.666	228.665	261.153	241.712	210.521	358.158	469.092	371.449	339.556	347.838	442.296	348.585	220.434	271.62	251.664	209.489	260.827	263.835	421.213	411.364	269.456
LOC104970830	0	0	0	0	0	0	0	0	0	0	0	0	0	0	0	0	0	0	0	0	0	0	0	0.854426	0	0	0	0	0	0	0	0	0	0
WRN.1	14.2645	6.82539	19.7752	17.5942	22.1495	8.47843	16.492	16.3767	4.07347	18.6708	15.3135	25.7049	12.0336	22.2993	11.7402	12.7293	11.7458	10.7603	37.0768	12.2447	22.743	27.0607	39.3547	34.9625	15.0865	30.5329	26.5077	16.145	11.446	21.8862	14.3592	22.5449	18.7604	21.6099
LOC104976096	2.8436	0.241917	0.035724	0.857184	0.468752	4.90623	0.188804	1.25219	1.0515	0.383631	0.575881	0.811104	1.36584	0.886065	3.7493	0.895185	0.991228	1.48921	4.47611	1.36477	1.89642	2.05984	1.27952	5.44601	0.899376	0.473516	0.656555	0.852745	0.0463114	0	0.101789	0	1.49845	0.0319939
TACC1	10.8095	16.9176	19.2798	15.5625	16.589	27.2374	30.5724	22.1892	16.8596	35.0117	57.4756	31.3634	19.7974	20.2244	13.7008	29.278	8.61355	21.2613	46.0859	46.8354	34.0517	28.7896	42.4742	45.122	20.66	23.0816	30.4111	24.1848	15.8506	23.7524	32.406	33.7706	33.7192	18.1968
LOC100847151	0	0	0	0	0	0.0296083	0	0.0468084	0	0	0.0556141	0	0	0	0.0450234	0	0	0	0	0	0	0	0	0.481437	0.0631681	0.199568	0	0	0	0	0	0	0	0
IDO1	0.0393274	0	0	0	0	0	0	0	0.0609661	0	0	0.0568711	0	0	0	0.0539791	0	0	0	0	0	0	0	0.208724	0	0	0	0	0	0	0	0	0	0
LOC104976125	0.0859187	0	0	0	0	0.46811	0	0.0665157	0	0	0.474153	0	0	0	0.127959	2.67486	0	0.102367	0	1.64843	1.60985	3.03367	0	5.33371	0	0	0	0.886876	0	0	0.0956239	0	0.351925	0
POMK	1.12299	2.0844	1.16015	0.896026	1.95233	2.02648	2.22195	1.37323	1.19119	2.27809	1.48179	1.43356	1.39899	1.06189	3.06679	1.52303	0	0.209483	3.89042	1.70908	3.0156	2.01127	2.5944	6.3069	3.11224	0.975633	1.92567	1.79505	1.90308	4.33597	1.70179	4.34695	2.39567	1.7488
LOC101905200	0	0	0	0.099851	0	0	0	0.0941058	0	0	0	0	0	0	0	0	0	0	0	0	0	0	0	0.645143	0	0	0	0	0	0	0	0	0	0.298151
LOC789175	0	0	0	0	0	0	0	0	0.209648	0	0	0	0	0	0	0	0	0	0	0	0	0	0	25.0143	0	0	0	0	0	0	0	0	0	0
LOC101904042	0	0	0	0	0	0.178157	0	0	0	0	0	0	0	0	0	0	0	0	1.02729	0.951447	0	0	0	4.3118	0	0	0	0	0	1.98484	0	0	0.217658	0
LOC104976077	0	0	0	0.378586	0	0.572903	0	0	0	0	0	0	0	0	0	0	0	0	0	0	0	0	0	0.815356	0	0	0	0	0	0	0	0	0	0
LOC104976083	0	0	0	2.33374	0	0	0	0	0	0	0	0	0	0	2.58572	0	0	0	0	0	15.4825	0	0	34.9037	0	0	0	0	0	0	0	0	0	0
MAP10	1.31286	1.03552	0.0619926	0.0743745	0.707335	0.0665148	0.262109	0.420571	0.491262	2.66289	0.624587	0.261865	0.511742	0.820057	1.517	2.0816	0.17201	0.126062	0.464721	2.13148	1.38773	1.86276	1.53719	4.44498	1.18235	0.298801	0.911467	0.856718	2.65205	0.513082	0.47103	3.87407	0.758421	0.444158
COA6	3.62697	2.13538	1.89118	3.40492	8.36567	12.35	7.49904	20.0562	6.96145	3.80968	6.12697	4.84951	1.23295	2.86783	4.62665	14.224	1.96862	12.5047	24.0623	19.1029	17.8499	23.8174	3.3865	24.4447	9.378	2.27984	3.67662	2.37698	0.919683	7.37086	24.2522	3.51905	13.6409	20.7583
LOC104970905	0	0.0265125	0	0.140913	0.301532	0	0	0	0.199449	0	0	0	0.102059	0.841592	0	0	0	0	0	0	0.0751212	0	0	1.2898	0.35842	0	0	0	0.0761313	0.0883729	0	0	0	0
RBM34	7.86866	4.91228	5.01516	0.624916	5.37672	4.83024	3.08159	2.82398	8.2418	4.42489	2.16699	7.40657	1.88924	1.31429	1.83914	1.31956	3.30823	8.46227	6.31406	6.81369	2.24283	2.04435	5.17869	10.0578	4.96324	3.91965	2.83573	6.7028	6.91003	4.38507	1.73187	3.54766	5.93373	7.04029
MIR1296	0	0	0	0	0	0	0	0	0	0	0	0	0	0	0	0	0	0	0	0	0	0	0	44.9871	0	0	0	0	0	0	0	0	0	0
DNAJC9	8.6514	5.9754	7.10813	10.0962	5.68659	3.27274	17.2722	9.33053	17.4813	19.9605	12.5122	5.52198	18.2456	17.4728	3.19891	7.20662	15.869	2.82441	34.6486	27.1107	38.1467	26.6733	23.7708	27.2328	10.8456	29.929	8.70915	13.9599	22.6662	20.1634	9.93265	20.8927	20.4195	14.488
LOC104971021	0	0.100139	0.0443629	0	0	0.0317327	0	0	0	0	0.0595952	0.0234244	0.0578227	0.195615	0.603105	0.0444664	0.861651	0	0	0.314748	0.312111	0	0.342233	0.888358	0.203066	0.16037	0.163065	0.0278673	0.287553	0	0	0	0.077534	0
GDF2	0	0	0	0	0	0	0	0	0	0	0	0	0	0	0	0	0	0	0	0	0	0	0	0.0946643	0	0	0	0	0	0	0	0	0	0
PARG	39.2288	37.5895	33.5647	58.491	27.7625	39.373	45.24	31.5512	37.6937	67.223	32.8372	41.212	47.088	41.3622	27.3665	43.9801	31.1071	60.9915	58.298	43.2585	64.5767	63.8601	54.15	74.7702	57.3146	49.705	51.318	13.8872	42.3493	40.469	71.8253	33.0185	33.4549	43.7836
MSMB	0	0	0	0	0	0	0	0	0	0	0	0	0	0	0	0	0	0	0	0	0	0	0	0.262279	0	0	0	0	0	0	0	0	0	0
SYTL2	0.0176022	1.37626	1.92644	0.809725	0.220034	0.500048	0.407688	0.74099	0.1003	0.582474	0.582914	0	0.450953	0.349594	0.0524342	0.145029	0.11606	0.283526	0.0869772	1.02562	1.09095	0.61145	0.0671281	2.25765	1.08497	0.987626	0.0373071	0.8238	1.07695	0.738246	1.00284	0.729457	0.0842619	0.109106
CCDC90B	69.064	109.808	83.8164	44.9022	67.5087	118.788	68.7663	53.9693	74.7589	72.6997	62.8193	75.4942	72.6376	64.067	83.2793	86.4822	74.409	46.176	164.241	111.625	135.022	95.9748	133.452	132.416	135.179	62.111	136.468	99.3861	132.576	110.72	97.7696	187.053	127.163	106.374
RSF1	4.12253	6.26832	7.85602	7.77108	8.54486	8.93386	3.64752	6.1156	6.30771	6.16522	7.50688	5.96157	8.01018	6.56481	6.53006	6.35346	7.9677	7.43187	6.01936	7.32836	5.54112	6.81059	8.24423	14.1438	5.25274	8.65051	3.5983	4.39682	5.26664	5.10685	8.44544	3.45729	6.14506	4.96813
SPA17	0.122274	0	1.78593	0.20088	0.191045	0	3.53969	0.189322	2.0218	0	0	0.34291	0.58197	0.184575	2.29553	0	0	0	2.15174	0	0	0	0	4.67077	3.32119	1.21049	1.53863	1.01988	0	0.251892	0.318055	0	1.13502	0.29081
LOC104976267	0	0	0	0.678344	0.0992517	0.0622214	0	0.098356	0	0.175149	0	0	0	0.0958905	0.189211	1.13347	0	0	0	0.284842	0	0.141285	0.0958642	2.47236	0.265448	0.419271	0	0.109284	0.225533	0.130899	0	0.249931	0.91217	0
CD6	0	0	0	0	0.0665388	0	0	0	0	0	0	0	0	0.0605108	0.0317112	0.0292252	0	0	0	0	0	0.0473599	0	0.226034	0	0	0	0	0	0	0	0	0.101924	0
LRRC10B	0	0.443829	0.0819255	0.294866	0.0467385	0.0586012	0	0	0	0.0549861	0.110055	0	0.0711879	0.0903113	0.089101	0	0.113659	0.0832974	0.0438676	0	0	0	0.0451433	2.27559	0	0	0	0	0.637233	0	0	0	1.43183	1.83429
LOC522784	0	0	0	0	0	0.0319194	0	0	0	0	0	0	0	0	0	0	0	0	0	0	0	0	0	0.0576544	0	0	0	0	0	0	0	0	0	0
MARK2	33.1893	36.2094	44.4293	36.9542	43.3599	38.0854	21.2685	31.1052	26.8246	27.1757	28.0191	37.1742	38.7162	48.8381	38.7427	27.4597	49.3254	30.2336	17.4169	17.906	21.5503	16.6022	16.5494	14.652	42.125	32.5072	44.9399	43.8103	29.8426	37.9789	32.1931	23.9041	37.4432	46.649
OTUB1	280.146	101.071	115.453	92.2342	120.935	213.407	140.095	136.468	138.304	135.194	167.126	214.703	137.297	194.094	187.832	119.758	221.474	113.925	405.339	437.372	277.64	374.007	334.485	354.808	168.24	262.327	247.057	146.419	374.04	140.63	227.145	318.085	202.091	172.752
MRPL49	30.7271	14.7956	19.6639	21.6254	18.0336	23.0267	35.7034	18.4089	23.0389	20.8613	22.5811	17.0815	28.34	31.1166	21.5586	27.7633	18.4804	21.713	32.2669	23.7137	17.2424	35.3728	28.8361	37.9699	23.7928	22.6756	14.5724	12.5515	26.0398	18.8522	23.8975	19.7443	18.1707	30.6768
BANF1	113.342	114.715	72.6587	50.5888	62.5303	80.5625	112.371	106.383	130.613	109.517	174.732	153.895	87.841	71.1628	39.586	99.399	80.0323	13.6858	345.811	276.154	117.891	214.165	172.56	162.542	196.367	134.391	214.314	165.484	111.108	204.415	115.059	333.865	309.906	85.8609
CABP4	0	0	0	0	0	0	0	0	0	0	0	0	0	0	0	0	0	0	0	0	0	0	0	0.404508	0	0	0	0	0	0	0	0	0	0
LOC104976293	1.74461	0.770372	0	3.07097	0.195098	0.61066	1.62376	0	0	0	1.14662	0	0	0	0	0	0	0	0	0.372849	0	0.277577	0	3.74785	0	0	0	0.429184	0	0	0	0	0.298719	0
LOC100138009	0	0.0552623	0	0	0	0.394015	0	0	0	0	0	0	0	0	0	0	0	0	0	0	0	0	0	0.869787	0	0	0	0	0	0.276305	0	0	0	0
LOC523762	0	0.6325	0	0	0	0.0250148	0	0.0791746	0	0	0.141127	0	0	0	0.0761541	0.0350708	0	0	0	0	0	0	0	1.04078	0	0	0	0	0	0	0	0	0	0.0627034
LOC782297	0	0	0	0	0	0	0	0	0	0	0	0	0	0	0	0	0	0	0	0	0	0	0	0.141587	0	0	0	0	0	0	0	0	0	0
LOC782191	0	0	0	0	0	0	0	0	0	0	0	0	0	0	0	0	0	0	0	0	0	0	0	0.141587	0	0	0	0	0	0	0	0	0	0
CDON	2.37749	2.45265	2.23812	3.2108	2.50682	3.83418	5.15129	2.23569	2.09677	2.40444	0.757177	3.29045	0.626534	1.62931	1.52113	2.80271	0.914656	2.96489	3.14427	2.3776	2.98897	2.17346	1.04329	7.08458	0.396171	0.770157	3.63727	2.10774	1.52817	3.47962	5.46397	1.83225	2.54826	4.75818
HIST1H4D	0	0	0	0	0	0.441833	0	0	0	0	0	0	0	0	0	0	0	0	0	0	0	0	0	1.59602	0	0	0	0	0	0	0	0	0	0
LOC528815	0.859815	0.0759347	0	0	0	0.601565	0	0	0.0952073	0	0	0.177625	0	0	0	0	0.233351	0	0.270191	0	0.215155	4.64429	0.278048	8.47474	0	0	0	0	0	0	0	0	0.293966	0
ATL3	9.72789	10.3323	11.3716	7.36306	13.5429	14.2675	29.1476	26.2886	23.7576	13.2054	35.2777	27.7854	9.36676	13.5315	14.7935	12.7523	13.0236	13.215	23.8207	25.9415	30.3079	20.5966	43.3703	27.0524	6.54117	7.50471	10.1187	16.1483	12.197	20.305	25.3742	24.4426	28.7882	16.5689
LOC101903719	0	0	0	0	0	0	0	0	0	0	0	0	0	0	0	0	0	0	0	0	0	0	0	1.05984	0	0	0	0	0	0	0	0	0	0
CCDC87	0.200589	0.103338	0.274679	0.219695	0.0522349	0.114612	0.14517	0	0	0.737429	0	0.773523	0.0795596	0.0504659	0.0248948	0	0	0.0930931	0.294158	0	0	0	0.227034	1.09417	0.069851	0	0.0841368	0	0	0.137781	0	0.131536	0.0800106	0.0819998
PC	30.4245	35.5069	25.2081	28.4195	28.5643	23.6469	30.6133	27.1635	22.511	23.1348	26.4498	28.1436	36.8508	35.9899	38.2729	17.4999	22.877	33.2251	9.77906	12.6825	9.69416	18.2661	12.9385	11.2077	15.8367	19.1237	14.7978	27.8123	20.4679	26.9384	21.1083	13.4437	13.1153	21.0502
LOC100848827	59.0805	38.9189	47.0826	44.2635	59.9807	42.13	125.724	123.718	83.944	157.881	109.005	146.616	60.6081	85.2628	66.8109	69.248	56.8725	44.0095	154.17	130.091	123.769	99.287	163.702	177.03	157.199	124.51	171.843	96.0361	121.213	133.537	129.515	157.796	144.24	116.62
DOC2G	0.101902	0.37798	0	0	0.398041	0.0998135	0	0	0.394927	0.561937	0.0937268	0	0.121252	0	0	0	0	0	0	0.0761557	0.446241	0	0	0.901382	0	0	0	0	0	0	0.265064	0.200466	0	0.249943
CD247	0.191222	0	1.36179	0.879718	0.776888	0.374629	1.71625	0.769876	1.95671	1.12491	0	0	1.1833	1.84761	0.113904	2.04746	0.290636	0	0.392616	1.20056	0.133973	1.61635	0.0576972	4.87204	0	0	0.0962369	0	0	0.788158	0	0	0.915386	0
LOC104971410	0	0	0	0	0	0	0	0	0	0	0	0	0	0	0	0	0	0	0	0	0	0	0	0.345951	0	0	0	0	0	0	0	0	0	0
MPZ	23.0406	14.7249	5.23533	6.16983	9.03956	20.6462	21.0579	9.11514	14.7383	33.7699	17.3022	12.4273	2.496	5.66907	2.92252	11.2846	22.2395	16.4872	11.3124	14.716	3.73365	2.33277	3.8294	41.36	27.0039	29.7002	21.202	1.33875	14.5949	1.1155	26.5779	9.58444	20.81	7.88365
PEX19	218.366	209.439	148.776	171.548	147.27	140.589	189.302	177.362	134.886	142.059	167.218	206.541	131.152	103.851	102.609	119.98	89.9787	109.936	177.969	224.711	234.023	259.475	187.093	320.444	137.014	145.123	165.289	102.718	136.419	113.426	150.421	272.065	137.114	227.65
KCNJ10	0.268467	0.389663	0.559432	0.210941	0.51065	0.137198	0.963022	0.867499	2.73232	0.236013	1.46009	0.35447	1.68055	1.60341	0.556279	1.58609	0	0.942584	0.530635	0.296592	0.265797	4.98455	1.95527	6.3395	2.29248	3.04312	0.998779	1.76713	1.42974	2.57364	3.06655	1.90588	0.838056	2.63394
TPM3	713.799	658.426	861.035	681.667	802.327	793.593	1603.83	1107.6	1224.85	1685.61	1406.49	1220.64	681.801	898.782	831.48	601.172	1419.86	821.152	1495.94	1784.4	1134.89	2075.45	1465.17	1505.25	745.789	802.524	987.919	545.35	887.148	873.443	639.346	993.65	637.971	764.809
LOC104971496	0	0	0	0	0	0	0	0	0	0	0	0	0	0	0	0	0	0	0	0	0	0	0.193402	0.226723	0	0	0	0	0	0	0	0	0	0
RORC	0	0	0	0	0	0	0	0	0	0	0	0	0	0	0	0.0541973	0	0	0	0	0.0691659	0.0480389	0.0595895	0.229349	0	0	0	0	0	0	0	0	0	0
ARNT	20.7424	21.1977	15.8255	25.5241	18.4402	25.3898	34.9943	28.4868	32.3242	36.2238	44.4741	41.7019	16.3459	18.1037	23.6253	26.3751	22.3697	37.6458	22.8235	24.9329	32.4182	30.8571	45.905	49.9079	14.7499	22.1278	20.8534	15.193	22.5963	29.2626	12.62	25.2552	16.6343	25.4047
RNF115	22.8695	14.3141	16.3302	18.4905	16.3157	15.2843	23.0212	25.9897	22.2063	29.6781	41.2442	28.4505	22.7834	25.3107	22.5984	25.3782	18.0042	26.9223	36.9841	42.869	38.8428	49.0079	44.8901	39.2048	15.9606	4.58471	12.4164	13.3486	15.1106	13.6553	12.2512	13.8385	16.619	16.0927
PRKAB2	242.44	247.995	273.527	184.793	348.062	105.63	188.762	155.782	178.937	268.708	117.259	184.503	124.84	99.7708	169.016	156.781	207.707	292.18	46.4546	62.8206	55.1812	78.1364	63.4159	60.5427	176.235	81.1456	86.3694	51.0686	107.067	100.092	81.6044	73.2282	82.7884	67.2096
HMGCS2	0	0	0	0	0	0	0	0	0	0	0	0	0	0	0	0	0	0	0	0	0	0	0	0.284147	0	0	0	0	0	0	0.0835289	0	0	0
CASQ2	0	0.356495	0.493535	0	0	1.97694	0	0.223216	0.335231	0.397496	0	1.07713	0.08577	0.471512	1.07352	0	0.0912936	1.87339	0	0	0	0	0	2.46542	0	0.0792937	0	0.578709	0	0.396096	0	0.283607	0.0575041	0
SYT6	1.32822	0.160636	0.296537	0	0.86201	1.25156	0	0.402363	0.100694	0.300474	0.438203	0.636257	0	0	0.0608486	0.62389	0.931662	0.904562	0.19053	0.0916154	0	0.144479	0.543249	2.09667	0	1.00057	1.58059	1.59945	0.192202	0.37895	0.563307	0	0.635731	0
SLC16A4	0	0.0425614	0	0.188124	0.0717162	0.607348	0	1.06338	0.591783	0.280638	1.13743	1.0724	0.382337	1.49826	0.625127	0.567042	0.436026	0.0639056	0.64395	0.45649	1.06989	0.587047	0.588821	2.36372	0.191813	0.454457	0.468494	0.217168	0.360191	0.314502	1.58869	0.501076	0.816955	0.703686
LOC104971599	0	0	0	0	0	0	0	0	0	0	0	0	0	0	0	0	0	0	0	0	0	0	0	0.077016	0	0	0	0	0	0	0	0	0	0
TAF13	1.74775	2.559	4.15678	2.49351	3.09006	3.06344	5.85838	3.41824	2.92329	7.52432	10.2374	9.11197	4.10452	5.76255	2.46592	1.83073	2.09705	1.15265	13.9617	16.2927	7.00906	25.1648	12.216	27.7463	2.40243	8.34811	17.1311	26.1907	7.67483	15.9223	10.1691	13.3005	26.1977	3.49714
DPH5	3.5925	5.57694	7.9804	7.21355	5.05176	5.43468	9.12874	4.44993	3.34145	4.91597	5.06655	4.15607	8.78674	5.11028	4.39684	2.30062	7.73491	1.11151	4.39024	2.68434	5.73339	6.56877	3.55401	15.4651	3.66963	6.05957	2.61189	5.28772	3.47211	4.19482	3.11488	4.24037	7.45142	9.5948
SASS6	9.53493	10.9276	11.4769	13.9069	7.78884	13.6464	12.2887	12.7996	8.74053	13.2447	17.623	12.7508	8.10724	10.4162	6.82876	7.06876	12.1585	5.15251	30.7979	20.4983	29.1711	22.0932	29.0217	23.6347	20.9782	10.0506	10.6562	15.8961	9.0851	5.11355	9.68265	9.88293	23.7452	14.8538
LOC100297337	0	0.184705	0	0	0	0.146326	0	0.231304	0	1.09839	0.549611	0	0	0	0	0.410088	0	0	0	0	0	0.664522	0	1.5857	0.936381	0	0.751926	0.514008	1.06077	0	0	0	0.71505	0
EVI5	12.0772	23.3355	17.7187	12.1651	18.3952	21.0549	7.36383	14.3056	10.8337	16.6829	26.5786	19.7226	13.6222	17.3274	21.0387	16.0936	12.3414	28.6954	24.9952	24.292	19.5598	12.6026	13.9797	30.5943	15.5336	14.0594	25.186	15.1519	10.1793	14.9256	13.9041	13.017	14.004	9.75051
LOC507055	0.0449028	0.138804	0.461199	0.0368832	0.0350781	0.0219888	0.617496	0.591011	0.0696115	0.0412688	0.165212	0.129875	0	0.0338898	0.0668755	0.0924519	0	0	0.856106	0.0671172	1.06192	0.0998754	0.881003	1.2314	0.0469093	0	0	0.115881	0.119574	0.0925328	0.0584009	0	0	0
LOC511531	0.151816	0.26279	0	0	0	0.0892223	0	0	0.0470695	0.0558129	0	0	0.0258171	0	0.0904411	0.0595798	0	0	0	0	0.0760111	0.0675321	0	0.383846	0	0.300607	0	0	0	0	0	0	0	0
GTF2B	8.12024	9.44938	7.70374	2.3862	3.48634	4.21083	1.07549	3.45138	9.63725	2.45835	5.3697	3.14672	5.43076	5.0473	9.64605	5.1721	4.83973	2.98179	3.50117	4.7741	10.9697	3.06912	8.00911	14.7412	7.8732	3.1532	4.9538	8.59265	9.23314	5.24954	0.750719	6.16008	4.28304	2.48572
RPE65	0	0	0.0280452	0	0.0320031	0.0200529	0.0292001	0.0317139	0	0	0.0376833	0.0296179	0	0	0.0305035	0	0	0	0.059168	0	0	0.0455672	0.0309097	0.214136	0	0	0	0.0705058	0	0.0415706	0	0	0	0
LOC104971707	0	0	0	0.153777	0	1.00852	0	0	0	0.86028	0	0	0.222753	0	0.278804	0	0	0	0.137265	0	0	0	0	2.4839	0	0	0	0.161032	0	0	0	0	0	0
LOC104971742	0	0	0	0	0	0	0	0	0	0	0	0	0	1.26918	0.0544423	0	0	0	0	0	0	0	0.110333	1.74612	0	0	0.183998	0	0	0	0	0	0	0
OMA1	12.7023	2.36761	6.90072	4.2033	8.62377	5.92514	3.53872	4.57819	5.19491	5.59041	2.05616	6.10837	4.28614	4.71848	6.03923	4.81786	0.641949	2.97974	8.43198	7.57633	7.49767	9.70806	2.33734	14.1485	6.93585	6.65988	2.47167	3.82436	3.29934	4.91178	5.27396	4.14968	2.89799	4.55866
NDC1	13.0881	11.3111	9.51745	13.4609	8.74431	17.2934	12.675	13.7443	10.4008	7.26007	12.9802	21.008	13.7478	11.601	8.93319	8.7659	6.91896	10.999	24.6197	14.4389	18.2342	16.8856	21.0344	28.4328	8.3944	13.1265	13.7149	11.4716	16.1855	14.7053	9.9768	12.2484	18.8104	17.9995
LOC101903478	0.540458	0.668229	0	0	0	2.11752	7.30127	6.6945	11.4503	11.259	7.29076	1.04207	0.428722	1.08778	0.804902	0.98908	0	0	7.66146	4.84687	14.8314	7.61303	16.0404	7.01162	0.752811	0	1.36016	4.0291	1.59903	0	0.937211	1.06321	1.72461	0.883744
SLC2A1	43.6247	31.84	27.3699	68.7748	41.2192	37.9224	74.1478	84.4617	63.9987	55.0172	75.3411	82.3788	54.2448	61.5209	40.4892	46.057	81.6816	85.868	100.447	100.385	126.462	141.371	119.247	69.5172	70.0574	53.2504	76.2764	43.0472	50.5409	52.2874	39.6147	88.9896	53.0161	48.2833
LOC104971833	0.462176	1.14288	1.05481	1.60295	1.92566	1.55931	0.14866	0.636095	2.06982	0.566368	1.88932	1.3367	1.64981	1.31782	2.52383	2.60794	2.1463	0	3.84068	2.60971	0.989471	3.88336	3.95237	8.17641	3.86263	5.93149	2.06783	3.71055	1.45858	2.75132	4.00731	2.92968	4.79314	0
MYCL	1.34882	0.448987	0.473587	0.142034	0.216137	0.66058	0.125136	0.85679	0.562945	1.20789	0.57258	0.725189	0.576127	0.809209	0.978642	0.261074	1.24838	0.192598	0.811485	0.672013	1.2722	0.730758	1.27873	4.09943	0.469689	1.36963	1.3056	1.16024	0.859532	1.06901	1.57433	0.476252	2.19346	0.381722
TRIT1	6.07777	8.31834	12.1947	4.21825	18.8908	4.39326	21.5461	20.1293	15.7703	25.6296	17.6972	6.39203	12.2207	9.37082	7.35746	5.84393	3.21076	12.6704	27.6442	21.132	7.34409	17.7106	15.0579	30.4168	18.6746	3.11051	10.7971	12.9163	3.05791	24.1106	14.7102	17.3912	18.8239	16.5814
MYCBP	9.69433	29.848	36.181	54.0252	29.1057	90.6739	59.4294	21.7794	38.3076	35.29	40.5617	73.6681	20.5824	20.3727	18.9672	25.0467	47.6677	14.8206	103.696	103.418	101.553	89.6287	94.9507	97.1858	46.8647	35.7563	46.4033	52.3229	43.8669	39.5614	44.4997	34.4027	42.7628	56.4143
C3H2orf82	0	0	0	0	0	0	0	0	0	0	0	0	0	0	0	0	0	0	0	0	0	0	0	0.222825	0	0	0	0	0	0	0	0	0	0
UGT1A1	251.694	164.474	148.273	211.573	123.949	355.705	234.582	196.026	109.981	200.147	162.799	169.716	217.078	228.567	192.571	215.66	180.382	149.595	607.774	366.776	462.03	439.384	421.72	483.877	208.955	449.931	353.473	286.246	440.901	347.478	249.876	297.502	319.111	228
AGAP1.1	6.87887	7.70275	7.90896	5.75715	4.61345	5.65726	2.81794	5.62685	2.81684	0.715722	3.22318	4.50452	7.60594	6.66134	6.37876	6.05691	10.4793	3.072	2.42674	1.35796	5.39946	2.45371	2.05661	0.688838	2.91518	3.74783	4.24633	4.075	5.99046	10.698	4.89526	1.97879	1.16483	4.69558
DUSP28	9.29092	6.58949	8.05301	8.42022	6.15756	4.78025	7.21169	9.32687	6.99573	6.56852	6.23542	13.9966	4.34917	8.72319	5.89971	12.8084	12.9567	6.1409	10.0315	9.43093	7.15357	10.9907	10.1999	16.4728	8.95947	3.03243	9.14738	3.44269	3.91487	5.42799	3.39934	7.11013	5.7666	2.15363
ATG4B	12.2239	12.508	9.15285	4.94639	5.551	5.3084	8.193	7.45885	9.98832	8.08017	0.664625	5.05057	10.3177	10.6351	5.82922	7.76916	2.28796	0.670712	14.8353	8.55043	4.11363	11.7859	3.90757	20.5602	3.14536	3.17955	1.66701	2.79707	11.6517	11.6639	1.25306	3.5538	3.74696	4.57861
LOC101907324	0	9.60599	0	0.337994	0.0535748	0	2.08432	0	0	0	0.292059	0	0	0	0	0	0	0	0	0	0	0	0	12.4314	0	0	0	0	0	0	0	0	0	0.168208
LOC520216	0.0717685	0	0	0	0	0	1.97373	0	0.111257	0	0.132021	1.19352	0.0426982	0.108337	1.28262	1.08357	0	0	0	0	0	0	0	2.6663	0	0	0	0	0.127403	0	0.933406	0	0.171761	0.176031
FCRLA	0	0	0	0	0	0	0	0	0	0	0	0	0.121215	0	0	0	0	0	0	0	0.103146	0	0	0.180221	0	0	0	0	0	0	0	0	0	0
PIP5K1A	32.0693	37.5246	35.4049	28.3215	31.2967	41.3996	27.6022	28.587	30.7316	33.4511	22.1671	30.0404	30.8453	26.3644	26.997	28.0152	30.8637	51.4601	43.6758	38.9873	26.0018	49.2857	45.8813	71.497	33.4615	28.0126	29.6011	24.9482	31.0567	28.8743	32.7693	30.8532	35.3039	47.5584
ANXA9	0	0	0.154302	0	0	0.110584	0	0	0	0	0	0	0	0.0850445	0	0.0774483	0	0	0	0	0	0	0	0.299036	0.111432	0	0	0	0	0	0	0	0	0
VPS45	2.41809	2.87251	3.44109	2.99893	3.40772	2.32208	2.09316	5.76287	3.34431	2.26599	6.58505	0.891338	4.28767	6.47728	4.378	4.39276	1.8015	3.43271	3.72	4.00405	2.15934	3.53273	5.54532	6.62651	3.36819	2.89471	1.49172	3.87466	3.57731	2.296	3.63824	6.29613	3.5744	5.46599
GPR89	3.89175	2.38299	1.52263	1.4614	1.44777	1.99675	2.95065	3.09896	1.43644	1.63512	0.54545	0.482386	3.66049	3.86052	2.37359	1.93317	0.56331	1.54813	5.21794	5.76152	2.98647	3.37989	6.0409	4.39324	1.93602	1.4678	3.63789	5.48375	4.21096	3.05504	1.73538	2.18742	2.57243	1.63638
TTF2	18.7883	10.6991	27.6576	18.1947	20.3514	10.0156	20.4223	27.1886	11.4823	14.1796	15.287	23.7996	22.3344	26.6162	16.9772	27.6476	7.96238	21.9835	37.0104	30.2427	24.9835	26.8005	26.3088	25.1527	17.1366	15.5009	15.8221	26.076	24.9505	17.3105	11.4189	32.4831	32.6864	32.4357
SLC22A15	0.209057	1.4438	0.715687	0.0666918	0	1.43339	0.188003	0	0.0596106	0.0706837	0.192284	0.333954	0.0760378	0	1.70049	0.290535	0.219295	0.291067	0.7111	0.0955167	0.404549	0.428072	0.604688	3.60596	0.321667	0.126909	0	0.198565	0	0	0	0.131401	1.03092	0
DDX20	23.0608	21.8634	40.3976	25.0876	43.7423	32.5165	52.8556	45.2664	31.2206	43.4877	27.3581	37.7967	25.7544	24.5548	32.8612	16.7375	53.5647	32.1691	75.6198	89.6778	64.3518	91.8506	49.8976	137.074	25.8484	24.9783	17.8789	19.8747	11.5112	24.9001	24.7538	43.0586	29.8728	23.8302
RBM15	8.29715	8.41883	5.86614	9.65537	6.38796	7.47926	3.08943	4.53828	6.64091	6.5758	5.72361	5.54277	11.3214	10.0516	11.0138	11.6978	8.1098	7.95251	4.25422	7.66113	5.81872	3.54372	4.10573	4.89286	10.0183	5.80371	8.51141	5.63729	9.47249	5.76109	12.0422	5.44082	7.59037	11.1709
PRPF38B	13.6506	29.0339	39.1378	27.966	25.3909	58.0994	33.4012	31.1062	51.6126	28.9379	34.266	23.7939	29.4158	35.9992	22.2358	33.4298	49.7824	43.8941	56.8077	50.4922	54.547	43.0114	67.8403	72.6641	38.283	42.1662	28.9354	24.1832	41.9021	22.4363	43.0634	23.0178	41.6148	62.5791
CDC14A	6.05276	5.45013	5.87468	4.29581	4.43355	16.8324	11.7827	3.56659	2.44601	2.56664	8.37342	10.3339	5.26973	4.82995	6.33275	6.52642	7.24904	9.49187	12.6137	11.9496	10.4498	3.30371	5.52534	19.528	8.82945	3.96655	4.9701	3.27982	1.91404	2.07427	8.39317	2.37086	13.6358	10.2905
SNX7	14.3733	11.0413	14.0587	8.23772	33.2031	18.8974	20.6674	14.936	31.3888	26.0708	21.1705	46.6139	15.2849	21.4094	16.0011	21.5646	23.7676	22.8713	38.865	39.9716	16.9807	47.3711	22.3399	73.0772	19.8524	19.8571	15.0222	32.4516	5.84939	23.5179	12.6702	53.2666	79.2025	46.3838
RPAP2	7.48925	3.27109	7.659	6.39132	3.81516	4.59978	7.07003	9.35294	5.09495	8.2248	5.69803	6.012	5.5995	6.71077	7.17515	9.454	5.09131	15.7131	20.8375	8.08216	12.5359	15.6653	14.2374	23.2922	7.59911	13.2665	11.336	5.58115	15.221	9.29901	13.8715	2.86131	3.37526	11.0668
PKN2	14.0369	14.1358	15.484	16.5421	18.7275	24.506	12.7607	17.903	15.6998	18.6253	28.9028	14.2363	13.2125	21.6904	20.8175	17.0837	9.75161	20.5763	42.6311	38.2834	53.6962	42.0497	42.9036	51.5933	24.5696	23.5999	28.6369	25.3999	18.7676	30.6656	15.7433	18.8849	16.4325	21.9556
WDR63	0.0206353	0	0	0	0.0322414	0	0	0.0319504	0	0	0	0.0298406	0	0	0	0	0	0.0620159	0.060522	0.0308432	0	0	0	0.567889	0	0.068099	0	0.0355005	0.0366317	0.0917896	0	0	0	0.0506135
LOC101907544	0.285107	0	0	0	0	0	0	0	0	0	0	0	0	0	0	0	0.0984797	0	0.0380091	0	0.227002	0.0576472	0.469373	0.504385	0	0	0	0	0.0460109	0	0	0	0.124061	0.0635727
EFCAB7	1.08629	0.246018	1.48753	0.926211	0.621788	2.18557	4.37707	0.718873	1.09232	1.58428	5.12448	1.06143	0.595577	2.52618	0.691461	1.02702	0.780867	1.2005	4.76931	1.78447	5.70843	2.02453	4.20399	4.15519	1.31574	1.48062	0.738883	0.855802	0.738541	3.69025	1.55274	3.72139	3.30244	1.70818
ALG6	12.9369	12.5117	11.5422	11.3789	8.07056	9.31402	5.09763	5.41664	14.7409	1.81263	3.88714	5.26266	10.5044	9.56935	9.9656	11.3758	4.28204	2.35364	14.461	6.84322	19.0827	9.55634	20.3027	14.6209	2.10941	4.57151	4.19532	6.42241	6.04353	5.61225	4.21398	3.51032	6.74293	6.853
LOC100847503	0	0	0	0	0	0	0	0	0	0	0	0	0	0	0	0	0	0	0	0	0	0	0	0.101127	0	0	0	0	0	0	0	0	0	0
LOC100294994	0.0418302	0.0258597	0	0.103082	0.196072	0.0409728	0	0.0323837	0	0.269116	0	0.0907356	0.223979	0	0.0622976	0.114829	0.39734	0	0	0	0.293086	0.0465182	0.0315633	1.44304	0	0.483157	0	0	0	0.0430985	0.16321	0	0	0
PRPF38A	6.61058	4.4779	5.25438	4.68918	6.37389	6.97621	6.15808	7.02514	7.59719	6.40974	5.20101	6.8338	5.28662	7.13357	6.91766	4.91554	1.73928	7.61054	11.3527	12.7383	8.70222	13.7447	9.77295	15.22	6.07614	11.4633	10.2328	7.59724	9.67964	7.57396	5.7434	8.95224	9.47319	6.27434
LOC104971771	0.510155	1.30658	0.781752	3.8713	1.48031	3.97379	3.04158	3.00912	2.61735	8.28341	3.82084	1.84433	4.10466	2.71366	3.2019	4.11795	0.64612	1.35293	4.48876	3.10454	8.85099	8.34785	5.84744	6.57551	1.97953	4.40937	0.825365	3.59422	2.04844	5.78185	4.83405	2.60457	5.14537	3.03885
LOC101906703	0	0	0	0	0	0	0	0	0	0	0	0	0	0	0	0	0	0	0	0	0	0	0	0.507303	0	0	0	0	0	0	0	0	0	0
NASP	100.33	58.7023	56.693	97.1859	88.7734	75.5053	62.4987	98.5797	96.956	74.2823	111.031	81.5785	113.536	122.909	104.783	76.3171	74.4903	20.7025	232.9	177.414	201.475	218.162	167.265	171.723	85.0798	90.6851	72.0494	187.02	48.4352	117.209	103.849	243.384	264.163	163.796
LOC104971834	0	0	0	0	0	0	0	0	0	0	0.290786	0	0.250789	0	0.156947	0	0	0.146725	0	0.0787574	0	1.05475	0	3.35583	0	0	0.132609	0	0.0935381	0.325736	0	0	1.00884	0
LOC783239	0	0	0	0.657328	0	0.964698	0	0	1.04967	0.67889	0.0566169	0	0.219732	0	0.275023	0	0	0	0	0	0	0	0.0928942	2.17797	0	0	0	0	0	0	0	0	0	0
ZMYM1	10.6543	8.93788	8.85799	10.6566	5.21184	14.8101	15.6375	13.3497	7.67101	16.0532	9.75031	14.0021	7.09027	10.2816	9.29276	9.47494	12.1462	13.3989	13.5342	15.8294	20.4253	12.294	21.9703	30.1076	16.4775	17.4379	16.1097	11.1047	15.4542	13.3946	19.1418	11.2664	14.134	15.1994
LOC104970664	5.60333	12.1838	7.14381	13.967	7.24541	19.872	9.78849	11.3684	11.0826	15.9824	20.6151	28.7794	22.7609	10.5001	37.6965	53.0407	42.5802	16.679	29.4682	27.436	52.798	32.2309	43.4467	79.3033	8.47779	20.4046	14.5881	10.3047	25.039	14.7317	11.5596	16.7247	8.3236	17.0611
LOC104971926	1.17908	0.182222	0	0	0	0	0	0	0	0	0	0	0	0	0	0	0	0	0	0	0	0	0	1.95557	0	0	0	0	0.13082	0	0	0	1.0582	0
C1GALT1	15.8887	10.228	14.322	20.3556	15.5423	19.6318	21.9386	13.8771	10.6772	15.2728	20.5633	16.9162	12.7033	15.5636	14.6971	13.7048	11.7694	4.85072	25.6937	25.158	20.6657	17.7602	17.7075	26.4967	23.0707	10.4319	10.1615	17.547	18.3068	7.2076	7.48852	17.2739	13.0456	18.1449
ITGB8	0	0.0274359	0	0	0	0	0	0	0	0.0815771	0	0.0641775	0	0	0	0	0	0.0617899	0	0.0663338	0	0	0	0.117769	0	0	0	0.0381751	0	0.091451	0	0	0.0531064	0
LOC497208	8.86306	6.68002	4.66799	17.3716	11.7578	9.72719	9.10486	18.7223	10.5491	5.36751	17.4872	23.5874	14.0818	12.1557	13.0656	22.1938	26.1487	11.2833	14.6386	11.8054	15.5925	20.9144	13.2589	41.3499	18.0613	12.2685	22.079	11.9283	1.46147	4.45324	26.0657	20.6749	41.5305	7.00445
CACNA2D1	1.9701	1.16139	2.32811	2.55441	2.7681	0.906883	4.38736	3.38614	4.23162	3.04179	2.23173	2.71768	1.24672	2.48197	1.83183	2.51046	1.70616	1.51133	2.90987	2.66038	2.57817	1.72177	2.67401	4.449	1.65056	4.00661	2.78516	2.29314	3.89335	2.69736	2.31443	2.37202	2.12846	2.48637
LOC104972024	0.746669	0	0	0	0	0	0	0	2.01606	1.37299	4.31152	0	0	0	5.81108	0	0	0	0	0.777536	0	3.47092	0	23.7856	0	4.93003	18.798	12.2078	0	0	1.94291	11.4179	0	0
STARD3NL	8.70355	6.14925	4.04371	8.42606	4.69482	8.11918	7.34874	13.075	10.8421	4.47576	10.9596	5.39407	5.60963	3.59738	6.32678	6.32861	7.48002	4.7606	16.0303	11.1506	21.4163	4.49381	20.3274	14.5727	2.16487	2.39357	1.69496	3.38684	0.827705	3.52292	3.23419	2.03833	7.19127	3.8121
WNT2	0	0	0	0	0	0	0	0	0.0443147	0	0	0.0413382	0	0	0	0.0392361	0	0	0	0	0	0	0	0.202288	0	0	0	0	0	0	0	0	0	0
DPY19L1	1.97421	2.35787	3.43279	3.94941	3.03129	4.82786	3.65303	2.76451	1.22448	3.28259	2.0527	1.97843	2.47204	2.81554	2.25182	3.67844	2.51439	0.274568	6.26335	5.4354	6.84785	2.30272	6.30336	6.86195	1.25609	2.60721	2.63609	5.54078	1.71174	2.72455	5.047	3.47863	3.82136	3.70691
INMT	0	0	0	0	0	0	0	0	0.153651	0	0	0.143331	0	0	0	0	0	0	0.14535	0.296293	0.173615	0	0.299154	0.350693	0	0	0	0	0	0	0	0	0	0
HIBADH	6.88763	2.85351	6.07379	1.06638	0.732459	10.5259	6.3679	8.76602	3.24233	0.861711	4.1128	1.92945	2.91777	5.82454	2.63156	9.1567	0.27403	0.401659	8.14385	5.98285	3.66361	3.68941	1.79586	12.1212	2.41103	2.49911	1.81508	4.34268	3.77689	1.63479	1.876	1.0641	7.59468	0.79604
NPVF	0.653708	0.119168	0.0879879	0.422248	0	1.60491	0.558028	0	0.0996089	0.276005	1.65479	0.0929183	0.94403	0.906201	0.957953	0.947991	0.122069	1.88058	1.17784	0.0960403	0	0	0.0969677	7.70286	0.134252	0.636175	0.161709	0.110542	1.5969	0.309412	1.7004	0	3.15269	1.70791
LOC104972149	0.701021	0	0	0.135492	0	0	0	0	0	0	0	0	0.196267	0.497982	0	0	0	0	0.544249	0.246542	0.650085	0.183432	0	2.48037	0	0	0	0.28377	0	0.509842	0	0	0.29607	0
LOC100848952	0.114864	0.710094	0	0	0	0.292524	0	0	0	1.14014	0.0845186	0	0	0	0	0.283783	0.174572	0	0.0336888	0.103011	0	0	0	1.58501	0	0.0758128	0.462521	0	0	0	0	0.0903856	0	0
LOC101904817	0	0	0	0	0	0	0	0	0	0	0	0	0.343261	0	0	0	0	0	0	0	0	0	0	2.5518	0	0	0	0	0	0	0	0	0	0
FSCN3	0	0.0461152	0	0	0	0.328817	0	0.0953588	0	0	0.068612	0.267185	0	0.22522	0.333303	0	0	0	0.0546964	0	0	0.0829577	0.185886	1.97964	0.0779308	0	0	0	0.264857	0	0	0	0	0
CCDC136	6.06557	17.5024	4.90971	8.6463	7.19275	18.2155	19.8827	8.01386	24.2046	15.2408	6.92222	4.6281	6.04312	13.3183	26.26	27.4127	35.2714	8.92066	23.7508	15.6092	4.26014	8.78888	12.6543	48.2092	11.3809	8.40843	11.9112	9.51557	19.1553	4.34726	12.9923	23.1212	32.347	24.3308
IRF5	5.13387	10.3599	10.6469	8.84635	10.4967	3.52441	2.84081	5.14267	10.3099	5.64274	3.24008	2.61985	7.84414	6.98887	9.7807	6.07831	9.27345	13.2425	0.902864	3.08397	3.51493	2.08037	3.98708	1.8251	4.31094	3.46161	6.65697	1.25536	14.4277	8.00882	0.589053	3.76199	2.56488	4.62876
LOC104972247	0.931256	1.25264	0	0.235374	0.76749	0.34081	1.7775	0.316902	1.17396	0.376218	0.865956	0.917522	0.474896	0.633364	0.594394	1.26416	0.466596	0.227971	1.11054	1.33075	0.537768	1.04701	0.355204	2.42598	0.0855271	1.48597	0.0515095	0.158451	0.0726665	0.379579	0	0.161055	0.538817	0.225905
LOC104972258	0	0	0.526863	0	0	0	0	0	0	0	0	0.139097	0	0	0	0	0	0	0	0	0	0	0	3.23317	0	0	0	0	1.02451	0	0	0	0.460405	0
LOC100299076	0	0	0	0	0	0	0	0	0	0	0	0	0	0	0	0	0	0	0	0	0	0	0	2.76715	0	0	0	0	0	0	0	0	0	0
LOC785133	3.58657	10.748	4.03726	7.63996	7.40842	2.02447	9.01884	6.25915	6.78504	6.36919	0	0.703256	6.54608	10.1398	14.3495	5.84058	1.84777	5.24746	12.4358	15.8552	7.18747	3.2449	6.88035	16.9918	11.304	4.01224	6.57847	6.90231	0	4.13374	0.790613	1.7938	8.0744	0.447306
TMEM139	6.16647	2.95211	5.55499	9.40437	1.19723	2.49321	12.9178	9.9799	4.61169	16.5734	6.30154	13.4924	7.37809	7.84323	2.75395	3.92284	9.47582	3.76535	15.5943	15.4114	4.04957	10.8259	21.7653	31.1217	3.4086	3.12373	7.82712	9.00655	0.844079	1.76473	4.58193	8.43737	9.37558	3.2414
LOC787500	0	0.673365	0	0.511271	0	0.304827	0	2.16834	0.723658	0.286023	0.286239	0	0	0.469775	0.347609	1.38824	0	4.54955	0	0.116289	2.45305	0	0	4.81739	0.812782	0	0	0	1.65736	0.160321	0	0.153054	0.558599	0
AGAP3	11.2667	18.6403	15.719	11.3438	9.23825	9.49947	10.3272	7.84765	6.43292	9.52501	7.37853	8.08186	11.7306	10.0962	15.3698	7.22053	13.6481	17.536	4.00616	3.14333	4.97487	5.95194	4.30924	3.10199	6.60226	9.61925	8.64163	4.66415	20.8095	13.7649	6.58983	3.48391	2.21196	11.8734
MTERF1	0.6324	0.11584	2.02065	2.1164	2.81792	4.51966	2.78001	2.39355	2.94112	0.172217	1.89581	1.62853	3.65099	2.65177	3.17436	2.66834	1.77989	1.63054	2.91961	6.09161	7.344	9.63761	8.62474	7.25149	2.83842	4.04489	0.943147	3.46543	3.20163	3.04771	0.548323	1.10587	2.07408	1.78094
TMBIM1B	0.301157	0	0.137767	0.494761	0	0.0421406	0.145623	0	0.133388	0	0.237425	0.55993	0.0598492	0.259774	0.512586	0.236203	0.653864	0	0.59007	0	0.176211	0	0.844035	2.05501	0	0	0	0.259582	0	0	0	0.846353	0	0
ASNS	102.524	36.4127	102.083	95.0057	109.148	182.632	252.179	80.9277	99.4123	66.9449	78.9524	180.819	59.0428	81.2256	125.944	83.5588	209.54	150.395	105.195	184.639	98.3029	63.7141	131.159	277.697	210.151	86.0233	129.011	90.0913	60.0721	38.1107	97.6092	114.159	92.4541	71.9069
RPA3	3.9591	0.316193	4.20262	0.420169	0	0.228115	0	2.77195	0	1.41032	0	0	0	0.386043	6.28472	0	0	0.356062	0.375031	0.38227	0.895952	3.98183	1.54382	9.50157	0.26716	0	2.5746	0	0.226984	2.10806	4.65678	4.02502	4.89668	4.39112
SNX13	2.15796	1.16674	4.67796	2.92032	2.76593	2.57946	1.66234	1.59701	1.71235	2.68927	4.4541	2.65517	2.52421	1.82199	1.98278	1.43578	1.27853	1.52772	3.46495	3.82682	6.77833	7.77701	4.81316	4.69768	3.30135	1.08634	0.699575	2.52954	0.92199	2.69822	1.27486	1.78443	1.29552	2.15307
TWISTNB	10.5958	14.8003	16.7839	11.3854	17.0027	7.74185	10.86	12.8586	19.9773	20.8453	15.5931	15.7366	22.7621	21.0956	15.3537	21.8542	6.09327	4.30611	48.4628	33.1299	9.43047	50.0629	44.4269	30.6001	15.4371	14.932	17.0087	26.3084	19.8263	12.9824	14.6	18.1402	18.0936	19.5268
LOC104971992	0	0.444999	0.0448044	0.537533	0.715705	0.384582	0.189436	0	0.202888	0	0.120377	0.515758	0.73971	0.395124	0.292372	0.359272	3.48091	0.728876	0.239908	0	0.573123	3.4203	0.98754	4.74648	0	0.107977	0	1.01321	0	0.134845	0.76597	0	0	0
CAPZA2	17.7016	8.61876	8.04138	6.3854	11.2215	5.0485	16.8163	8.89617	8.44851	6.60083	16.5534	17.0451	10.9587	19.8335	6.4177	19.5995	7.54445	3.29395	33.7031	36.5616	22.2006	30.3503	20.5294	32.8856	4.23696	10.4566	7.12363	5.66912	5.84976	8.96678	4.72534	8.22791	17.7951	8.28979
2018-09-07	145.994	208.769	182.297	126.245	124.669	118.095	185.769	172.902	188.056	146.295	157.286	183.97	129.228	138.826	139.089	98.5667	138.815	85.7891	344.226	265.513	286.085	369.495	321.991	232.773	180.178	157.148	143.05	165.301	198.475	184.457	124.747	191.105	163.96	237.453
TAX1BP1	9.88694	16.5673	17.4004	16.3599	11.2945	23.1057	30.9383	18.5897	16.7331	27.0021	22.4949	24.7324	11.6436	16.9357	16.3193	16.3089	21.125	10.6798	44.9179	47.6169	25.2378	31.0918	31.709	35.7011	22.0865	22.216	22.5732	11.2203	13.8467	12.9468	23.0278	13.8525	14.6691	26.7531
IGFBP1	0	0	0	0	0	0	0	0	0	0	0	0	0	0	0	0	0	0	0	0	0	0	0	0.0876987	0	0	0	0	0	0	0	0	0	0
RAMP3	0	0.296838	0	0	0	0.0469523	0.0694329	0.14865	0	0.0882009	0	0.138828	0	0	0.142978	0	0	0	0.0703475	0	0.168179	0.32039	0.144881	0.679666	0	0	0	0.0816901	0	0.0988875	0.12485	0	0	0
HECW1	0.317424	0.154608	0.671759	0	0.0300579	0.27323	0.0278455	0.0297867	0.164026	0.565793	0	0	0.0114454	0	0.0143254	0.05281	0	0.0267847	0	0	0.0336977	0	0.014516	1.2082	0	0.0317436	0.87148	0.0165481	0.153679	0.0594633	0.0250203	0.0378453	0.0920823	0.0471858
ZNF800	8.31634	9.88824	11.2357	13.4618	15.6367	19.4103	15.3904	17.8054	18.2359	35.8701	26.7238	16.9159	13.9165	12.3787	17.6868	12.6999	17.8465	31.6781	30.1222	32.693	34.5878	24.0574	34.9616	31.3915	20.8922	12.395	15.8482	11.5627	15.6224	15.1361	21.8292	15.4708	33.0316	16.1119
LOC101905297	0.242975	0	0.443627	0.266117	0.379634	1.03131	0.11723	0	0	1.191	0	0.995532	1.54193	0.550166	0	0.555828	0	0	0	2.66325	3.19204	0	0.122226	3.58208	0.676886	0	0.611491	0.905685	0	1.16826	0.632016	0	1.16301	0
ZC3HAV1L	3.5419	2.66936	6.82305	4.38234	2.1616	7.90582	3.36427	1.21678	2.88251	2.01409	3.05401	3.72094	2.14674	2.92381	3.46169	1.18486	1.42975	2.8046	4.9992	5.16155	8.45304	6.10511	9.62114	6.32465	5.22638	4.56579	5.87758	5.61725	1.92545	4.78958	2.33193	9.13026	10.261	4.45221
LOC104972326	0.0466587	1.49992	0.255666	2.06988	1.34868	1.14256	2.43128	2.67301	0.723411	0.943424	1.20174	0.404885	3.66443	2.18349	3.0575	4.80331	5.05271	0.129925	4.85807	3.4524	1.30777	0.726465	1.72538	5.40666	0.536279	0.923877	1.35042	1.56528	0.248485	0.673069	4.24788	0.505028	2.79171	1.71669
METTL25	0.0970202	0.239914	0.664279	0.318783	0	0.126709	0.0468102	0.901322	0.150403	0	0.713891	0.187067	0.153924	0.146455	0.385312	0	0	0	1.89703	0.918424	1.30291	1.43858	3.26993	5.72132	0	2.0278	0.651119	1.16838	0.11482	1.46611	0	1.52689	1.93496	0.396613
LOC784883	0	0	0	0	0	0	0.916591	6.53659	7.13353	1.16401	0.155319	2.99142	0	0	0	0	0	0	2.41447	1.70371	5.76799	4.8826	6.24357	4.92928	0	0.13932	0	0	6.44509	0.695948	2.52568	1.24575	2.62693	2.79579
SOCS2	6.49024	4.26428	8.88749	5.66611	7.00536	8.32272	12.8431	14.8552	9.33223	12.5641	11.9391	19.0884	15.035	8.14068	13.3082	3.9592	6.67112	1.65882	25.4266	34.2106	41.5202	46.2347	19.2578	36.8311	6.35444	5.17357	12.783	12.4063	10.9649	12.1465	19.1658	5.61291	9.75495	10.3047
LOC100336907	0	0	0	0	0	0	0	0	0	0	0	0	0	0	0	0.0374463	0	0	0	0	0	0	0	0.048265	0	0	0	0	0	0	0	0	0	0
LARP4	4.8217	7.69769	3.3376	5.83225	5.71231	7.62924	2.91435	3.32262	6.85865	2.77578	3.94751	5.44019	4.38177	5.75881	4.8136	5.09082	5.33503	6.71322	6.79892	4.63301	6.40403	7.89581	7.23652	10.733	6.19958	4.45892	5.66731	3.82853	6.72529	5.623	3.9969	4.89907	6.59406	9.55217
SLC38A1	0	0.539461	1.54639	0.0210824	1.70428	1.37009	2.30324	0	0.497337	0.684065	2.2426	0.167015	0	0.15497	0	1.23295	0	0.964811	1.16676	1.07412	0.112391	0.0285418	0.232392	3.01943	0.160873	1.01639	0.93658	0.110385	1.73132	0.317322	0.166899	1.36323	1.0135	0.314756
CPNE8	0.303896	0.136375	0.705552	0.0453647	0.170782	1.15011	0.025812	0.941101	0.553115	0	0.40653	0	0.451712	0.204677	0.375546	0.297768	0.271129	0.049667	0.758691	0.72957	3.37929	2.02363	0.915321	3.64749	0	0	0	1.58612	0.0316593	0	2.75481	0.0543269	0.395512	1.4229
LRRC10	0.283995	0.25081	0.027778	0.0666522	0.538809	0.377521	0.117447	0.0628172	0.0628934	0.223725	0.410473	0.0880035	0.26551	1.83728	0.634429	0.974498	0.0770751	0.847294	0.565208	1.18248	0.142131	0.0451175	0.0612258	2.4762	0	0	0.153156	0.104695	0.144042	0	0.316592	0.19953	0.728222	0.0497552
TAC3	0	0	0	0	0	0	0	0	5.03235	0	0	0	0	0	0	0	0	0	0	0	0	0	0	23.67	0	0	1.63394	0.163328	0	2.26245	1.68879	2.55443	1.55381	0
GLS2	1.89989	1.78285	0.121901	3.12129	0.602937	2.1186	3.38137	0.137841	1.05843	3.11035	0	0.708968	1.1656	0.224013	1.85686	4.48206	0	0	1.87193	2.08521	2.49596	2.11282	4.56916	8.5605	2.60505	0	0.896492	3.98357	0.632345	1.48577	0.694926	1.58878	0.552147	1.16498
SPIC	30.1474	18.1856	4.06001	6.21941	8.70976	21.8182	14.0772	11.4776	10.8879	8.91837	15.0544	36.4561	13.6143	22.0792	11.6582	27.8216	7.3481	15.515	20.4185	34.1572	18.6978	6.99066	19.2787	64.2457	17.2228	9.39389	10.622	32.0352	7.5797	9.93364	24.5093	21.5399	47.4932	17.6364
LOC104972485	0.550801	0	0	0	0	0	0	0.262409	0	0	0	0	0	0	0	0	0	0	0	0	0	0	0	1.79894	0	0	0	0	0	0.261924	0	0	0	0
TOM1	31.7002	28.6768	30.8178	39.0185	38.527	23.7966	41.2638	18.1744	26.2045	31.1296	17.3954	32.8865	24.3665	32.493	38.5812	22.9671	25.9114	35.7524	8.1729	10.0834	6.21657	11.4441	10.8486	8.11867	18.1241	27.7194	22.3988	13.9201	50.7183	25.258	22.3838	16.1702	7.07493	39.6605
LOC104972509	0	0	0	0	0	0	0	0	0	0	0	0	0	0	0	0	0	0	0	0	0	0	0	5.7192	0	0	0	0	0	0	0	0.706634	0	0
MANSC4	1.28344	0.462624	2.61017	2.34084	1.96086	1.99188	1.99226	2.46149	6.11409	5.34286	4.01816	3.17257	3.28198	3.01164	2.26569	1.84815	5.53297	3.41299	2.14624	4.92117	4.05328	6.17098	5.21511	13.1401	3.89373	1.40201	2.48561	4.09343	3.30717	3.5949	2.9825	4.2894	3.74769	2.42027
ASUN	9.62174	14.8364	21.2642	14.4653	21.0579	11.7873	20.8804	15.9754	20.792	27.0855	15.9657	19.7369	16.9091	13.7194	9.87634	21.4846	18.7219	9.31329	18.0401	14.4539	10.9124	25.0742	15.2552	36.4878	20.0209	20.8812	20.8592	18.3802	11.1098	17.6854	14.6886	30.1038	14.1482	25.637
LOC617565	0.0286776	0	0.0392719	0.0942413	0.0448103	0.0280894	0	0	0.0444602	0	0	0	0.0682549	0.0432928	0.0427125	0	0	0	0	0.0428669	0	0	0	0.101484	0	0	0.0721822	0	0	0.0591013	0	0	0.0686423	0.0703489
LOC506828	0	0.0325015	0	0	0	0	0	0	0.224128	0	0.048356	0	0	0	0	0	0.749089	0	0.0192745	0.0196453	0.0230227	0	0	0.837082	0	0.0433751	0	0	0.0466645	0	0.102565	0	0.503293	0.0322379
BCL2L13	28.1533	43.1753	15.4634	18.8341	19.3387	13.6709	26.6519	31.3951	37.6813	46.006	29.61	38.7339	24.6482	19.5766	29.0872	21.8279	31.477	3.86904	44.3187	63.7616	28.8101	67.2982	46.8874	63.5924	10.0078	19.168	10.3671	9.36585	36.8895	24.3272	17.9222	9.75384	8.23274	21.1438
SGSM3	0.976054	1.20486	1.22918	2.69657	0.320568	0.9558	2.48822	1.6678	1.70959	1.13142	1.12161	3.87293	0.884977	0.813	1.03127	1.33765	0	1.30574	1.35396	1.99334	0	0.513375	2.05225	7.03261	4.07	1.26955	0.451808	0.264731	3.1579	3.18438	0.174215	2.37129	3.37585	6.22761
KRR1	12.7162	10.9692	22.1375	12.8747	14.2467	10.9348	22.0443	17.5141	20.668	22.5137	16.0027	16.5357	15.2775	19.1955	17.4334	13.6991	3.93268	10.3621	44.6682	29.0256	23.5692	28.1182	27.5208	49.9628	12.3576	9.02735	11.5979	15.5596	9.44949	19.805	17.6282	28.7487	19.2271	28.4698
NAP1L1	109.445	98.3585	191.122	135.568	110.049	115.584	178.658	120.757	174.33	174.286	140.657	162.558	114.257	135.649	111.937	96.5021	161.974	107.604	203.546	250.484	215.694	337.948	259.45	253.937	180.582	188.368	208.723	137.306	119.134	90.8691	173.198	107.768	120.83	219.642
OSBPL8	17.0183	25.0198	36.0873	20.3228	25.6888	16.4135	35.9139	48.9221	29.2879	29.5666	23.8041	27.4715	19.6185	26.5336	31.5449	13.2679	19.4785	21.3501	36.5649	25.9653	53.6003	55.8988	42.4395	61.2508	34.3288	22.3214	47.4737	21.9498	25.5744	28.5617	28.4742	28.7048	32.6795	53.7269
PPP1R12A	46.7351	48.6672	94.8177	74.2219	86.3162	70.395	64.3261	93.0178	72.8356	118.932	88.5705	69.2879	78.8941	74.8995	77.1158	70.9691	62.8227	77.1012	163.658	198.952	241.365	200.769	167.26	176.419	52.4827	45.4569	68.3738	42.4664	50.8916	56.1784	48.5233	74.8934	52.7611	59.2468
CEP290	2.13617	1.9268	1.94417	3.13533	1.67635	2.47425	1.55906	2.25087	2.34205	1.9143	2.46797	3.11887	2.15552	2.63008	2.27113	2.53364	3.48527	2.74377	6.48695	3.8597	6.5822	3.28933	3.17032	7.4956	1.93607	5.08285	2.46068	4.79765	2.73869	3.37989	2.5078	2.14903	4.541	3.80697
CCER1	0	0	0	0	0	0	0	0	0	0	0	0	0	0	0	0	0	0	0	0	0	0	0	0.0644299	0	0	0	0	0	0	0	0	0	0
CEP83	8.70046	10.2694	9.13905	6.3544	10.4662	15.6577	12.1051	3.28001	7.70989	4.56205	5.44411	12.9872	5.22043	4.26356	7.43392	7.62956	9.16063	4.52274	10.1568	20.2813	13.939	8.32911	13.71	21.004	13.5938	3.57217	4.59318	9.46066	5.713	3.67753	9.12329	5.06418	10.1977	13.4909
NR2C1	6.86765	7.37035	11.2696	10.0082	12.0656	6.93759	35.1033	14.0921	16.8657	17.2907	12.2228	23.8342	13.7755	11.513	8.75195	6.76683	11.2358	15.0688	24.3423	25.3735	23.3785	18.2377	22.6042	34.7524	9.99403	6.58682	9.24184	10.6151	9.02883	18.5425	9.10379	10.8924	11.0018	20.2535
AMHR2	2.04547	2.66352	2.23915	0.884726	2.3374	2.5403	3.49218	4.66315	3.58687	3.62851	3.66862	2.26753	3.99814	3.4927	2.54381	1.37285	1.73529	1.10756	5.79401	3.69692	1.8857	5.2336	8.78954	11.7503	5.62588	3.29043	4.56795	4.12292	3.41678	3.85493	5.64295	5.72882	6.83142	5.1371
LOC100141266	29.2518	6.88088	15.7454	8.99176	20.3369	3.87435	28.2933	35.7491	49.696	50.5566	65.2318	52.3439	22.1097	29.8542	17.3299	22.9157	6.81541	32.9147	67.178	82.4945	75.1661	72.8347	64.6894	45.8098	9.41752	12.5981	36.4615	33.3911	23.1061	43.5969	4.06762	47.4114	34.123	15.2295
LYZ1.1	0	1.54331	0.227901	0	0	0	0	0	0	0	0	0	0	3.01474	0.247861	0	0	0	0	1.99006	0	0	0.753479	3.09152	0	0	1.25654	0.429479	0	0.514423	0	0.327404	0	0
NUP107	21.0412	13.6846	13.248	11.6968	10.9793	18.0166	12.1793	11.9589	16.5572	15.6722	17.6117	14.4508	15.8897	10.4426	13.8748	12.2769	9.00418	11.0393	31.0315	19.697	31.357	26.1831	27.0971	20.0083	16.0131	20.1156	18.6434	25.7876	29.4206	21.7443	16.3624	17.1132	26.8697	29.8325
XPOT	21.7349	24.7632	24.3195	30.0576	31.315	25.7632	50.8365	22.9195	31.4186	19.7714	30.2203	37.8607	33.174	21.7597	13.6497	21.2195	22.1426	16.2758	59.1262	59.5779	57.9766	27.4232	36.1441	49.3158	39.5997	18.9943	15.152	23.0889	19.0942	16.3011	28.878	22.929	41.589	23.7868
XRCC6BP1	17.1238	11.3606	10.7031	10.3903	26.1024	16.217	44.0889	16.5363	9.9893	11.077	7.94491	24.6911	13.7729	22.303	14.6842	19.6951	11.5617	1.32911	33.9487	44.3464	9.52756	24.8155	23.1701	52.1435	34.8773	12.7233	14.7089	14.0625	7.09639	23.2371	42.5849	23.5923	36.0741	14.1953
SPRYD4	3.84064	4.93668	4.00952	5.62247	6.65432	7.97079	7.43047	7.94846	10.0803	3.56479	10.0029	7.91849	3.61974	6.42897	8.94789	6.88949	11.7031	7.20032	11.0413	10.458	14.9868	10.4028	13.8874	16.0108	12.156	9.03535	2.5839	10.925	2.76766	6.66046	9.99011	14.8117	6.46146	9.60673
SUOX	27.2839	16.1704	4.46714	16.0781	10.2404	30.0362	23.5234	20.801	15.7691	11.3932	17.8938	25.8174	15.6678	19.2947	24.822	24.301	22.0855	50.8699	28.4861	22.3408	30.8048	29.3523	39.4291	56.0332	14.8712	27.7951	21.4205	23.3673	8.37071	12.3445	23.1423	40.7805	34.5651	17.8941
ARL1	181.527	136.468	133.744	80.7388	99.4823	129.073	101.209	103.87	119.021	105.661	121.975	166.585	103.568	135.134	91.1441	94.5703	190.248	95.0553	194.677	200.261	148.427	247.632	243.319	225.05	269.695	160.659	140.99	139.45	115.969	121.969	142.625	257.767	174.925	165.705
NFYB	22.6048	12.6985	10.2326	17.1946	10.111	21.4636	12.9153	8.15593	12.1214	6.93514	17.9513	19.3917	23.5065	10.6376	13.2038	13.2817	5.33832	5.2958	43.1907	41.6961	16.3102	37.2601	33.5244	23.9744	21.7565	25.8615	17.6672	15.7232	19.5264	22.7669	24.5177	24.7386	31.7836	13.8985
ALG10	1.49782	0.914244	1.99914	1.49513	2.90311	2.72996	5.81795	0.998112	1.96926	1.638	4.08065	4.82551	4.42177	1.94619	3.27547	2.70644	0.216116	2.00622	2.61357	4.5909	5.24731	7.21097	3.14738	3.48837	1.46572	0.750837	1.09747	3.13133	0.875091	1.67998	1.47952	2.53629	1.86041	3.16227
MRPS35	41.4639	26.6547	29.3407	34.0622	22.6812	24.5858	18.802	25.7106	41.8726	19.3376	37.6705	32.6067	31.9787	36.6534	23.8803	21.2036	31.0734	18.7069	85.0744	55.9081	54.9737	65.4302	48.8926	52.2694	11.3923	4.60263	16.2751	33.0522	12.152	21.5577	13.1803	44.5289	59.6385	63.7594
RASSF8	12.0583	9.08515	3.312	4.47019	3.20164	15.5961	10.6746	8.26996	5.01686	4.93982	7.27115	3.87001	9.18892	5.10265	5.82006	5.13327	6.56192	8.2073	14.2696	18.0253	16.8287	5.13037	11.3049	10.4396	9.26669	6.32012	2.60713	10.3254	3.58165	6.0915	7.71846	6.54232	14.3104	13.9057
LOC104972525	0	0	0	0	0	0	0	0	0	0	0	0	0.287778	0	0	0	0	0	0	0	0	0	0	1.71146	0	0	0	0	0	0	0	0	0	0
CREBL2	4.88521	5.91298	2.44112	3.97064	1.12484	4.70113	3.12614	4.11374	3.61385	0.882223	2.64867	3.71815	4.07919	5.30437	4.95247	2.39977	2.27949	1.14554	6.71155	5.58526	7.59634	7.24362	9.72632	7.91469	2.22047	2.71525	2.6746	3.8041	1.91701	8.15929	3.0319	4.85577	9.23021	2.10215
C5H12orf5	6.19359	3.18512	5.02872	3.15163	7.45053	5.15396	6.26746	9.75953	4.24842	14.6088	7.76363	5.94459	14.4785	19.0298	7.83641	7.5983	6.24766	0.30525	14.3877	27.117	22.082	19.5051	23.243	11.8299	8.24541	3.25587	1.65529	11.0325	7.49206	22.0242	9.26711	28.1424	12.4617	14.1159
CBX6	0.681779	1.46747	0.21314	0.0308001	0.42558	0.381155	1.07018	1.02429	0.814392	1.03718	0.143168	1.54751	0.57879	1.99722	1.04318	1.33529	0.147847	0	1.08426	0.290812	0.511217	0.389478	0.645975	2.58162	1.01632	0.513676	0.930369	0.569049	0.656252	1.56366	0.101212	0.306213	0.372526	0.811301
NFAM1	0	0	0	0	0	0	0	0	0	0	0	0	0	0	0	0	0	0	0	0	0	0	0	0.0793135	0	0	0	0	0	0	0	0	0	0
PDE5A	0.317529	0.196298	0.652218	0	0.49612	0.933061	0	0	0	0	0	0	0.188912	0.23966	0.236448	0.762697	0	0	0	0.118651	0	0	0.119797	3.08959	0	0	0.399561	0	0	0	0	0	0.569948	1.55765
ZGRF1	6.5858	5.45358	5.74783	13.4548	7.98262	7.59191	12.4875	7.65921	5.79985	11.3766	8.78516	11.0448	10.2727	10.9623	9.85246	10.0425	10.6016	8.28594	13.0765	4.88122	20.3252	16.1826	21.9134	18.525	8.53628	10.6313	9.57811	11.142	6.34126	18.6042	12.542	12.8787	13.8443	11.2224
LOC104972667	1.1729	3.02647	0.0698312	1.50802	3.50581	3.89611	2.14057	4.81646	8.77502	4.87435	6.94182	13.274	2.42715	2.61729	2.96195	6.29949	1.74384	1.42001	13.0123	14.2535	8.39663	4.87712	8.0806	11.0967	1.81132	7.57312	2.82347	6.57986	3.16844	2.10167	2.91824	2.10672	7.07865	0
CENPE	16.2694	15.6101	27.3589	33.162	20.0583	17.5035	27.4589	23.0682	13.8309	39.3451	12.2232	17.0265	24.7981	24.6176	31.7675	30.4533	29.8306	28.2393	34.3131	27.3533	37.6837	31.1108	43.5472	53.3961	23.278	17.2233	21.1203	20.9224	14.5899	16.7795	18.274	37.0323	21.9856	32.2183
LOC100335751	1.32774	1.79317	0.0559431	0.872518	1.75536	3.12125	3.63667	2.68834	1.2983	1.5019	1.0897	1.27018	1.82291	1.35673	3.01173	2.07473	2.4836	1.47888	1.94709	2.56464	5.18814	0.590616	1.57214	7.2997	1.06698	1.07857	0.925338	3.02965	0.797751	1.43113	3.18799	2.12976	5.47529	2.15439
SLC39A8.1	21.4574	9.10649	13.3467	33.719	27.6187	33.5224	19.1538	35.9984	28.8869	14.1703	24.0264	15.4792	28.6285	19.6048	19.8174	29.2157	31.9025	33.5667	36.1831	34.4939	27.6518	34.6194	37.9392	54.8561	18.21	31.8412	39.9761	20.4848	18.479	27.1671	14.5602	24.3901	50.6482	38.5392
LAMTOR3	21.6231	24.0496	24.785	16.8897	25.9419	31.0134	22.9845	17.8609	19.4539	21.8251	23.0846	23.9404	26.7054	17.4132	15.5984	23.0542	37.9614	18.4129	58.5354	53.0244	55.123	30.1654	42.1008	50.2079	51.6328	19.9104	25.8731	23.0008	16.6222	25.7598	53.9853	26.9659	20.5613	11.7201
TRMT10A	1.10191	1.91212	5.04352	7.65981	3.5307	1.90461	1.9145	4.09588	2.69696	5.45473	3.8086	2.57464	1.0632	6.12181	1.1516	2.82092	2.95519	2.56478	3.93334	6.05763	2.65281	5.11421	2.54882	8.49507	1.78962	3.57268	0.566494	1.87457	2.03541	2.11079	1.80891	2.88436	2.15512	5.88773
PPM1K	10.6159	12.643	3.52723	3.5621	8.63484	13.8843	7.52456	3.67412	2.22653	5.50973	8.38556	8.8531	7.09596	12.5843	9.16061	13.9754	6.64347	3.52119	17.1017	8.46083	2.95334	8.09033	10.8845	40.7374	4.04464	4.92104	3.30025	6.6876	3.74483	0.643397	13.888	3.90036	14.9109	4.78645
DTHD1	0	0	0.0316128	0	0	0	0	0	0	0	0	0	0.025798	0	0	0	0	0	0	0	0	0	0	0.0408431	0	0	0	0	0	0	0	0	0	0
LIMCH1	3.68404	4.52075	2.31067	2.3177	3.82749	5.13409	6.84505	4.05823	1.35671	6.2095	8.19599	8.37538	2.07072	4.45699	3.3863	8.12467	3.32526	3.87241	15.981	6.62903	6.13954	1.07361	3.81818	23.4949	2.36042	3.642	2.4789	2.14602	4.03928	1.7705	3.60257	3.0358	5.05374	12.4469
LOC104968873	0.894848	0.269485	0	0.820316	0.621431	0.746703	0.0959406	0.359218	1.13039	0.457878	0.365818	0.671017	3.27331	1.75115	1.8264	3.91159	2.01495	0.18458	3.49921	2.17978	2.43841	2.13784	0.250087	11.1995	0.138494	0.205509	0.333651	2.03559	0.470698	0.962439	3.18994	1.56608	0.793238	0.812962
OCIAD1	14.4998	17.0392	31.7686	14.3706	34.9414	41.2759	50.4776	50.0483	38.5743	47.3785	42.6439	58.2729	16.334	25.6662	17.0714	31.6372	31.9847	9.61871	94.0283	66.4908	96.034	55.3572	81.2879	61.8737	31.1253	27.6531	29.5695	32.9164	21.617	28.0864	31.0406	23.1877	25.6768	22.0753
PDGFRA	35.591	20.5447	15.6472	33.0271	28.8642	17.4527	30.6538	65.3135	71.4197	10.8952	61.5184	66.7269	40.5395	52.3638	53.4933	56.8359	14.2183	25.759	56.3179	22.5227	69.7252	32.3397	51.2789	96.4033	17.5967	82.7793	40.1439	44.0645	8.03297	17.9539	58.8055	52.246	69.314	30.9739
EXOC1	10.4804	14.495	15.28	15.9952	14.183	11.407	15.191	13.3182	12.1005	10.9229	8.83261	15.3164	10.5255	12.5387	15.0152	10.335	12.9754	27.4204	27.3557	24.7924	17.004	23.1575	25.3415	24.8699	16.6309	13.8119	17.8351	6.89103	16.7486	14.3408	27.0945	15.0042	18.4966	12.9737
CEP135	7.25052	6.25113	6.29998	6.38315	7.69628	8.40764	10.0241	11.2263	5.11592	11.1163	10.2275	8.95687	7.5634	8.29455	7.43284	8.8361	4.13849	13.6258	17.2364	8.55315	19.8478	14.1376	12.2667	18.8666	13.2129	13.1978	10.7602	2.99256	12.2939	7.90585	21.7352	9.81815	7.89807	8.05457
YTHDC1	21.0762	30.3718	20.384	32.1395	23.1657	32.0765	27.5681	26.3355	29.0054	37.3743	33.8934	17.6699	19.3871	20.6403	22.5958	25.7546	14.5349	26.1678	52.225	54.2681	44.5728	52.6663	58.5249	50.6595	16.289	14.1568	15.3152	12.6798	21.1314	20.782	20.552	15.1207	20.1697	26.7986
SLC4A4	0.144467	0.204934	0.0528141	0	0.0602486	0.0755556	0.083738	0	0	0.106342	0	0.362528	0	0	0.0566068	0	0.0732712	0	0.0111135	0.0288237	0	0	0.0873062	2.01284	0.127091	0.276038	0.0485323	0.431289	0	0.0940018	0.100322	0	0.0363782	0.447636
THAP6	4.12711	2.28919	10.3202	7.02014	13.9621	5.4024	5.6361	8.55729	9.31874	6.00306	9.60554	12.7927	9.37323	5.14652	5.63558	6.27074	7.29516	3.99733	5.02173	13.0684	13.2994	7.66272	2.22052	21.9357	6.37358	12.0211	7.54162	5.95812	9.52437	7.06243	8.63491	10.4199	6.82821	7.26205
USO1	16.7866	18.4593	22.1167	21.1611	25.1383	12.8433	26.5411	28.8473	35.2499	17.2944	15.0264	22.1008	14.5711	17.3777	17.1692	12.1619	16.3135	26.8895	24.367	26.9427	37.3593	30.441	37.7394	34.7429	18.8159	20.4098	22.8202	24.0794	19.0133	32.5789	14.6355	34.7918	20.4398	18.1727
CCNG2	2.88551	4.02176	3.80763	5.77482	7.8693	2.92915	1.06313	3.0462	3.41589	0.192869	1.39939	2.04843	3.68314	2.25708	1.79709	3.49248	0.598014	0.146086	5.57791	3.13667	8.91412	5.30928	10.1739	17.542	2.41156	1.55824	0.792208	4.10673	0.605365	2.81084	0.409401	1.39332	3.07622	1.28681
COPS4	16.3987	26.4781	22.8021	20.5	9.68234	24.3507	22.6015	17.2318	9.80266	28.2836	22.6439	20.8488	12.2894	17.818	17.0769	11.8038	7.52817	18.43	41.152	36.2936	49.2537	32.9101	38.8071	50.8366	30.7397	10.6103	17.1014	15.204	12.1537	10.6848	22.1374	12.191	16.3444	18.0948
POLN	0	0.0782107	0.259886	0.13857	0.428327	0.702291	0.702038	0.130596	0.26152	0.0387528	0.0387821	0.0914763	0.0752673	0	1.31907	0.60783	0	0	0.834969	0.18911	2.25326	0.422118	2.57777	3.54419	1.27776	1.11349	1.22065	1.74141	1.04819	1.04291	1.20677	1.53495	1.66549	0.155163
GSTCD	3.44899	3.12614	2.92962	4.72896	3.26167	3.18778	2.6087	4.15572	5.04518	2.76471	1.50266	5.53132	2.71536	3.58181	5.05933	6.0509	3.74417	2.81621	4.86769	4.28303	8.26716	5.9119	8.31613	5.55112	3.52183	4.6213	2.41474	4.97437	4.55744	3.74059	3.91232	3.16292	5.83389	6.13795
DAPP1	5.6132	4.71111	7.7037	3.68846	4.66239	5.58139	3.2439	2.76864	5.75607	6.02224	6.82231	1.79283	3.08345	6.36339	4.53934	2.30376	6.25058	1.527	7.68083	10.2861	19.3244	18.7657	18.7449	8.7652	5.37995	9.83512	7.15889	13.7151	3.51625	3.37526	1.78401	8.75021	5.16677	1.05261
RFC1	13.5807	12.8304	16.0164	24.8294	18.9029	31.0717	29.0404	37.8536	40.6456	38.4729	39.9579	31.9202	18.3869	16.3283	15.7166	17.1057	22.6737	18.611	49.3748	33.725	60.2747	85.8944	66.3193	60.8314	20.133	15.506	22.8594	44.4802	26.9408	55.4781	28.3978	49.0091	49.5201	40.9523
USP46	4.96635	4.65059	5.23658	3.16067	5.37056	3.4425	4.12904	5.24552	3.23771	3.8859	6.27836	5.56167	6.36568	7.34316	4.72261	3.36022	5.22586	2.90946	11.149	9.80238	6.7368	8.49741	12.0871	14.2826	6.89155	5.96723	5.60879	4.25037	6.57871	8.2926	7.0227	6.81393	11.3685	10.1197
EPHA5	0.0126742	0.0156705	0.0694239	0	0	0.0124144	0	0	0.0263511	0	0	0	0.0150808	0	0	0	0.144472	0	0.0124601	0.0127	0	0	0	0.224226	0	0.0418272	0	0	0	0.182823	0	0.06689	0	0
LOC781224	0	0	0	0	0	0	0	0.109556	0.109689	0.260126	0.130161	0.102322	0	0	0	0	0	0	0	0	0.123941	0.157375	0	0.876243	0	0	0	0.243459	0.125608	0	0	0	0	0
BOD1L1	47.7913	40.8906	40.1233	57.9749	67.2891	49.2495	61.1214	80.0117	55.1963	74.0496	67.4448	76.7674	58.0969	56.3546	58.2614	81.8782	109.663	89.5683	125.994	103.594	144.929	144.431	186.217	191.82	59.5226	112.779	101.294	71.1889	88.4649	73.7187	85.1073	96.9328	88.0437	84.0069
LOC104969032	0.603973	0.37338	0	0	0	0	0	0	0	0	0	0.655052	0	0.455858	0	0	0	0	0	0	0	0	0	1.33562	0.157741	0	0	0	0	0.777857	0	0	0	0
MGAT4B	11.5084	9.09677	12.6231	10.4881	12.0322	9.30967	31.3265	10.062	9.98542	22.2068	23.0135	23.4731	11.2752	13.7855	9.55037	10.0592	11.7475	18.4944	43.4514	35.7294	21.5126	34.1923	16.7627	23.2465	18.064	10.6758	13.8332	13.8395	7.82632	20.4702	7.37212	22.1893	24.1855	21.0653
PDE4C	0	0	0	0	0.362439	0.227214	1.21714	0	0.0899001	0	0	0.0419303	0.0690034	0	0	0.0397966	0.110172	0	0	0	0	0.580426	0.247467	3.69888	0	0	0	0	0	0.119501	0.452542	0.171126	0.0490518	0.995693
LOC104969050	0.157368	0	0	3.44713	0.327837	1.84971	0	0.162439	0.48791	0.192844	1.15794	0.151713	0.873833	0.63347	0.234368	1.51198	0	0	0.15385	0.15681	0.643188	0	0	4.64002	0	0.346222	0	0.902441	0.372478	0.108093	0.136446	1.44471	1.12987	0
CALR3	0	0	0	0	0	0.426711	0	0	0.067537	0	0	0.616515	0	0	0	1.25393	0	0	0.535886	0	0	0.270919	0	3.44792	0	0	0	0	0	0.0897739	0.113322	0	0	0.149381
OR7E24	0	0	0	0	0	0	0	0	0	0	0	0	0	0	0	0	0	0	0	0	0	0	0	0.0962459	0	0	0	0	0	0	0	0	0	0
LOC101904981	0	0.496824	0	0	0	0	0	0	0	0.36931	0	0	0	0	0	0	0	0	0	0.100101	0	0	0	1.00708	0	0	0	0	0	0	0	0	0	0
LOC104969111	4.27465	1.99757	4.563	1.21653	2.15618	0.593437	5.26163	0.521151	1.04357	3.09349	5.32482	8.6639	3.00375	5.63977	5.01278	2.21753	1.40677	5.43608	2.36925	2.46514	5.24726	0.973203	3.14928	8.75325	3.8679	0	0.169417	1.38973	2.62903	4.71637	1.22572	0.529717	0.161108	1.65114
ARL10	87.3681	112.999	73.7032	105.798	55.4103	130.237	160.668	134.587	80.5617	61.5818	149.253	137.195	64.2015	72.5112	69.018	44.5446	68.7854	61.8755	165.175	144.715	158.555	92.5631	135.297	232.444	164.219	37.1315	72.8179	67.8921	95.0947	88.2022	102.261	243.107	215.139	163
FAF2	34.3576	33.245	64.2397	62.0397	74.7949	51.3382	55.9474	68.6556	51.5005	58.3097	55.9809	70.648	47.3161	40.2654	51.0245	40.0082	74.1342	95.6004	103.988	90.5545	127.131	113.213	142.059	128.605	66.5575	53.5209	41.7191	58.7716	75.1905	63.5702	63.2908	95.8902	72.2598	47.2105
LOC104969159	0.0651839	0.0805942	0.0892603	0.321266	0.0254615	0.0558668	0.0117937	0.782183	1.3768	0.0898636	0.614531	0.459528	1.0083	0.860974	0.242696	1.34203	0.46438	0.0453776	0.0955902	0.0243573	0.827797	1.01485	0.78696	1.87391	0.102145	1.50581	0.0820238	1.5139	1.07036	0.705183	0.847768	0.112203	0.117002	0.379717
PGBD2	1.32898	0.18552	1.26216	0.457798	2.47836	0.0419917	0.80668	0	0.664586	0.394013	0.552034	0	0.22955	0	0.989627	0.52958	0	0	1.91748	0.865049	2.10262	0.1907	0	3.83005	0.537434	0	0.323675	2.17573	2.66362	1.59013	0	0.253009	0.307801	0
LOC101905716	0.796375	1.14876	0.772455	1.63542	0.362918	3.0227	0.0480293	2.5175	0.308639	2.01281	0.183121	0.287908	1.22398	1.40251	1.72964	1.68515	1.89117	1.57078	2.77366	0.297582	1.62746	1.03323	1.70258	3.8157	0.138732	0.328517	1.58668	0.742119	0.765765	1.29916	1.46731	1.04444	3.4148	0.0813884
FBXO38	22.7077	15.9243	33.5334	33.4938	34.7892	20.1086	37.2796	24.3324	23.0924	26.5034	35.5867	22.1105	34.0714	34.0309	26.9529	26.2321	42.2572	20.9766	33.8275	46.1634	50.2048	44.637	53.7181	68.0172	25.276	19.7346	32.0195	23.6702	33.101	41.7932	23.0406	36.4352	18.1522	34.7537
G3BP1	143.235	98.6704	86.3784	78.6237	86.3327	110.604	97.9277	64.046	78.4277	107.568	97.7553	100.723	113.074	103.128	109.13	132.004	38.4664	56.8818	186.974	184.03	140.971	85.6037	104.692	138.811	81.2355	116.888	80.4749	76.8869	100.193	67.2538	85.1708	137.627	144.989	130.078
CNOT8	21.3655	9.87936	15.1451	9.34835	11.9907	14.1518	8.233	5.38101	12.2461	6.14041	10.2143	11.4895	14.0866	11.9249	12.3034	10.6572	20.7544	18.101	27.2736	23.4758	9.01451	31.0141	31.6787	24.6777	7.54566	10.2794	9.76975	19.191	11.78	19.6302	5.40153	18.8271	23.2291	19.377
LOC104972867	0	0	0	0	0	0	0	0	0	0	0	0	0	0	0	0	0	0	0	0	0	0	0	1.50697	0	0	0	0	0	0	0	0	0	0
FER	7.50865	4.31089	9.17382	6.70946	5.99003	3.63014	7.44618	8.605	6.57519	6.08253	8.15571	6.80943	6.36269	7.24326	8.26264	7.55272	7.1947	7.10001	12.128	10.0437	15.6706	8.70279	14.5137	11.2687	7.85398	8.21473	11.0376	10.2839	8.39582	11.4351	13.6793	13.2584	17.1421	7.35334
LOC101902444	1.87214	0.184256	0	0.195275	0	0.0582086	0.0539268	0	1.01332	0	0.514015	0.0429667	0.848499	2.42233	0.110973	0.66479	1.35491	0	1.30735	0	0.364363	0.74578	0.896834	2.57602	0.931328	0	0.0937636	0.0640957	0.132276	0.367404	0.0484554	0	0.0891653	0
COLGALT1	9.90692	13.9095	5.54373	7.99399	7.57224	10.8859	5.12734	15.7009	10.6811	6.15363	13.4981	11.8776	9.28691	12.6043	10.0295	9.16318	8.20873	12.6823	24.4325	17.8623	15.8874	9.09083	15.2738	26.3758	7.60463	9.18518	16.4095	8.87341	4.52625	3.44922	3.24017	8.99799	6.94061	2.29149
NWD1	0	0	0	0	0.0158914	0.00996198	0.0123915	0.0132553	0	0.0186958	0.0187099	0.014708	0	0.129231	0	0.0279208	0	0	0	0.0152022	0.0356325	0	0.015349	0.377881	0	0.0565051	0.0430905	0.0589123	0.0151974	0.0209588	0.0264566	0.0400183	0.0243421	0
ZNF791	5.84314	1.50041	1.09325	3.93484	2.29522	6.25971	4.16012	6.87298	1.7327	11.0415	5.05195	4.80279	2.89695	3.47058	4.18687	6.13653	4.00414	4.17948	9.92817	8.57715	7.8307	13.2111	18.8907	31.3554	5.53805	8.85237	5.78663	9.62303	1.41715	21.8477	7.47513	9.48947	8.02498	11.8272
LOC104969072	0	0.0993604	0	0.264048	0	0.472287	0	0.248855	0.249157	0	0	0.813475	0	0	0	0	0	0.895098	0.471392	0.240231	0	0.357473	0	1.13735	0	0.530408	0	0	0	0	0	0	0	0
KEAP1	10.4755	7.38791	10.9554	7.59861	10.0001	8.69516	14.9093	4.72266	9.12981	13.2353	6.16275	8.38773	6.60317	8.52922	8.52662	8.71615	13.204	15.8729	2.93307	3.6995	2.4962	4.5041	2.90518	2.03457	5.90275	8.42319	7.80209	11.0109	15.9775	11.5401	3.96695	8.55788	4.54741	6.49239
XAB2	36.8023	33.5662	28.0638	28.8195	31.2647	37.6595	26.8622	27.4235	20.5551	41.9855	21.6318	28.5867	21.2763	23.595	29.8011	33.0113	53.8735	20.954	7.48688	13.3451	11.7825	6.13499	9.16519	6.76329	37.5116	20.6812	21.0084	17.0252	22.722	13.0133	33.9865	17.231	27.9694	36.4987
CHAF1A	9.10466	8.06099	5.64349	9.21664	6.43921	7.34708	5.55946	13.5973	8.56308	13.5757	12.0266	10.7972	8.19356	12.9264	8.59993	9.03278	5.32879	4.68648	15.808	13.407	13.9465	18.0926	15.4441	24.0631	10.4825	17.4456	10.752	11.2477	5.85858	8.89254	8.351	11.4184	16.1114	7.77983
RNF44	5.63401	10.1264	2.74752	4.84096	3.4717	9.33054	2.70902	2.11267	3.04909	2.29592	3.54997	3.61322	3.40364	5.28316	6.67976	6.20998	4.58311	3.1669	1.36762	1.39081	0.538956	0.996472	0.624109	1.18887	4.42844	9.15561	7.03751	1.07438	3.06195	0.674656	4.93049	0.610178	0.618599	2.70499
UIMC1	5.00795	8.01738	9.88888	3.01767	7.31246	2.85789	4.67327	12.6197	10.1028	11.7017	6.23953	4.51196	3.05388	3.5324	6.33308	4.8351	5.06704	6.16582	4.39103	9.628	13.8836	13.2639	8.99152	25.4179	4.10069	5.56355	7.789	8.13821	2.0547	4.8093	2.15986	5.64298	5.29932	2.5921
LMAN2	39.6049	65.2051	32.6653	21.8479	30.4532	18.2771	48.784	40.6025	59.5925	27.195	41.4348	59.7365	32.5872	37.4518	30.2035	18.9947	51.0025	61.7958	9.08062	14.2246	10.1913	14.6042	11.7906	18.5273	23.3574	37.7155	26.0427	24.4516	35.9279	35.9673	39.9968	23.2184	33.2195	24.8715
C7H19orf25	0.519702	3.10574	1.89776	1.20955	1.08267	0.296946	0.376118	0.402338	2.08127	1.11451	0.318672	0.0626282	1.33984	1.43826	0.451495	0.356661	0.329106	0.241193	1.14319	1.61831	1.3655	3.17871	0.26143	3.44779	0.180975	0.142924	0.653964	1.78817	1.2301	0.713946	0.563262	0.170396	0	0.424903
CDC23	5.59854	3.21689	1.82534	3.50387	3.78675	2.06532	1.33305	2.66433	3.04328	2.3852	2.76417	7.46517	2.13403	10.1341	5.34203	8.64903	1.3813	1.34975	5.7137	9.38235	11.8868	7.54666	11.5212	9.34706	6.78553	3.26724	4.20864	12.1333	5.42101	3.99535	6.3042	11.7027	6.55439	4.75564
LOC104969198	0	0	1.02007	0	0.0969916	0.0608052	0.0449263	0	1.63596	1.82571	0.114193	0.763041	0.295458	0.187414	0	2.38572	1.17932	0	0	1.02064	3.69704	0	0	4.06338	0.129703	0	0	0.320387	2.64478	0.511673	3.63312	0	1.18853	0
LOC104969227	0.587498	0.181597	0	0.723886	0.917931	1.39068	0.106296	2.0088	1.51792	0.404967	0.675454	3.6815	1.45637	1.66283	1.20307	3.89748	3.9064	2.86289	4.8462	0.658591	3.55892	4.13782	1.58849	6.45262	1.02292	1.13098	1.29373	0	0.782192	0.353098	1.97389	0.86681	0.351509	0
MED7	3.42263	2.84536	6.64367	3.37266	3.40129	1.21845	5.58167	4.23732	4.3373	4.45881	5.14867	8.81445	2.51627	6.19666	2.9825	7.34003	0.708966	0	14.3695	6.60054	15.1437	12.7248	17.6283	6.5998	0.779721	0	0.469593	12.7334	2.9806	10.8941	1.29428	4.52721	10.4198	6.71245
LOC104968962	0	0	0	0	0	0	0	0	0	0	0	0	0	0	0	0	0	0	0	0	0	0	0	0.480783	0	0	0	0	0	0	0	0	0	0
TMEM167A	1.84348	0.705497	1.14198	0.576874	0.617213	0.515911	1.52475	0.747563	0.204128	0.322723	0.807418	1.1425	0.208908	0.79508	0.915162	0.0602448	1.83448	0.244444	3.862	3.28025	4.30548	0.878606	3.17945	5.74613	1.83415	1.1588	2.65112	1.3592	1.87002	1.26625	2.16925	1.38155	1.68073	2.36847
CCNH	18.6967	23.9669	23.4417	19.8815	18.8909	24.8829	23.0978	30.1232	35.2867	22.9457	8.43294	29.9759	21.5939	17.0433	21.3206	21.0544	20.2579	16.0696	37.0703	37.8449	34.9248	25.5584	41.8378	31.0727	31.2559	23.5738	19.6307	31.0833	20.9289	19.3806	21.3736	39.7281	44.27	42.6723
TMEM161B	1.83444	1.77772	1.86703	3.05446	1.27817	3.10804	6.2075	4.41403	2.9975	4.00992	5.01618	6.66777	3.68711	4.52791	2.32591	3.94693	2.35474	5.59135	5.27123	6.2619	2.38824	7.11252	6.88353	15.7003	3.15948	0.981708	7.86087	10.1501	5.58883	5.10826	3.61098	6.5348	9.07722	6.01952
FAM172A	0.849158	5.38954	1.93801	2.32509	4.06873	7.48577	7.86626	3.59375	5.87983	6.97195	8.85168	6.95845	5.72561	6.49459	4.88998	2.33104	10.1094	8.19712	13.5319	15.9922	14.6759	16.746	8.54318	12.5188	8.51619	5.60465	5.55637	5.25914	11.6574	12.132	4.27033	8.35247	11.1097	4.30442
EFNA5	0.241814	1.08915	0.709566	0.283763	0.0539743	0.219939	0.200006	0.695334	1.57979	0.380993	0.28596	0.299731	0.965955	0.391098	0.900333	2.84489	0.787529	0	4.05272	0.929404	4.50801	6.45396	3.154	5.04188	0.072177	0.0570012	0.0434693	0.0594302	0.0919858	1.8152	0.0898566	0	0.950762	0.0847305
TMEM232	0.253871	0.251111	0.556273	0.184216	0.674385	0.247115	1.17606	1.26171	1.25958	0.927913	0.257854	0.293703	0.996973	0.253913	0.375785	0.766677	0.578808	1.71766	0.452262	0.788118	1.10944	1.75068	0.459816	2.8274	0.477425	0.415004	0.14109	1.06119	0.0995076	0	1.32117	0.441235	0.671008	0.0687252
LOC104969292	0	0.702819	0	0.933861	0	0	0	0	4.40598	2.08974	0	0	0.676372	0	5.92597	0	0	0	0	1.69925	0	0	0	9.0506	0	0	0	0.97792	0	0	0	0	0	0
MLLT3	0.367954	0.454944	0.0671817	0.3627	0	1.00915	0.213036	0.0379813	0.0760547	0.0450905	3.02334	0	0.0583765	0.0370292	0.109599	0.101008	0.0932041	2.59566	0.719438	0.036665	0.429683	0	1.14759	4.68686	0.461276	0.161906	0.0617351	0	0.0176616	0.353837	1.21234	0.289538	2.70054	1.32368
GLDC	7.71737	12.3359	3.46449	4.33893	4.87239	27.1339	13.2666	7.24296	6.90867	6.63966	17.9143	17.5574	6.24645	6.77135	7.29593	13.8245	10.1563	16.7468	19.8808	15.7926	7.46895	5.27336	5.76271	42.9585	18.1855	6.98426	7.12752	7.74665	12.71	2.55762	17.0937	9.70414	38.8067	11.3959
TRMT10B	27.3213	44.42	30.8336	60.4362	33.7246	26.6911	37.989	30.2004	18.8981	56.2843	35.4845	29.3468	34.3012	23.3815	29.2624	49.6065	19.8899	28.3548	51.1077	62.3805	74.612	69.5387	46.5337	62.5431	43.3003	47.5668	41.3278	43.302	29.024	17.4366	44.0206	30.4711	34.8388	62.2639
SLC25A37.1	5.15112	12.4346	5.26232	8.26112	7.31376	7.40813	3.40251	7.9757	4.81658	2.36714	4.88827	14.1295	5.05907	5.95525	11.9031	8.75361	7.61132	9.16407	2.99761	3.72743	5.58562	2.04587	1.14137	5.02657	9.82302	10.7932	8.79685	5.62659	9.68855	2.86426	9.30479	4.06144	5.13667	8.8241
HABP4	10.3681	9.87663	10.0352	5.18744	13.7696	5.1701	16.0645	9.23066	15.8171	11.998	11.1834	14.2776	5.97215	7.36304	5.72025	9.0883	5.64051	0.393693	29.1995	22.3297	11.9699	42.8184	21.5852	28.6807	16.1486	5.21016	9.60705	20.5936	7.94777	17.8688	11.0941	17.7542	14.155	10.3456
SLC44A1	2.6654	2.1215	1.18622	1.86103	1.11922	4.22618	1.61554	2.94045	3.92536	1.77604	1.62416	1.78267	1.3479	1.2322	3.10123	1.62343	0.75955	3.29353	1.51463	2.44016	2.85966	3.00117	2.84082	5.74689	2.1928	1.64928	1.0062	2.608	2.24752	2.91786	1.25663	2.03185	3.14964	2.61504
FKTN	1.04635	1.9548	1.03516	3.7897	2.58337	3.09725	6.44176	6.43158	2.68358	2.28683	3.72082	2.63638	4.62604	2.86908	3.70712	6.9443	2.73777	0.433013	9.19818	9.76927	8.21655	7.9068	7.35349	7.06137	5.22606	8.89564	3.06576	6.73178	3.63484	7.78449	4.65454	7.62606	6.45821	1.24799
LOC104969469	0.373711	0	0	0	0	0.183026	0	0	0	0	0	0	0	0	0	0	0	0	0	0.27929	0.163652	0	0	0.826421	0	0	0	0	0	0	0	0	0	0
AKAP2	2.45454	6.69017	3.64855	4.16741	3.84934	5.29586	5.33582	3.57443	1.49793	3.28743	3.99489	5.68712	2.64919	0.867764	1.18228	2.78036	2.98515	3.1658	5.44611	5.72819	0.287683	6.96108	1.92782	10.3797	1.44892	2.8607	2.93939	5.58847	2.46211	1.37259	8.18851	3.96705	4.69514	0.783313
ZNF483	0.125475	0	0	0	0	0.614516	0	0	0.0648381	0.076881	0	0	0.69674	0	0.12458	0.861111	0	0.116466	0.429346	0.875213	0.146525	0	1.38862	1.84983	0	0.828168	0.105261	0.28782	0	0.172373	0	0.16456	0	0
TRIM32	13.2785	6.37731	7.21809	10.5183	6.44919	14.7501	18.6536	14.3567	7.4555	10.5691	24.0852	21.5651	16.4882	15.8581	9.62029	10.7775	9.83589	2.01189	23.3182	18.7333	15.7469	11.3646	20.2142	30.2655	12.6548	17.7506	14.6984	15.4562	14.6205	7.73377	8.82265	11.6666	10.6253	8.12245
TSSC1	3.9348	2.17783	0.861428	2.88824	2.67932	5.41348	4.29828	5.6365	7.19703	2.61473	1.3849	7.86659	6.91966	7.07266	5.79826	3.90442	2.8605	1.1705	4.04919	10.1298	10.4781	8.93754	8.58593	7.10676	5.68023	2.21399	2.52626	2.08669	1.11372	3.53469	5.87486	4.11547	2.80492	1.33363
LOC104969491	0	0	0	0	0	0	0	0	0	0	0	0	0	0	0	0.398904	0	0	0	0	0	0	0	2.57076	1.21446	0	0	0	0	0	0	0	0	0
AADAT	3.2916	6.90916	1.78268	9.3195	6.15956	1.98696	4.05919	5.33864	1.95802	4.29161	6.97034	3.21021	5.25565	6.83273	4.92468	7.24971	4.94447	9.69865	8.37221	7.0938	7.31783	10.8964	8.43304	10.8351	7.294	6.58455	4.04564	5.9984	4.89461	7.84227	4.30049	5.67305	5.98124	1.87756
LOC781948	0.300512	0	0.731572	0	0.208681	0	0.386642	0.206798	0.155287	0.368258	0.245691	0	0.476767	0.201614	0	0	0	0	0	0.0998155	1.4037	0	0.201559	3.13076	0	0	0	0	0	1.16969	0	0	0	0.49139
DENND4C	26.8716	21.7077	25.5138	35.5743	36.8714	39.0512	36.8	23.4395	21.4702	25.3144	43.6311	30.9415	35.8884	32.1693	31.1603	25.7427	28.8108	30.9681	51.5335	38.8376	39.463	38.3196	35.6233	75.326	34.9039	26.5511	30.5696	27.8944	24.5857	22.0399	28.9755	33.0888	60.9202	23.076
C8H9orf41	0.728121	0.82364	0.148498	0.661731	0.484105	1.01668	1.30057	0.287841	1.08072	0.654961	0.911938	0.851306	0.829514	1.07573	0.9921	0.404008	0	0	1.45398	1.71351	2.19804	1.75727	0.51434	2.16515	1.13289	0.971381	0.155953	1.89229	0.46752	0.28731	0.92683	0.335239	0.741525	1.21594
TEX10	24.204	22.3154	41.3617	35.4763	34.262	22.7466	40.2974	49.3929	40.9108	35.1938	30.1608	21.7429	39.7629	26.7493	36.4455	36.3141	37.9727	50.3163	40.8599	38.6449	48.8056	39.5936	43.8997	85.8768	44.3256	38.4295	57.1095	20.8424	38.1354	32.4459	52.9772	46.9134	24.7724	29.4445
LOC783070	0	0	0	0	0	0	0	0	0	0	0	0	0	0	0	0	0	0	0	0	0	0	0	0.415678	0	0	0	0	0	0	0	0	0	0
GKAP1	15.5568	19.3429	28.3366	24.0116	12.0775	28.759	20.9624	16.7146	18.821	14.5354	16.6711	16.3175	10.4777	18.8253	18.1944	19.0429	12.1531	11.1334	42.6356	42.098	20.3878	26.579	34.1913	34.8949	14.9439	22.8707	13.5281	18.9539	13.135	12.5414	17.3333	26.8319	47.3123	23.2448
FBP1	1.3367	1.37727	5.33876	0	0.261065	0.600098	1.4511	0.0862364	1.98584	3.99274	0	0	0.265088	0.840747	6.46994	1.29958	4.65563	0	0.816765	1.99795	0	0	0.50431	7.78406	1.28007	4.41129	0	2.68291	0	0.688616	2.02824	0.219134	0	0
HSD17B3	0	0	0	0	0	0	0	0.0635798	0.063657	0	0	0	0.0488606	0	0	0	0	0	0	0	0.071928	0	0	0.217936	0	0	0	0	0	0.0846165	0	0	0	0
IKBKAP	16.6147	11.4535	27.1945	27.0897	20.1798	24.2269	16.6072	30.7731	22.2817	28.4947	24.5661	17.7931	37.3757	23.6607	34.7352	19.7497	10.0648	27.1043	36.0646	30.8312	43.6819	40.5791	37.0661	37.102	27.3784	22.8633	21.4592	31.0913	26.0718	28.0032	37.4687	40.5171	34.5866	49.5943
CTNNAL1	15.1974	10.5698	10.2436	4.04749	8.05856	4.06855	11.5966	8.32112	9.58242	8.75689	14.9921	9.53952	15.2021	9.77664	9.55766	13.0002	8.67646	7.94843	16.3386	22.7741	13.8619	20.7974	21.4789	21.1744	7.0279	7.62124	6.2626	4.93154	6.29029	7.73103	12.2922	11.3538	14.8128	9.74461
LPAR1	2.39071	4.5682	15.4166	5.85582	12.8359	9.32434	19.5678	4.50888	16.3747	13.9026	15.6725	11.252	4.44799	5.31456	6.53841	7.03978	7.59713	5.20469	21.8646	27.6131	38.6038	60.1355	21.3853	45.3717	4.9952	2.43841	19.8009	3.29047	1.31123	10.8381	6.78406	7.69603	14.8759	0.213195
LOC104969487	0	0	0	0	0.091015	0.0855866	0	0	0	0	0	0	0	0	0.0867543	0	0	0	0	0.261204	0.102036	0.0647802	0	0.412216	0	0	0	0.0501075	0	0	0	0	0.209118	0
BAI3	0.758246	0.764807	0.054648	0.360597	1.21589	0.5668	0.462111	1.08134	0.154664	0.0733565	0.807531	0.0865654	0.0237428	0.150604	0.386324	0.465593	0.68234	0.833448	0.17557	0.596493	0	0.0443803	0	2.01213	0.917202	1.4487	0.502176	0.308953	0.318798	0	0.207612	0.19627	0.907341	0.0978842
RIMS1	0.127833	0.292556	0.2276	0.315086	0.0798762	0.0996994	0	0.0213797	0	0.0939792	0	0	0.0255917	0	0.325065	0.08858	0	0.070856	0.18929	0.418011	0.0376773	0.0478428	0	1.37017	0.044943	0	0.173863	0.666203	0.038184	0.237114	0	0.0846386	0.152977	0.0527614
SENP6	40.4821	29.0801	29.1406	31.9832	44.2141	39.8238	32.1285	35.8965	32.8041	37.5793	38.5791	30.3569	47.4693	32.6435	37.4751	44.9258	33.2071	24.6684	58.2988	64.2807	59.6929	33.1532	68.7753	80.4214	45.3572	31.0759	25.5148	58.4709	44.9669	50.1946	48.4227	74.195	72.9923	87.876
LOC104969530	0	0	1.46219	0	0	0	0	0	0	0	0	0	0	0	0	0	0	0	0	0	0	0	0	1.88903	0	0	0	0	0	0	0	0	0	0
LOC104969545	0	0	0	0	0	0	0	0	0	0	0	0	0	0	0	0	0	0	0	0	0	0	0	0.0237368	0	0	0	0	0	0	0	0	0	0
FAXC	1.52184	2.00109	2.38166	1.94459	5.6614	5.25276	9.40548	5.90953	4.71838	5.15073	10.9314	6.32272	2.50066	4.55806	3.92136	1.52517	1.37674	1.88342	5.13653	11.1567	4.69675	3.9758	10.0614	15.9829	4.34053	2.07268	9.78778	2.82593	5.83195	5.22661	9.29946	5.32235	9.65464	2.78473
GPR126	37.7144	21.9723	39.4998	74.0755	47.7832	56.4861	84.4915	67.0539	51.5973	51.0803	66.8177	59.6326	58.3478	47.2705	54.3633	52.1455	75.7287	87.6344	60.4514	69.4431	86.8506	66.2425	67.643	139.275	60.3136	64.7801	70.1864	40.2752	51.29	16.6458	75.7657	40.6269	62.8362	48.7235
UTRN	7.49619	6.2135	17.424	22.564	22.6666	7.75916	28.3183	12.5117	14.1024	25.9416	25.5488	9.27576	17.4181	18.1985	13.3804	8.88557	5.41012	8.15175	15.9533	7.69313	20.5122	14.214	10.8657	30.4352	4.36718	10.9331	11.9203	21.0876	7.56271	18.2728	14.0843	14.5393	10.651	12.982
SASH1	11.6002	7.70637	9.18381	10.9199	16.6277	7.01092	9.2717	12.289	12.9645	11.7467	10.3883	8.27357	17.1362	11.0762	14.9978	10.2706	9.15412	7.49386	15.8101	12.9634	9.46806	11.2682	9.02653	19.0895	9.1476	13.1893	15.0081	11.2604	4.6409	8.64724	14.414	13.6128	13.0409	10.2052
LOC100848331	0	0	0	0	0	0	0	0	2.04261	0	0	0	0	0	0	0	0	0.407672	0	1.89915	0	0	0	2.8098	0	0	0	2.01501	0	1.30913	0	0	0	0
TIAM2	2.85161	1.07732	1.01961	2.22529	0.0866343	3.49921	0.859902	1.75384	1.48582	3.9604	1.82141	2.13058	1.05563	0.848961	2.01728	0.674079	2.67861	1.74251	6.42371	4.06098	4.85625	0.828036	2.36688	6.97867	2.58183	1.62073	1.97357	1.48538	2.01081	0.62026	1.29806	1.07521	6.74883	3.40003
LOC104969644	0	0	0	0.147881	0	0	0	0	0.034876	0	0	0	0	0.0679328	0.0670224	0	0	0.125324	0	0	0	0	0	0.597201	0	0	0	0	0.0798906	0.0927385	0	0	0	0.0551884
HSF2	4.41296	3.45675	2.43969	0.630426	3.89717	7.57109	4.64183	4.15907	4.16412	2.92223	1.46222	1.58548	5.34876	2.52392	6.164	5.49272	6.76939	6.79289	7.39596	8.89021	3.36084	2.37756	1.32366	10.5225	4.40971	8.05053	5.2426	2.97076	4.71978	6.66481	3.77874	5.28429	4.5263	2.08412
GTF3C6	2.29752	3.02047	3.54438	5.06457	1.77216	3.19066	5.59867	1.48599	5.77079	6.1477	11.6627	1.30378	4.25642	3.24882	2.25228	1.55679	0.884004	0.162136	11.4725	9.78057	7.33571	3.04014	7.02223	13.4285	4.25351	7.77407	8.49023	3.60237	5.36944	3.77551	5.67376	6.86549	6.89062	4.92197
C9H6orf203	1.10698	1.5603	1.48554	2.36421	1.90256	2.32039	1.1216	1.57687	0.789391	2.84873	5.21304	3.13757	1.47525	2.57338	2.24213	2.2791	1.26181	2.95919	4.90254	6.61835	3.87808	4.92418	4.20982	3.83842	1.98909	2.4111	0.39003	1.14266	0.471627	1.14055	1.26695	4.05052	2.22541	0.488731
LOC104969587	0	0	0	0	0	0	0	0	0	0.213267	0	0	0.345134	0.437849	0.172792	0	0	0.323075	0	0.346834	0	0	0	1.33417	1.09086	0	0	0	1.23578	0	0.45269	0	0.555345	0.569153
VNN1	0	0	0.0539616	0	0	0.0488128	0	0	0	0	0	0	0	0	0	0	0	0	0	0	0	0	0	0.0697144	0	0	0	0	0	0	0	0	0	0
FBXO30	6.41046	4.31613	5.79422	9.07118	4.62784	7.64678	9.89121	5.66708	6.65788	3.77225	3.03564	4.92571	6.82216	5.74858	7.49904	3.77503	4.34083	7.3051	19.0497	15.0207	8.96825	25.0335	19.923	16.9177	19.4056	14.732	17.8878	13.8674	6.04671	10.8119	7.92458	7.94945	14.5824	16.4499
LOC104969624	8.46875	3.40303	4.34879	3.56521	11.6606	9.59127	10.0362	6.72016	10.4207	10.6049	14.0208	20.1304	5.41631	11.5853	20.5741	21.5768	20.5131	11.9384	17.5421	7.12017	12.4237	15.304	8.94622	58.3368	20.3485	21.8343	25.9755	17.5744	1.50337	21.3775	25.4705	17.9095	32.5554	14.7999
RMND1	2.02145	1.02807	4.49745	0.693612	2.01975	9.02782	6.67891	7.46605	3.29871	7.14136	3.58661	8.67792	5.82272	3.18727	4.32503	2.17794	1.55206	2.73669	7.06639	6.96662	2.67913	7.84406	8.89262	6.33821	2.82505	3.28432	1.54415	6.58367	1.43947	4.31818	2.12345	4.98576	3.8047	0.962117
SLC22A2	0.0171808	0	0	0	0	0	0.0248729	0	0	0.0306824	0	0	0	0	0	0	0.0653092	0	0.0491052	0.0500499	0	0	0.0505332	0.060836	0.0359087	0	0	0	0	0	0	0	0.0411332	0
PLG	0.0869866	0.0717009	0	0.0476352	0.0906081	0.0284002	0	0	0.0716754	0.0532975	0	0.0419293	0.0345002	0	0.043182	0.0317304	0.110171	0	0	0	0	0	0	0.820758	0.18175	0	0	0	0	0	0	0.0570407	0	0.0711192
X.	0	0	0	216.221	102.818	386.742	381	305.67	204.027	0	0	190.323	78.3016	0	0	0	250.033	0	0	0	115.268	0	0	698.508	0	651.504	0	0	116.818	0	0	129.456	0	0
X..8	0	0	0	197.595	0	58.9045	0	0	0	0	0	86.964	0	90.7788	0	0	0	0	0	89.8859	0	0	90.7539	212.779	0	0	0	0	0	0	0	0	0	0
LOC104970474	0	0	0	0	0	0.125166	0	0	0	0	0	0	0	0	0	0	0	0	0.187393	0	0	0	0	0.226066	0	0	0	0	0	0	0	0	0	0
LOC518106	0	0	0	0	0	0	0	0	0	0	0	0	0	0.0439009	0	0	0	0	0	0	0	0	0.0543133	0.0636757	0	0	0	0	0	0	0	0	0	0
RLIM	29.6681	32.1388	51.1684	26.959	33.2252	52.2772	43.9799	43.9815	43.1627	45.8566	53.9016	56.6765	46.0962	47.3457	50.1605	30.1226	34.5564	30.6514	51.4792	65.4669	66.4334	58.921	60.9237	63.9827	36.3567	21.5906	28.0177	26.7179	28.8613	57.728	28.9582	59.4573	41.1722	36.4085
UBA1	235.932	214.77	273.023	273.875	210.651	246.212	154.862	161.715	135.449	203.937	143.107	156.553	185.594	204.182	235.474	231.308	260.459	283.561	90.3514	127.197	70.1622	108.8	84.013	87.2598	273.125	249.596	225.668	217.172	197.718	147.691	169.562	211.084	114.453	178.102
TIMP1	112.92	153.414	97.6435	79.0959	62.028	27.9632	19.2752	20.0162	32.6822	16.4242	12.4267	11.8553	47.6508	61.184	123.013	55.4798	153.262	100.758	18.8097	23.0633	11.6388	17.3858	15.8744	9.56072	41.3286	71.0014	43.9518	84.9553	134.305	80.7349	32.633	52.5865	26.2223	59.1562
LOC522428	0.304339	0.188144	0.208375	0	0	0.521676	0	0	0	0	0	0.110026	0	0	0	0.417723	0	0.211864	0.111576	0.113722	0	0	0.114821	1.61523	0	0.251089	0	0	0	0	0	0	0	0
BMP15	0	0	0.407683	1.14258	0	0	0	0.506747	0	0	0.328599	0	0.566801	1.07839	0	0.163454	0	0	0	0.177997	0	0	0.539149	3.26519	0.373316	0	0	0	0.211403	0	0.154882	0.0402403	0.0979096	0.438596
LOC510362	0.483839	0.533201	0.820987	0.535683	1.77489	1.9575	0.0152245	0.846863	0.342417	1.4694	0.522417	0.775729	0.901118	0.301674	0.313296	1.42925	1.39876	0.761513	0.832933	1.02189	1.08703	1.87153	0.396831	2.71676	1.09883	0.728942	1.80004	1.10382	1.92321	1.47385	0.820789	0.889751	0.85588	0.980354
ARHGAP6.1	0	0	0	0	0	0	0	0	0	0	0	0	0	0	0	0	0	0	0	0	0	0	0	0.273341	0	0	0	0	0	0	0	0	0	0
IGSF1	0	0.0933056	0	0	0.117909	0	0	0	0	0	0	0	0	0	0	0	0	0	0	0	0	0	0	0.267011	0.0788369	0	0	0	0	0	0	0	0	0.0925486
LOC101903119	0.366998	0.352925	0.335035	0.803905	0	0.119825	0	0.126275	0.126428	1.19929	0	0.707618	0.242603	0.861768	1.03241	1.23133	0.309872	1.13549	1.31558	0.548545	1.64284	0	0.61538	2.81346	1.02239	0	1.94986	0.77168	0	0	0	0	0.68314	0.400071
LOC104970497	0	0	0	0	0	0	0	0	0	0	0	0.0391789	0	0	0	0	0	0	0	0	0	0	0	0.0479304	0	0	0	0	0	0	0	0	0	0
FAM3A	12.5207	12.8001	8.09025	10.0615	21.7635	7.91059	3.92271	12.085	7.81436	8.46873	11.4663	9.17064	9.6096	16.9355	17.354	11.3826	13.1804	13.5838	0.953822	4.61786	6.45612	4.33993	4.66245	1.15067	15.2886	2.8632	7.09333	10.3506	10.2966	6.70148	4.51163	5.11817	5.44825	16.3523
COX7B	8.28296	2.81804	4.18678	3.10514	6.68796	10.2912	1.85066	8.43514	8.61773	5.72229	0.613565	5.788	7.40838	2.43354	0.745115	10.911	7.60386	3.40552	10.3532	10.137	7.78995	4.57472	8.13755	14.3584	1.62608	5.50365	5.45624	8.79855	4.14472	3.66565	4.48258	2.29655	5.45474	2.86335
ZCCHC13	0.206982	0.255915	0	0.170022	0	0	0.599186	0	0	0	0	0	0	0	1.54129	0	0	0	0	0	0	0	0	1.64778	0	0	0	0	0	0	0	0	0	0
ACRC	6.1888	18.588	8.02472	4.6338	3.25174	22.7725	5.35096	2.41679	3.26875	4.02689	5.99452	3.20759	5.89769	9.92089	9.99184	12.5914	21.2256	6.93905	14.0954	14.5303	16.3088	11.3285	19.919	26.3059	17.2219	17.5319	11.7159	15.0284	7.72932	5.64287	6.83811	3.66322	13.6318	2.48517
LOC540405	0	0	0	0	0	0	0	0	0	0	0	0	0	0	0	0	0	0	0	0	0	0	0	0.0983455	0	0	0	0	0	0	0	0	0	0
AR	0.0948271	0.263802	0	0	0	0.0464417	0.0343141	0	0	0	0	0.0342822	0	0.501005	0.141226	0.0650779	0	0	0	0	0	0	0.0715525	0.671039	0.396258	0	0	0	0	0	0	0.559642	0	0
GPKOW	28.8622	37.1533	14.6894	13.2897	14.2877	31.2635	9.99067	5.54778	6.09974	10.6672	6.55074	10.1403	12.0317	14.0693	9.29748	20.8183	29.5665	22.0358	6.83398	11.861	4.69754	6.5025	5.77214	7.0388	33.8492	18.4259	28.4906	19.9296	18.7306	13.9514	17.0963	17.1677	22.9899	22.8606
SPIN2	1.81944	1.42576	1.57929	0.473645	0.36028	0.630806	0	0.178582	0.536396	2.96812	0.212169	0.166789	0.1188	0.608841	0.0858261	2.90176	0	0	0.169139	0.130582	0.101015	0.194336	0.339105	3.9787	0.240867	2.85472	0.290269	3.37281	0.354575	0.180039	0.454622	1.24761	0.275936	1.41428
SMS	31.2126	33.692	17.438	12.2892	28.5233	8.2865	17.0788	20.0619	8.83518	17.4331	13.5966	20.4112	46.4641	60.4245	37.8643	35.6297	12.8575	9.7949	70.5194	50.646	40.4006	64.0737	60.744	48.6018	16.3735	19.5431	19.2739	52.9315	18.6539	17.7998	8.91805	11.7374	23.124	11.4672
UTY	0	0.014046	0.0155579	0	0.0745657	0.0257641	5.18625	9.07666	4.40705	6.75484	6.77963	7.98361	0.0189276	0.0240127	0.0169216	0.0218337	0.0499717	0	10.434	3.18612	12.3869	5.86357	15.2216	5.78023	0	0.112566	0.28024	0.136833	4.7934	8.18419	7.85237	7.44951	5.21592	5.6707
EIF2S3Y	0	0	0	0	0	0	2.53978	3.45264	3.5135	3.69572	3.49678	5.02198	0	0	0	0	0	0	5.25356	3.38762	3.20162	8.78096	6.56484	2.06947	0.0763784	0	0	0.0628896	4.86701	0.677953	3.13787	1.86976	3.14955	1.61393

## Sheet: brown
	IVF_1	IVF_2	IVF_3	IVF_4	IVF_5	IVF_6	IVF_7	IVF_8	IVF_9	IVF_10	IVF_11	IVF_12	SCNT_1	SCNT_2	SCNT_3	SCNT_4	SCNT_5	SCNT_6	SCNT_7	SCNT_8	SCNT_9	SCNT_10	SCNT_11	SCNT_12	sham_1	sham_2	sham_4	sham_5	sham_6	sham_7	sham_8	sham_9	sham_10	sham_11
LIPI	0	0.958865	0	0	0	0	0	0	0	0	0	0	0	0	0	0	0	0	0	0	0	0	0	0	0	0.232665	0	0	0	0	0	0	0	0
LOC100848469	0.261767	6.19563	1.3314	0.430049	0.467424	0.91572	0	0.521106	0.521739	0.549907	0.137581	0.0540772	0.489458	0.282247	0.668313	0.461945	1.70502	0.728914	2.13872	0.558941	2.35812	0	0	0.463095	0	0	0.188225	0.386004	0.730224	0	0.389085	0.367827	0.536981	1.28411
TIGIT	0	0.0591878	0	0	0	0	0	0	0	0	0	0	0	0	0	0	0	0	0	0	0	0	0	0	0	0	0	0	0	0	0	0	0	0
POGLUT1	1.6457	3.7834	0.774662	3.75979	1.16513	1.3601	0.595513	1.1148	0.398625	1.89066	1.56097	0.37185	0.673131	0.543427	1.83821	0.0705883	1.46553	1.93329	0.603343	0.999295	0.990922	0.514727	0.659694	0.636876	0.59099	1.86692	0.776573	1.68104	0.547771	3.17925	0.200659	1.36582	0.246163	0.630707
LOC101906292	0	0.940617	0	0	0	0	0	0	0	0	0	0	0	0	0	0.130524	0	0	0	0	0	0	0	0	0	0	0	0	0	0	0	0	0	0
IGF2BP2	17.9034	24.8025	15.4521	21.8465	22.3097	6.2146	14.4266	9.45472	5.29025	15.2781	9.95959	9.01722	10.005	10.682	8.23031	13.2093	9.1788	5.88674	9.25708	13.0381	8.62214	13.2945	10.1989	12.1628	4.14851	3.08235	4.2558	2.95416	20.7354	3.97143	11.1625	4.49752	4.87066	8.06658
KLHL6	0	0.117614	0.0144734	0	0	0	0.0152986	0	0	0	0	0	0	0	0.0157411	0	0	0	0.0309996	0.110586	0	0	0	0	0	0	0	0	0	0	0	0	0	0
DCUN1D1	1.17061	20.7529	10.6548	5.95111	3.84935	2.92022	3.90366	1.86026	5.90021	8.64301	5.72545	3.58663	5.52258	3.71942	8.45828	5.83426	8.76705	1.08184	8.4198	6.46904	4.12482	9.50534	8.71873	4.3799	3.53921	4.74611	2.47385	7.38328	3.81087	3.17293	5.83749	3.28084	10.3795	7.87562
GPX6	0	5.38419	0	0.0794908	0	0.66352	0	0.0749591	0.675083	0.355773	0.178057	0	0.05758	0.146133	1.36915	0.730537	0.367741	0	0	0	0.0847807	0.107616	0.0730191	0.256804	0.101105	0.319356	0.24355	2.41399	0.601263	0.398819	0.377587	0	0	0
LOC104970959	0	1.50957	0	0	0	0	0	0	0	0	0	0	0	0	0	0	0	0	0	0	0	0	0	0	0	0	0	0	0	0	0	0	0	0
PFN2	3.90246	15.151	14.8188	8.46624	9.80895	8.00922	10.3721	4.22795	1.88639	1.91315	3.76998	8.04451	3.81032	5.11285	2.87324	12.8438	6.30514	6.95511	3.33412	3.08626	0.324818	2.55947	4.37516	2.20937	1.62836	7.84084	3.82686	8.83754	2.93283	8.62	3.66498	2.77249	1.15388	1.96368
TM4SF1	1.53738	41.7642	24.6011	2.67004	9.05923	8.64799	5.72211	0.272045	5.71987	3.14891	3.23209	0.44464	0.209064	2.58595	1.17752	1.26609	8.3448	0.122314	7.60096	6.43411	2.30824	1.07466	9.41292	9.40274	0.275328	1.30463	0	3.62726	5.1464	4.25416	1.25682	1.72823	8.83047	5.49465
LOC104971034	1.30383	2.64841	0	0	0	0	0	2.30718	1.76017	0	0.342637	0	0	0	0	0.255655	0	0	2.32175	0	0.163132	0	0	0	0	0	0	0	0	0	0	0.183211	2.22887	0
PIK3CB	31.4234	69.2607	49.8518	32.3331	34.3008	26.6394	10.6936	14.9791	29.6655	22.4309	23.4209	15.6704	28.2767	22.9868	30.9334	31.1526	29.5648	44.2096	28.6644	21.9367	28.2082	23.8531	34.9055	27.7849	45.5839	25.1532	32.9535	26.2694	51.4488	22.47	46.2803	17.859	29.6231	40.7028
ACAD11	1.11022	3.96055	1.0966	0.807319	1.99059	0.873535	0.658596	3.46618	3.24467	0.13382	1.74097	3.5268	1.06116	0.467056	0.623431	1.32399	0.138306	0.456124	1.70817	1.38739	1.81719	1.41681	1.01626	0.869357	0.456327	1.56165	1.23672	1.25246	1.22775	1.87522	0.757471	1.86183	1.61165	0.624976
B3GALT5	3.39399	8.06074	7.79004	3.61164	5.27279	1.79441	1.06065	2.77681	5.53049	3.79283	3.58285	3.26272	3.83195	1.22259	2.61348	3.59971	0.952494	6.39009	1.38567	2.24822	0.472874	0.60044	2.29903	0	4.43207	2.1001	4.07668	2.48818	2.84132	5.64453	1.55497	3.67982	3.09216	6.86035
PCP4	0	11.9422	0	0	0	0	0	0	0	0	0	0	0	0	0	0	0	0	0	0	0	0	0	0	0	0	0	0	0	0	0	0	0	0
MX2	0.0211949	1.33649	0	0	0.0662317	0.103802	0	0	0	0.0779192	0.038989	0.0306499	0.0252196	0	0	0	0	0	0.155409	0.633594	0	0	0	0.149985	0	0	0	0.145853	0	0	0	0	0	0
PKNOX1	6.37771	14.6263	11.2219	5.52053	7.50039	5.07148	12.2588	5.25598	8.87691	2.58415	4.16299	4.06595	7.58876	5.84887	7.81313	5.97705	6.64438	10.9802	5.58146	6.09885	4.14425	4.49953	6.20949	5.94474	4.29852	13.5789	6.64465	8.96643	9.06952	3.17956	7.84877	2.56326	8.69858	9.58767
RIPPLY3	0	2.60256	0	0	0	0.137452	0	0	0	0	0	0	0.0834877	0	0	0	0	0	0	0	0	0	0	0	0	0	0	0	0	0	0	0	0	0
EAF1	12.4899	18.0078	8.5806	5.21677	6.48287	12.0266	13.1145	5.5066	4.20059	9.806	8.64511	4.46948	8.26204	8.50024	5.73801	8.60063	11.4216	7.30954	7.38852	17.0864	5.56217	9.41675	4.15315	3.52039	7.0769	7.96421	7.56529	9.90605	7.14016	10.5567	6.82805	3.58149	5.06639	8.41161
GALNT15	0	0.553429	0.0211343	0	0	0	0	0.0238968	0	0.02837	0	0.0223185	0.0367299	0.046597	0.0229853	0.0211836	0	0.0859658	0.022633	0	0.0270345	0.0343277	0	0.0273044	0.0967456	0.203746	0.3496	0.0531058	0.493195	0.113654	0.0401468	0	0	0
IFNAR2	0	0.0884349	0	0	0	0.0233531	0	0	0	0	0	0	0	0	0	0.0654485	0	0	0.0699265	0	0	0	0.03598	0	0	0	0.0600023	0	0	0	0	0	0	0
MYH15	0.0196308	0.461165	0.0403226	0.0161254	0.015336	0	0	0.0303952	0.0152161	0	0	0.014194	0.0700755	0	0	0.0134722	0	0	0.028788	0.0146709	0.171931	0.0436619	0.0296252	0.0694583	0	0.0323921	0	0.0168862	0.191667	0	0.0510629	0	0.0234909	0
LOC538060	0.498301	1.49627	0	0.935599	1.22347	0.488087	0	0	0	0	0	0	0.0846973	0.859664	0.106011	0.195409	0	0.198219	0	0	0	0	0	0	0.148729	0	0	0	0	0	0	0	0	0.174598
LOC518139	0	0.387869	0	0	0	0	0	0.121431	0.121578	0.288319	0	0	0	0	0	0.107645	0	0.218385	0	0	0	0	0	0	0.163862	0	0	0	0	0	0	0	0	0
B4GALT4	0.697959	4.04049	1.12958	0.72949	1.32062	0.279403	0.872307	2.56665	3.37573	2.27443	1.19573	0.229157	0.0754082	0.143637	0	3.61444	0.482156	1.08602	0.558314	2.54202	0.113839	0.705613	1.72365	1.55244	0.994119	0.214495	2.20847	1.62756	0.173067	1.83059	1.48527	0.686321	0.683141	0.0796957
SEMA5B	2.02929	0.96187	2.08919	2.50661	1.64487	1.72329	4.68166	4.15675	1.34467	1.69085	2.79306	4.08142	0.855825	1.59077	1.12485	1.25027	3.59333	3.99965	2.33125	1.40157	3.37926	2.85473	2.46797	3.44634	1.97794	0.906132	2.98778	3.56914	2.54531	2.5771	4.00765	2.88107	2.78917	0.8323
ADCY5	0.112381	0.764218	0.0577086	0.461566	0.043897	0.426548	0.040666	0.217504	0	0.232394	0.155047	0.243769	0.03343	0	0.125526	0.0964056	0.106749	0	0.288405	0.293953	0.123032	0	0	0	0	0	0.601007	0	0	0.115788	0.29232	0	0.571532	0.206732
ITGB5	6.31736	8.13632	1.99885	6.60455	3.85099	4.07837	6.02672	3.63098	0.816108	2.63916	1.71675	3.21819	3.47374	1.76998	2.74413	3.64574	1.00013	5.66385	2.80734	1.57374	3.77241	1.17089	4.22513	1.05834	3.04984	2.92189	4.7576	2.63473	3.44083	1.18344	5.91319	1.93007	1.03085	5.63455
UBXN7	10.8491	15.5409	9.12621	11.0887	15.4999	9.76763	10.2462	7.23739	10.3933	13.7613	6.74839	13.3996	6.87184	8.03967	8.83587	8.24111	7.42979	6.27386	5.56991	7.62712	9.38669	7.00193	4.82721	4.52376	7.12258	2.52325	8.16309	10.7357	7.53339	9.08973	3.87251	5.48696	14.4103	7.88801
TPRG1	10.7657	18.2188	5.84173	0.759957	2.10133	8.36225	16.6646	0.814836	2.17551	4.72932	3.4983	11.0773	0.974082	3.64844	6.26972	6.82152	7.33149	3.90766	5.14504	10.1629	0.921827	1.82077	1.5513	14.9996	1.22216	0	0	3.89105	0.0912271	0	5.01849	4.026	9.65578	0
KNG1	0.0414406	2.25446	0	0	0.0314262	0	0	0	0	0	0	0	0.0478754	0.0625558	0	0.0276046	0	0.0560224	0	0	0	0	0	0.0733131	0	0	0	0	0.0357081	0	0	0	0	0
PIK3CA	7.63984	10.9641	7.09901	3.39396	8.70899	6.96781	6.77032	4.70749	5.68001	6.80666	5.05507	5.74943	3.17705	5.23672	7.63371	8.88111	4.81331	2.44215	7.34521	10.4578	6.0425	5.54845	7.05882	10.3781	10.3023	8.42558	10.9379	6.73935	6.36593	5.26104	4.76533	4.67751	5.36397	6.74021
GPR160	0.0883623	1.46018	0.242031	0.435573	0.89756	0.0865503	0.424348	0.0684034	0.136991	0.0812103	0	0.0575207	1.3145	0.333513	0.131606	0.121289	0.335787	0	0.453606	0	0.464414	0.589693	0.133358	0.119225	0.184641	0	0.111195	0.304077	1.04089	0.182102	0	0	0	0.195141
ARL14	0	1.61964	0	0	0	0	0	0	0	0	0	0	0	0	0	0.980718	0	0	0	0	0	0	0	0	0	0	0	0	0	0	0	0	0	0
RAP2B	0.235428	1.74652	1.24656	0.541488	0.711162	1.13764	1.18133	0.0729046	1.16789	1.64446	0.28872	0.181574	0.952451	0.426463	0.911619	0.947874	1.43123	0.0874093	0.920661	1.31372	1.18217	0.314176	0.331602	0.0277666	0	0.362573	0.750499	0.405025	0.501517	0.517475	0.367431	0.185257	0.375628	0.423463
GYG1	2.65812	9.71245	1.14087	3.51962	6.38471	5.09069	4.42171	4.11568	4.67419	4.66726	7.15214	3.78652	3.25728	3.71307	2.00891	6.75231	0.904447	5.96561	3.60715	7.88679	8.47823	5.55909	2.15538	4.2112	7.62611	1.57113	1.99691	1.29681	7.32452	7.11248	1.54795	1.01461	9.77975	4.67087
LOC534913	48.6036	85.2771	27.9672	48.863	40.455	41.4884	25.9272	58.3204	56.0555	20.7197	36.0302	47.4487	40.1709	49.1089	32.2451	50.1675	42.6166	31.8541	26.4317	25.9394	42.8124	58.9532	36.8847	41.265	82.1968	52.4838	25.6999	51.4563	52.5016	25.6423	47.7543	24.2605	28.9801	48.9992
LOC100847465	0	0.189292	0	0	0	0	0	0	0	0	0	0	0	0	0	0	0	0	0	0	0	0	0	0	0	0	0	0	0	0	0	0	0	0
ITGB2	0	0.914737	0.368399	0.736633	0	0	0	0.555399	0	0	0	0.129681	0	0	0	0.0307716	0.0851826	0	0	0	0.0392703	0.0498634	0.135332	0	0	0	0	0	0	0	0	0	0.0536549	0
KRTAP10.2	0	1.40739	0	0.110003	0	0	0	0	0	0	0	0	0	0	0.0997206	0	0	0	0	0	0	0	0.707332	0	0	0	0	0	0	0	0	0	0	0
SIK1	12.1071	26.5424	10.2052	7.47979	12.2799	9.2181	9.82981	5.86796	16.2452	10.2391	4.63211	5.14943	3.4502	2.22691	5.07599	6.07455	11.3071	3.54132	1.34279	2.20501	1.4257	2.82857	1.65054	2.78985	1.06287	1.9306	3.20061	3.15058	2.52853	2.14892	2.38179	2.00148	6.02643	2.37069
LSS	2.40505	5.18574	1.24506	2.07196	1.46644	1.86737	3.01418	2.72476	2.45526	0.862608	1.29489	1.86621	3.55973	0.974037	2.05301	1.89208	1.22585	4.65529	1.20432	1.44668	1.38714	0.587107	1.9918	0.25944	3.00278	0.871132	3.24783	2.11926	1.61406	1.32965	0.915502	0.692387	0.842331	2.08625
S100B	28.4631	24.9352	18.4762	3.99467	7.22576	1.40099	0.897122	2.43606	4.36067	5.52117	2.4557	6.13613	4.08457	0.431818	13.988	15.1819	0	0.929324	16.0808	10.7605	5.1778	7.95303	5.54015	14.3388	5.47881	7.23763	3.47965	6.39774	5.58597	7.36837	1.24015	23.1666	4.45003	23.1542
TDRP	7.86227	13.4243	5.45853	11.7589	5.53868	9.12484	8.31994	12.9578	9.18386	6.31519	7.00867	8.88547	5.47686	4.12232	6.26462	6.01423	2.42665	3.25024	4.39229	6.45186	4.74493	5.77996	4.88561	4.36367	11.7337	5.52361	4.32318	8.68132	4.92602	5.03737	3.66628	3.55262	4.05846	1.40445
SETD4	4.44322	20.1759	9.90975	11.1275	14.6267	14.0914	11.429	3.77557	11.1259	8.71521	13.4068	11.4376	10.874	7.07315	12.2227	13.0052	10.4124	6.5064	12.8728	8.4635	15.3761	14.3144	8.83144	7.29963	6.90618	4.12411	10.4252	5.87272	6.96011	7.05905	14.3807	5.01001	8.36441	7.70842
LOC104971076	0	0.0510933	0	0	0	0.0404767	0	0	0	0	0	0	0	0	0	0	0	0	0	0	0	0	0	0	0	0	0	0	0	0	0	0	0	0
DAZL	0.234501	5.79881	0.204347	0.455301	0.0666171	0	0	0	0.033048	0.0391863	0.235295	0.0616565	0.101465	0	0.603236	0.585212	0	0	0	0	0	0.047415	0	0	0	0.281412	0.0536515	0	0.0378441	0	0.0554522	0.0838762	0	0
REEP5	19.5274	32.3528	14.1425	20.4248	16.2044	13.984	14.729	14.6472	12.7478	9.45218	14.8076	13.5544	14.7416	14.6403	12.2468	13.9671	8.73855	16.2523	13.5545	9.33991	26.5659	17.2762	15.7496	4.45261	14.4613	5.72825	12.3407	10.153	9.28249	8.31604	6.94182	5.8903	12.099	13.8367
DRD1	0	1.42699	0	0.0474021	0.180327	0	0.0417629	0	0.268375	0	0	0	0	0	0	0.871268	0	0	0	0.776281	0.0505393	0	0	0	0	0	0	0	0	0	0.675472	0	0	0
THBS4	1.32001	9.79248	2.47212	5.03881	3.27564	0.760561	2.10732	1.80338	0.902783	2.89025	0.428509	5.16515	0.80843	2.98889	1.38769	3.59694	0	0.324325	0.626274	0.261132	1.83615	0.302225	2.72442	0.721179	1.21676	0	1.02593	2.00375	1.5507	0.640016	3.28208	0.687382	2.88039	3.52336
IQCH	0	3.17854	0	0	0.174398	0.104221	0.130639	0.41187	0	1.17352	0	0	0.189911	1.38122	0.158465	0.109532	0	0	0	0.159038	0	0	0.0802858	1.74123	0	0	0.712761	0.0776409	0	2.07191	0	0.052328	0	0
CORO2B	0.141644	2.12145	0.969985	0	0.122946	0	0	0	0	0	0.115799	0	0.131085	0.118782	0.257852	0.259244	0	0	0.184646	0	0.0275428	0.210039	0	0	0.0657499	0	0.158436	0.541598	0.0558585	0.129721	0	0	0	0
CBLN3	0.472454	8.56751	1.6174	0	0.984242	1.69682	0	0	0	0	0	0	2.90453	2.02069	1.9936	0.216157	0	0	0.34642	0	0	0	0	0.278608	0	0.519719	0	0	0.698915	2.59615	0	0.30981	0.753805	0
RIPK3	2.82941	4.0197	0.40784	0	0.232673	0	0	0	2.71252	0.599934	0.0684844	0	0	0.0561983	0.720787	0.613189	0	0	0	0.0556421	0	0	3.14624	0.0658623	0	0	0	0.512384	0	0.306863	0	0	0.178198	0.0913141
PPP1R3E	0.284947	2.15286	0.487921	1.04107	0.346506	0.279251	0	1.42276	0.511402	1.4561	1.04914	0	0.207325	0.263019	0.448263	0.1683	0.361132	0.97054	0.603972	0.189443	0.0554169	1.65616	0	1.28922	0.430283	0.16794	0.159513	1.68978	1.20934	0.326185	0.329469	0.810316	1.82001	0.155379
NDRG2	30.3913	97.3896	42.0437	10.817	25.123	12.5251	19.7627	26.1303	58.1259	49.6214	50.9338	13.5805	7.13348	12.8684	37.8299	32.2486	25.5437	26.5365	19.7684	18.7502	9.59074	7.63041	19.402	27.0974	17.7391	31.5638	55.7288	14.4274	91.7835	60.1976	24.4279	17.7247	24.3001	18.6994
RNASE1.1	93.1138	696.686	216.39	330.898	163.423	46.3995	34.8063	76.1451	174.197	31.7389	42.4059	114.911	0.645391	52.948	52.5077	87.8498	18.2047	12.5866	17.8971	10.4044	6.33404	15.281	45.0208	4.7979	364.166	419.76	87.5925	245.452	395.264	10.9908	40.6808	2.84545	102.985	97.5631
TMEM55B	11.7364	18.3599	7.11683	1.10412	8.13814	4.07712	9.78871	3.70715	8.00937	14.2371	11.2041	17.1295	4.03905	5.53979	6.81879	12.4162	5.10717	2.69023	6.83746	12.8217	5.95978	10.4636	5.83189	16.0474	1.14091	4.4042	3.69989	11.9236	2.68441	11.1658	1.20186	8.59388	6.83594	6.38773
CCNB1IP1	0.416665	1.26451	0.103739	0.0622296	0	0.222613	0.109654	0.0586491	0.0587203	1.25328	0	0.547761	0.0901427	0.0571789	0	0.103981	0.143922	0	0	0.113233	0	0	0	0	0	0	0.190658	0	0	0	0.0985284	0.149033	0	0
LOC781758	0	0.101875	0	0	0	0	0	0	0	0	0	0	0	0	0	0	0	0	0	0	0	0	0	0	0	0	0	0	0	0	0	0	0	0
ZFYVE19	1.60003	5.01524	2.69185	0.266842	2.4745	1.33926	0.363223	0	0	1.84513	1.53876	0	0.398125	1.13644	2.50497	0.746284	0.158891	3.61042	3.28988	1.87544	0.732601	0.0930001	0.378701	0.295961	0.933286	0.552087	1.78941	1.72689	1.18795	0.669416	2.17586	0	0.400382	1.51017
DLL4	0	0.611955	0.0502042	0.210811	0.0286415	0	0.3184	0	0	0	0.0674422	0	0.0218121	0	0	0.0251607	0	0	0	0.0273994	0.0321098	0	0.0553279	0	0	0	0	0	0	0.0755482	0	0	0	0
STARD9	8.42393	8.01111	10.2687	12.036	17.44	10.8768	14.2402	20.5354	13.9193	15.4316	14.7248	18.8524	19.5236	19.7166	18.4727	12.4821	21.5412	8.27699	13.0588	7.65667	20.2792	16.4683	22.863	15.2156	14.7832	17.0409	14.5475	20.7448	14.7717	14.1479	23.73	15.197	16.3627	20.3493
CCNDBP1	18.22	32.7989	17.5808	14.0854	4.58655	28.7347	7.75589	10.6555	15.1746	9.11127	5.64999	17.5079	9.79034	17.0856	8.97832	12.8088	3.27144	4.22838	10.3472	13.6174	10.3233	8.76581	13.4141	12.4062	13.3392	9.54374	8.8927	8.79112	8.96053	6.64692	13.4333	11.8706	11.3839	10.1864
LOC782979	0	1.46936	0.0707547	0	0.0807311	0	0	0	0.800996	0.189954	0	0	0.0614812	0	0.0769518	0	0.392644	0	0	0	0	0	0.0779757	0	0	1.0231	0	0	0	0.851783	0	0	0	0
CA12	2.41582	6.96359	4.26476	1.33888	1.66981	0.769749	0.652984	2.29839	1.06033	1.28403	1.71334	0.273559	0.259752	0.197693	0.0649905	1.37826	0.0552638	0.932072	0.106678	1.02234	1.51785	0	1.53735	2.03394	0.820968	0.0960235	1.75802	1.17672	0.387493	2.90892	1.05992	0.343526	0.208948	0
LOC101903685	0.199319	2.71085	0.18196	0	0	0.162695	0	0.0514357	0.926966	0.0610633	0.122219	0	0.276695	0.401171	0.841063	0.182385	0	0.832533	0	0.297919	0.581894	0	0	0	0	0.438519	0.167208	0	0	0.410725	0.0864102	0	0.39752	2.03702
ALDH1A2	0.0545332	1.14624	0.174243	0.955636	0.0284017	0.142441	0.131556	0.197017	0.253615	0.367549	0.300949	0.105147	0.129777	0.109759	0.297793	0.1996	0.0690672	0.101235	0.106628	0.0815098	0.191045	0.24258	0.246891	0.128634	0.1899	0.179966	0.137243	0.250181	0.387228	0.0749156	0.14185	0.1788	0.52205	0.0891715
GATM	10.8666	10.9335	6.52909	4.23537	5.63058	4.07289	0.240745	6.2665	2.23461	3.87259	2.60067	0.0801738	2.37489	1.59012	1.40367	3.46241	1.36925	2.62449	0.48782	2.85893	0	1.72634	0.669342	0.882741	1.67965	2.92743	2.44176	2.57527	3.83837	6.62622	0	1.74507	2.25567	5.71138
PSMA3	3.53108	17.3643	9.34096	4.08713	5.14094	10.1403	3.1363	9.44354	6.3448	2.9503	7.08607	2.90129	5.44296	3.51313	5.85642	2.53346	16.1608	2.01121	8.12038	11.0355	5.48232	3.92682	0.726655	6.10489	4.8626	13.5069	3.63544	1.38063	5.98343	2.14981	9.60239	1.10512	3.64921	0.393678
RHOJ	0.518018	1.19743	0.0616829	0	0	0.375034	0.0325999	0.209235	0.768126	0.248399	0.165724	0.0325697	0.214394	0.101995	0.301884	0.494615	0.171151	0.313579	0.165143	0.269312	0.749576	0.100187	0.101967	0.199224	0.141174	0.594617	0.340093	0.309978	0.679691	0.278465	0	0.221536	0.0539023	0
HSPA2	62.2619	69.1209	31.227	52.1658	24.941	40.0366	20.3546	10.9135	10.7661	9.08209	18.9406	35.7248	32.191	41.3602	48.1128	49.5107	18.1167	33.2893	26.3478	15.7513	6.59689	9.14488	7.61277	13.3254	55.7315	40.2506	33.3039	37.5077	10.9791	17.23	19.233	17.1967	30.4303	12.6273
ZNF410	56.8591	84.2512	76.5905	51.0911	50.1952	55.9318	25.0075	30.8605	17.2788	43.7363	44.2	20.444	53.1061	42.4647	60.3175	50.7442	37.3175	43.7045	31.479	28.1798	42.3311	28.9552	26.5319	32.7691	61.5892	40.203	57.3908	19.4651	55.4683	35.4862	50.0054	41.9332	43.57	57.9086
VRTN	0.739441	2.43771	0.25314	0.101233	2.02183	0.256881	0	0.572454	0.286574	0	0	0.0445533	1.28312	0.186034	1.33068	0.507463	0	0	0	0.184204	0.809523	0.822313	1.20889	0.321203	1.41622	0	0	0.104119	0.601632	0.126976	0.160283	0	0.147472	0
LOC104973244	0	0.549687	0	0	0	0	0	0	0	0	0	0	0	0	0	0	0	0	0	0	0.29203	0.494407	0	0	0	0	0	0	0	0	0	0	0	0
LOC509034	13.0932	14.7102	0.736824	5.50039	0.747304	14.0546	0.259612	4.44336	1.85364	0.439588	1.75968	0.172914	2.70329	2.79773	4.63008	0.246182	7.7235	7.15868	14.291	10.5447	0.314174	0.398922	0.451124	6.55768	5.49631	0.394606	0.902784	3.59994	5.8373	0.123198	8.08674	0.8233	7.44042	0
FLRT2	0.218765	1.14726	0.0206524	0.123928	0.683634	0.132999	0.0109108	0.525617	0.0233812	0.415998	0.0277465	0.02181	0.026921	0	0	0.196727	0	0	0.188061	0.0225432	0.066063	0.117443	0.0341457	0.0133376	0.0472779	0.0497835	0.132892	0.038927	0	0.373079	0.0588605	0.103877	0	0
LOC104973019	0	1.09201	0	0.120916	0	0	0	0	0.570485	0	0	0	0	0	0	0	0	0	0	0	0	0	0	0	0	0	0	0.253242	0	0	0	0	0	0
HRH2	0	0.452852	0.109261	0	0	0	0	0	0	0	0	0	0	0	0	0.0871675	0	0	0	0	0	0.0591538	0	0.0379748	0	0	0	0	0	0	0	0	0	0
STYX	18.2233	21.9755	10.9507	6.1405	8.62364	4.18937	11.9612	18.4561	5.12317	7.3483	4.56116	14.6501	8.627	11.3886	6.26048	6.91029	9.42532	3.93372	13.8466	10.8666	15.2391	6.19657	9.67294	7.55647	5.23445	6.6163	3.64255	5.94676	3.70832	3.06403	2.86729	1.16872	3.80799	1.35135
NFATC4	0.319422	0.291007	0.0920851	0.0276194	0	0	0.31634	0	0.104247	0.216317	0	0	0	0	0	0.13845	0	0	0	0.0502562	0	0.336525	0	0.0297417	0.105377	0	0	0.11569	0	0.138571	0.13119	0	0	0
NOP9	11.4149	14.9438	2.00614	4.41253	4.05345	8.10173	9.54237	11.9089	2.41306	2.0197	2.75112	8.20941	5.55648	4.33084	10.2275	4.27301	2.43531	1.27484	5.19198	6.75169	5.34623	6.10954	5.75751	5.34555	6.50456	1.51086	11.3682	6.03843	6.23084	6.98116	7.93906	6.90492	5.6245	8.08505
LOC101904578	0	1.98741	0	0	0	0	0	0	0.138982	0	0	0	0.531436	0.269992	0.532144	0	0.339302	0	0	0.133637	0.312847	0	0	0	0	1.17881	0	0.307408	0.317054	0	1.85845	0.351419	0	0
LOC783225	0	0.609793	0	0	0	0	0	0	0	0	0	0	0	0	0	0.161626	0	0	0	0	0	0	0	0	0	0	0	0	0	0	0	0	0.590173	0
LOC504344	0	0.0954349	0	0	0	0	0	0	0	0	0	0	0	0	0	0	0	0	0	0	0	0	0	0	0	0	0	0	0	0	0	0	0	0
ACTC1	1.28021	6.57501	3.16902	0.161786	1.61559	0.0482297	4.98893	0.457432	1.2213	2.89628	1.81154	0.925655	0	1.26357	0.293326	0	0.748344	0.13711	3.75479	0.294386	1.63873	0	1.56045	0.0871093	0	0.162495	0.867434	0	0.786679	2.94245	0.768471	0.484324	0	0.845402
MAPK6	24.5566	50.6587	29.2939	22.0631	33.1493	24.7081	31.566	29.0743	27.0368	33.5331	18.8842	18.2819	22.3277	25.9887	29.4701	24.1857	33.6415	22.5452	26.1645	33.3705	15.405	21.9063	18.9522	20.2105	19.772	14.0214	17.6093	17.5836	14.6364	18.8571	18.0846	15.2844	18.7503	18.6562
SCG3	0.292174	1.40487	0.153293	0	0	0	0	0	0	0	0	0	0	0	0.0483363	0.178228	0	0	0	0.048511	0	0	0	0	0	0	0	0	0	0	0.92892	0	0.0776838	0
EID1	2.48713	6.33662	0.92885	0.123819	2.17852	1.6241	0.381815	0.641822	0	1.1083	0	0.326966	1.97294	1.25147	3.59184	0.827573	0.143182	0.209868	1.10524	2.64729	0.528069	1.34103	6.08501	1.06667	0.157471	0.746168	0.758708	0.518643	1.27103	1.39775	0.392086	1.40853	2.97618	2.40317
SLC28A2	1.62284	1.21027	1.12876	0.169277	0	1.00925	0	0.678031	0.439259	0.0473496	0	0	0	0.0388844	0.268543	1.09604	0	0	0.0755505	0.0770039	0	0	0.155495	0.0911422	0.215283	0	0.129656	0.0443158	0.0457278	0.212323	0	0.101349	0.616488	0
DUOX1	0.206034	2.09539	0.0539689	0.0215819	0.500769	0.283339	0.0190145	0.443079	0.0814631	0	0.631696	0.430372	0.406434	0.0198301	0.426183	0.141394	0.173962	2.07183	0.134283	0.31311	0.0690356	0	0.892176	0.14179	0.658772	0.304127	0.518534	0.0452018	0.326504	0.51892	0.238191	0.405325	0.630079	0.0322219
SORD	24.381	57.9554	18.5565	41.1497	17.9623	13.5454	14.2286	27.7752	20.2325	24.8071	25.6431	28.5913	26.6317	37.0554	36.8896	25.1555	14.7713	42.5286	24.6776	21.3339	23.8341	19.7638	15.8406	26.3316	26.921	41.055	21.385	14.1408	42.2952	22.0875	18.4912	27.751	29.1087	28.334
PLEK2	1.82234	3.46641	2.62341	0	0.292031	0.137307	0.541072	1.80872	0.43462	0.343564	0.0859557	0.743283	0.277997	0.0705353	1.3918	0.513081	0.17754	2.47218	0.137046	0.838098	0	0	0.564128	0.165329	0.683406	0.925224	0.587982	0	0.331796	0.192574	0.364631	0	0.447317	2.63602
LOC101904443	0	1.83018	0.579137	0.173702	0	0	0	0	0	0	0	0.152897	0	0	0.157465	0	0	0	0	0	0	0	0	0	0	0	0	0	0.187693	0.435748	1.65014	0	0	0
TMED8	16.6743	14.3943	6.8911	9.50143	18.3073	15.5969	8.37118	5.46588	10.4793	15.187	8.84272	11.5133	6.16667	3.51479	7.27094	8.65977	4.28074	0.836598	2.20292	5.38872	4.07852	2.50582	3.28713	2.39179	6.59114	4.46168	1.13417	2.97199	3.20002	6.96483	8.59637	3.10293	14.2008	4.23721
SNW1	10.2498	11.1994	2.84055	4.25987	2.95509	7.14133	5.69594	5.24283	4.63441	4.82232	2.74967	7.67501	3.15791	4.23647	2.99847	4.43825	2.08631	4.41712	5.0998	5.97304	2.99232	4.88508	3.91306	9.33635	2.93189	1.81208	1.99607	2.46659	2.49103	2.13725	2.77721	0.840147	2.77427	1.72091
CNNM4	12.4621	14.9026	11.6879	17.5168	14.955	14.6106	5.72326	9.37335	4.35418	3.90978	5.46779	4.77153	9.11775	6.46274	4.87347	6.32548	5.38779	9.94736	3.31915	3.70907	3.91683	1.88018	4.6914	4.05238	13.2754	6.92942	10.0198	8.77285	5.56698	3.76489	5.1071	7.88587	12.0736	8.09314
LOC104973282	0	6.37737	0	0	0	0	0	0	0	0	0	0	1.31516	0	0	0	0	0	0	0	0	0	0	0	0	0	0	0	0	0	0	0	0	0
MRPL30	7.13886	18.0202	5.54887	0.481984	0.349288	11.1114	4.98232	1.17792	9.91546	1.04894	3.05805	4.78452	2.36468	1.77629	0.436997	2.91814	7.85341	0.816936	3.34485	9.19929	4.07406	2.57884	3.0137	4.78962	3.2692	4.25138	5.00606	2.01106	2.95126	5.27347	4.86943	3.67764	2.50382	2.19307
MRPL53	6.57178	12.8988	7.12804	5.27357	4.60875	7.09566	8.44487	2.41791	8.60744	4.98348	6.82255	13.2672	4.74859	6.74449	7.39704	6.22183	5.60379	3.08015	8.5559	9.46612	5.81269	7.47714	10.8013	5.29511	3.17215	6.01244	5.45846	5.55969	3.00318	6.704	7.39058	4.90677	7.11135	3.24509
FIGLA	0	0.433489	0	0	0	0	0	0	0	0	0	0	0	0	0	0	0	0	0	0	0	0	0	0	0	0	0	0	0	0	0	0	0	0
C11H2orf73	0	0.0929857	0	0	0	0	0	0	0	0	0	0	0	0	0	0	0	0	0	0	0	0	0	0	0	0	0	0	0	0	0	0	0	0
SPTBN1	11.0128	16.3993	6.72992	5.94965	10.6462	5.47776	6.9683	7.08008	8.5171	7.95943	10.0767	5.80775	3.81092	3.61813	2.51174	8.91484	5.71434	7.05705	6.609	3.66752	2.58431	1.78833	1.38728	5.13323	5.05789	7.14274	5.65485	12.6944	0.920057	7.12719	6.09579	7.75992	16.5157	4.49174
LOC538929	1.75163	1.8154	0	0	0	0.681245	0	0	0.119798	0	0	0	0	0	0	0	0	0	0	1.30907	0	1.4896	0	1.27599	0	0	0.453797	0	0	0	0	0	0.123298	0
C11H2orf68	23.2259	9.10282	14.0382	15.4728	14.4332	16.3957	19.4684	20.2314	15.4401	16.4972	18.1173	32.0266	19.9338	27.5113	25.1773	19.4613	30.5068	27.0767	20.8644	23.3252	27.982	36.5333	18.238	20.7166	25.3667	26.3593	16.0814	16.8719	25.1279	14.9522	19.5118	24.674	23.338	29.0971
PCYOX1	0.702416	6.52576	5.81579	0.270985	1.41745	1.2868	0.119375	0.829972	0.958886	0.151534	1.44317	2.26591	0.637582	4.54186	3.99183	3.33921	1.09676	4.58551	1.20913	1.54046	2.67695	1.32799	0.684484	0.144488	1.46458	0.544167	0.829789	0.579463	1.39016	5.03892	1.50149	1.26495	0.887826	2.22516
FNDC4	0	0.500732	0	0	0	0	0	0	0	0	0	0	0	0	0	0	0	0	0	0	0	0	0	0	0	0	0.169871	0	0	0	0	0	0	0
PPM1G	42.3683	83.6508	46.7375	56.5203	48.501	56.0055	57.9502	35.309	26.4786	27.9453	46.8521	47.0791	30.8823	31.5895	38.3826	63.3905	12.6575	19.143	45.6107	59.9774	18.9912	54.8291	31.0324	70.8824	28.2844	19.5889	25.3041	36.8876	18.3863	36.5074	17.0155	43.3722	46.6042	31.7924
GPR113	0.0707807	0.490079	0	0	0.0663544	0.0277319	0	0.0219185	0	0	0	0	0.0168442	0.106846	0.295158	0.330312	0.161361	0	0.124557	0	0.049593	0	0	0.175306	0	0.0934341	0.498772	0	0.150779	0.0291707	0.0368224	0.055697	0	0
LOC104973437	0	0.977681	0	0	0	0	0	0	0	0	0	0	0	0	0	0	0	0	0	0	0	0	0	0	0	0	0	0	0	0	0	0	0	0
LRSAM1	0.149918	2.7995	1.02657	0.655858	0.525257	0.0823067	0.451672	0.0331466	1.69344	0.708692	0.472814	0.0929054	0.270077	2.23099	0.876211	0.0881862	0	0	0.125632	0.439679	0	0.047622	0.161604	0	0.526816	0	0.687429	0.888237	0.456268	1.15958	3.00613	0.777582	0.615133	0.721537
CDK9	76.1314	103.923	38.3835	32.3423	34.3035	47.0399	40.7389	36.4943	43.5722	31.5928	30.6264	59.3836	34.1763	34.0124	38.1377	58.211	51.4249	75.2688	18.551	21.8389	20.8115	21.8928	13.7521	22.1754	36.0712	102.02	58.0603	56.4911	75.1505	54.5116	47.5071	56.8061	69.4762	76.4849
LCN2	0	8.54779	4.11684	0.705561	0	1.00961	0	0	2.64516	0	2.24203	0	0.102181	0	0.48404	0	0.652715	0.239161	0	0	0	0.722874	0	0	1.43574	0	0	0	1.29816	0	0	0	0	0
PKN3	1.0958	6.87848	4.5882	2.59651	5.00465	2.80715	1.98259	2.4471	4.90017	2.40159	5.38829	1.31036	1.0782	4.3262	4.61345	1.3305	6.88584	3.4621	2.03959	0.976421	2.21635	2.48408	0.60423	2.57235	4.35891	0.278174	3.8715	2.13896	0.374087	2.30147	2.63108	0.704745	3.63118	1.44724
NTMT1	8.72002	14.1928	7.24388	3.64381	8.88052	7.34708	4.65975	2.79558	2.25925	11.787	1.96966	1.10597	4.27719	0.808137	2.61977	0.600102	0.607315	0	3.03137	1.74265	0.26791	1.19072	1.03875	2.43546	1.59796	5.04797	0	0.789438	4.78824	2.6792	1.79044	1.80547	2.44161	0.562756
ASS1	4.65333	30.4429	4.02122	3.71107	3.17646	6.72629	0.980884	2.09853	2.66136	2.32523	0.166214	0.84931	0.16127	1.36395	0.941968	8.30926	9.95604	2.13863	0.795025	0.675266	1.1079	0	0.136357	1.5985	0.755148	0.447279	0.90959	0.233169	1.20299	0.372382	2.23278	0	0.216245	0.443244
LOC101902785	0	4.56389	0	0	0	0	0	0	0	0	0	0	0	0	0	0	0	0	0	0	0	0	0	0	0	0	0	0	0	0	0	0	0	0
RIC8A	9.06356	13.5176	4.07245	8.42228	2.83226	7.12996	12.709	5.30641	6.80571	5.9352	3.02195	5.48846	2.22433	3.33491	3.83859	8.74706	3.01328	1.10417	5.98114	3.7678	0.893031	1.63789	1.83797	6.46388	4.26086	4.01927	4.49075	3.65455	4.37436	7.17887	5.82026	7.24351	6.57523	4.37669
IFITM5	0	2.71928	0	0	0	0	0	0	0	0	0	0	0	0	0	0	0	0	0	0	0	0	0	0	0	0	0	0	0	0	0	0	0.27703	0
LMAN2L	1.00306	2.6446	0.430718	0.118872	0.0982824	0.924294	0.637395	1.02275	1.12152	1.38765	1.56228	0.518639	0.0536843	2.75536	0.157263	0	0.956105	0.150825	1.79678	2.5388	0.440771	0.559664	1.17019	1.37454	0.460036	0.103795	0.137569	1.43949	1.78682	2.0387	0.736318	0.185627	0.785256	1.0801
ACTR1B	13.8102	18.6377	19.7131	11.7999	3.13067	11.5041	13.6088	10.2619	7.12033	4.41975	8.33581	2.89755	3.85137	7.11957	15.7929	6.13507	13.001	16.1376	3.97811	5.71335	2.42985	5.89634	3.30295	4.90816	9.72553	3.76403	13.111	13.0461	2.13418	10.3541	12.188	11.8859	9.66457	11.417
CHST10	2.26892	2.03149	0.749972	1.7567	0.733473	0.996277	1.50992	0	0.71961	0.0853147	0.287847	0	0.403355	1.65343	1.67011	2.00455	0	0.508291	0.841342	0.350767	0.136978	0.347969	0	0.599738	0.326879	0.172066	0	0.269138	1.11107	1.34354	0	0.615605	0.374433	0.127865
POLE4	0.616516	11.8914	0.168847	0.405142	0	0	0.535421	1.71824	2.86721	0.906602	0.907286	0	0	2.97808	12.4872	0.507723	0	0	2.71231	0.737196	0	0	2.6051	0	0	0	0	1.69703	4.81552	0.508167	0.641463	0.242567	0.295097	0
SRSF7	34.5785	55.4502	32.6384	16.042	28.0584	41.1345	29.3546	38.2732	24.2409	16.1929	9.97396	25.0911	17.653	38.7132	32.2469	21.172	38.3954	28.9018	33.2454	24.2723	14.2335	21.1813	22.2585	21.1404	20.2592	26.1401	14.0899	28.6633	25.4557	8.72395	28.7742	13.4324	18.1399	15.5743
THADA	6.01549	5.79124	10.8092	12.2521	8.97399	5.59452	7.59421	9.66419	15.3683	13.1385	8.0585	8.044	14.3835	13.2496	14.8053	10.159	6.80528	17.7787	14.46	13.2988	14.7803	14.6752	15.0713	17.4295	9.69621	11.6126	11.6932	15.839	7.35463	15.5268	10.8584	15.3239	17.5232	6.21246
VAMP8	11.3058	57.2265	15.0444	0.840923	4.96767	42.2668	1.0459	9.60003	15.2727	8.87704	16.8784	11.9096	8.66761	10.5433	4.9516	6.58874	13.8762	3.20475	11.9794	15.2004	8.50742	6.12598	6.48064	31.02	27.7205	11.8786	12.2671	6.90976	10.9654	8.12174	5.20257	8.91087	8.46394	7.91786
VPS54	4.41628	8.76448	4.77082	4.458	4.63119	4.61803	2.01017	4.23094	2.70702	4.35435	4.61125	3.64947	2.995	4.16347	5.21834	4.63453	3.24967	4.46591	2.10809	4.14435	3.20365	4.23849	6.78264	4.22916	4.85346	3.74142	1.65915	2.01921	3.94354	2.27149	4.78244	0.350532	4.2218	1.66078
LBH	21.0423	28.0711	6.8086	13.277	10.8557	8.03029	4.94973	9.68067	8.29245	5.07493	4.06269	3.95226	1.72891	3.02848	7.01231	7.10006	9.16699	3.96527	14.7035	4.16999	4.53081	12.1519	3.90317	1.33748	4.67564	4.79683	7.53406	7.39958	0.516013	0.658888	4.91393	4.46004	12.313	2.06762
DPYSL5	1.1681	4.08384	1.52601	0.0882231	2.18175	1.28882	1.28264	1.12476	0.894994	0.789751	0.0493886	0.0194074	0.0479194	0.0202589	0.0799754	0.84771	0	0.523413	0.866331	0.86293	0	0.119441	0.0202534	0.332533	3.50661	2.61423	3.88588	1.5707	0.166834	2.93271	0	1.79608	0.224923	2.31141
FKBP1B	1.71542	6.36295	2.46646	0.986378	0.804086	0.504224	0.124149	2.12486	0	0.630655	2.05116	3.28423	0.832232	0.517907	1.14966	4.82679	0	0.477677	2.26407	2.82043	0	0.572314	0	0.758678	3.04654	0	0	2.67332	0.66378	4.1873	0.446219	0.337473	0.860333	0.420755
DDX1	24.328	30.9035	11.9354	5.09598	11.9761	13.6347	4.78663	10.0422	9.77616	9.47148	7.82813	7.48838	12.2623	9.79043	9.92647	12.7725	8.47405	3.85473	9.62394	9.31097	4.53531	1.93857	4.83584	5.48757	3.21371	9.4752	3.09678	8.29128	3.95918	7.07859	4.7344	6.65688	7.66903	9.80891
C11H2orf50	0.101979	1.00895	0	0	0	0.0499304	0	0	0	0	0	0.0737284	0.182037	0.307936	0	0.10498	0	0.213007	0	0	0	0	0	0	0	0	0	0.175462	0	0.105072	0	0.0501394	0.732356	0
KCNF1	0	0.412072	0	0	0	0	0	0	0	0	0	0	0	0	0	0	0	0	0	0	0	0	0	0	0	0	0	0	0	0	0	0	0	0
PPP6C	11.4645	35.247	26.4056	22.5871	21.2068	16.3925	5.59495	9.86162	15.8658	10.5771	9.53467	21.5968	11.9167	10.9405	17.074	20.378	1.50206	16.2677	9.21134	11.8834	12.0028	22.6655	24.9907	8.39253	14.9595	5.94331	7.07495	12.9977	10.5267	9.23243	11.7684	15.4676	36.0577	16.1607
AK1	0.186555	10.7258	8.17491	1.83894	2.62338	3.83742	0.540048	1.5887	0.867605	8.57308	2.91705	0.269773	5.43859	4.64665	0.97244	3.07275	0.354412	0.259741	0.273579	0.557687	3.43123	2.69706	3.65999	1.65021	2.33874	0.615661	4.46034	4.01189	0.993529	4.22873	0	1.65152	0	0.915165
ST6GALNAC4	12.9677	20.1309	16.5736	4.81318	9.60535	7.10365	1.32085	2.45403	1.56355	6.09159	2.29711	2.77815	9.20091	4.85753	7.36747	12.7229	5.84231	10.4052	1.05648	0.861445	0.673023	1.49551	0.289918	0.679739	3.91363	6.81551	3.38444	1.07415	2.47254	0.197931	2.62353	0.377931	0.459776	0
PTGES2	5.48612	8.89215	1.01008	0.908871	4.61001	0	1.33459	1.78454	0.71468	5.50825	0.593645	3.40005	2.35881	5.14982	4.05091	0.50622	0.525499	0.256749	0.946498	2.20504	5.49127	1.43552	3.6178	0.652475	0.577944	0.608568	0.928192	1.9035	3.43727	0.664995	0	1.17901	1.32401	3.27924
GOLGA2	9.39855	14.0473	12.7099	9.22893	7.03665	10.2807	8.96765	5.96482	12.3368	8.96231	8.72072	10.52	6.25681	10.3102	7.0267	9.58916	13.0372	4.32727	4.15517	6.56675	9.69025	8.52636	6.65671	6.88302	7.45112	11.092	6.90999	5.54572	4.06175	7.37953	4.36597	8.75393	4.60732	4.9541
C11H9orf114	9.75131	12.9724	6.12721	5.72872	5.22682	5.54982	3.88593	5.82912	4.4581	8.22439	5.18214	3.21296	5.06712	12.4849	5.00864	6.31094	5.15895	6.53058	3.22755	3.83277	1.18223	2.54541	1.6841	1.69181	5.99577	4.17484	5.20332	2.02285	13.1472	5.78656	5.85878	12.2627	9.08391	8.3258
C11H9orf78	6.99516	16.8789	7.16544	8.62901	8.26013	7.77164	8.78237	2.95388	5.35159	2.19761	6.49341	3.16018	9.75187	9.6191	8.4185	4.47876	7.05912	0.885391	6.9942	6.99785	9.59256	7.375	11.242	4.71678	4.46056	3.72046	1.60992	2.26627	2.58031	0.187201	2.2449	3.75303	0.978384	0.445648
SURF1	43.2891	97.8007	27.6194	39.2221	37.302	37.6979	23.832	37.6027	26.5878	35.5615	22.5898	35.4172	31.9177	39.8705	31.9798	41.62	27.1091	21.9689	31.9926	29.942	28.6004	17.8525	23.3981	47.2122	33.828	49.1292	25.2076	39.4203	22.6521	21.2052	33.3701	31.5807	35.3003	29.7837
LOC104973515	0	0.0550523	0	0	0	0	0	0	0	0	0	0	0	0	0	0	0	0	0	0	0	0	0	0	0	0	0	0	0	0	0	0	0	0
GRIN1	0	0.155038	0	0	0	0	0	0	0	0	0	0.0226664	0.0186505	0	0	0	0	0	0	0	0	0	0	0	0.0327493	0.103454	0	0	0	0	0	0	0	0
PHPT1	18.3004	44.5295	8.01914	10.1019	12.1235	22.2273	10.5954	7.93385	4.99304	13.7247	4.03971	4.23425	24.911	18.5639	27.2547	18.2861	17.2442	0	3.00573	9.4095	8.97559	1.30249	5.08159	3.88504	8.87081	12.0787	12.1589	3.52615	22.8706	0	3.04654	0.288009	0	5.02729
COL5A1	0.0181001	0.234982	0.0371784	0.0594722	0.0848411	0.0443227	0	0.0420377	0	0.0166354	0.0332959	0.0130872	0.0107685	0.0136613	0	0.149061	0	0	0.0265433	0.0270539	0.0634098	0.0603859	0.0136576	0	0.0378179	0	0.0455523	0	0.0160656	0.0186489	0.0235406	0.0178036	0	0.066593
BET1L	2.8368	8.60615	4.31113	1.95507	2.1751	4.1602	6.37051	0.707276	2.43655	2.39383	5.41084	1.78584	2.68283	4.51568	2.4827	3.40856	4.79745	2.3759	3.95128	4.51359	0.865268	4.34476	1.82978	2.86003	4.26914	5.48335	2.54288	3.01302	2.27995	1.15671	4.02995	5.74227	2.74059	5.3968
LOC511919	0	0.459272	0	0.0554774	0.0263808	0.0330765	0	0.470568	0.0261744	0.031036	0.0931783	0	0	0.0509747	0	0.0695242	0	0.282095	0.321884	0.0504734	0	0	0	0.0896107	0.0352776	0	0.0849851	0.203332	0.269757	0	0.219594	0.298939	0.323269	0.0828266
LOC101904808	0	2.94647	0	0	0	0	0	0	0	0	0	0	0	0	0	0	0	0	0	0	0	0	0	0	0	0	0	0	0	0	0	0	0	0
STOML3	0.292242	1.14422	0.0666976	0	0	0	0	0	0	0.447656	0	0	0	0	0	0	0	0	0	0	0	0	0	0.172336	0	0.321479	0	0	0.0864645	0	0	0	0.466275	0
LOC790322	0	0.419686	0	0	0	0	0	0	0	0	0	0	0	0	0	0	0	0	0	0	0	0	0	0	0	0	0	0	0	0	0.441467	0	0	0
LOC100847548	0	1.04292	0	0	0	0	0	0	0	0	0	0	0	0	0.114202	0	0	0	0	0	0	0	0	0.135659	0	0	0	0	0	0	0	0	0	0
LOC101906931	0.509835	2.41022	2.54619	1.87226	0	1.61565	0	0.557222	0	1.10254	0	0	0	0	0	0	0.341849	0	0	0	0	0	0	0.0530561	0	0	0.603809	0	1.43744	0.617991	1.87223	0	0	2.64813
DNAJC3	16.5046	39.1584	25.8215	16.3888	18.9446	15.5705	11.974	14.0017	25.5229	6.11232	9.92138	14.4845	12.449	10.59	15.9439	12.9687	21.1088	18.9706	23.252	26.245	31.0411	22.2777	19.0324	21.8809	35.162	16.3268	16.4311	20.5805	24.9796	19.8044	30.5897	13.0831	33.7738	30.436
ING1	10.8432	17.3612	2.35009	7.04869	11.3352	8.55789	14.4528	4.22744	2.17675	7.59978	7.03152	3.94828	13.6448	12.3644	5.92509	11.0284	15.7091	0.434444	11.6685	8.39507	7.10545	3.47006	2.35448	5.65825	1.30391	2.31695	1.96324	5.905	2.76961	2.57197	2.43496	9.2077	7.09443	3.44407
RFC3	16.2721	21.2046	5.0496	6.05817	7.77358	17.3145	4.23612	7.97531	8.34794	20.6577	10.3366	15.3205	15.392	5.12469	8.71726	11.4886	4.00316	2.28185	10.2145	22.8343	5.74159	5.07722	7.06661	5.17754	5.87023	6.95395	5.30311	7.25028	8.10474	6.5132	7.76489	4.26046	6.86412	9.04472
POLR1D	18.1123	79.1071	23.836	27.6307	26.6456	55.412	34.558	15.1146	23.1553	11.0257	16.6592	26.8724	25.3301	11.185	7.70704	27.4431	41.5593	20.9601	17.2475	40.6082	33.1684	9.67873	16.6841	34.1234	48.6557	16.3017	5.62388	17.4011	14.615	3.15064	14.9905	7.40389	21.1108	9.23123
LOC781157	4.56133	10.2207	6.4716	1.3797	5.50591	2.0323	2.62183	0.662905	3.6504	7.62771	3.27149	2.54796	0.391875	0.969432	0.858343	2.10196	0.750801	1.55902	0.893482	2.06747	0.317285	0.0732495	0.521859	4.66108	3.37173	1.46725	4.1442	5.15592	4.29709	9.16172	0.299831	2.39718	2.71926	1.93869
LOC100337069	0.281467	0.915136	0.142752	0	0	0.020422	0	0	0	0.0191622	0.0767068	0	0.0124042	0	0	0.028617	0.0792184	0	0	0.109071	0.182604	0	0	0.350407	0.696995	0	0.314829	0	0	0.0429631	0.135582	0	0.723523	0
LOC104973639	0	1.03189	0	0	0	0	0	0	0	0	0	0	0	0	0	0	0	0	0	0	0	0	0	0	0	0	0	0	0	0	0	0	0	0
LOC100848638	4.84173	8.9529	5.38733	0.945549	0.198503	3.10071	4.47231	0.332592	1.67681	4.59455	5.07379	5.25158	1.52086	2.70784	1.47495	6.38385	0.362041	0	2.13416	0.974499	5.01404	0.141285	0.92467	1.14017	0.316103	3.49549	0.159869	3.64445	2.46417	0.623553	2.36154	0	0	2.4395
ARGLU1	44.8281	63.614	24.8799	26.5016	18.3063	55.7182	25.1924	24.0566	13.6881	29.0276	10.7764	9.94485	27.5794	26.6576	55.256	38.2227	34.5169	30.0249	22.9091	34.2633	25.8768	28.5139	26.5222	17.1229	20.2226	10.6471	3.41874	14.0221	10.2488	15.5707	6.40444	19.2075	17.2713	15.2018
FAM155A.1	0.69664	0.861335	0.0953952	0	0	0	0.100834	0	0	0	0	0	0.0828923	0	0	0	0.264692	0	0	0	0	0	0	0	0	0	0	0	0	0	0	0	0	0
LOC104973682	0	2.78416	0	0	0	0	0	0	0	0	0	0	0	0	0.838403	0	0	0	0	0	0	0	0	1.3279	0	0	0	0	0	0	0	0	0	0
GAS6	1.00591	4.51293	1.84972	1.84144	1.43696	1.91428	2.12159	0.489497	0.178215	1.58487	3.96517	0	0.44457	0.520611	0.256817	0.591716	0.982801	0.480179	0.716494	0.773236	2.06405	0.447458	0.607213	0.203379	0.180147	0	1.01262	0.84055	1.37753	0.35534	1.71943	0.113078	0.481481	1.48036
LOC104973685	0	1.53598	0	0	0.298615	0	0	0	0	0.702619	0	0	0	0	0	0	0	0	0	0	0	0	0	0	0	0	0	0	0	0	0	0	0	0
LAMP5	0	0.21215	0	0	0	0.0420153	0	0	0.0664973	0	0.157818	0	0	0.0647518	0.063884	0	0	0	0	0	0.0537081	0	0	0	0	0	0.215913	0	0	0	0	0	0	0
NANP	0.272423	3.69631	2.48428	1.18931	0.961378	2.78972	2.12234	1.70764	0.87693	2.47911	0.789281	1.30447	0.112098	0.213456	1.38119	1.46675	0.685388	0.567351	1.35331	1.54949	0.415666	0.579811	0.284559	1.04598	2.58308	1.63796	1.42147	1.7114	2.60502	1.78145	0.412946	0.871541	0.676912	0.623394
VAMP7	4.01709	6.31196	1.14601	0	1.43836	2.78712	3.39179	0	0.778422	0.307668	0.307901	0	0.697067	1.01065	0.498554	1.14869	0	0.932162	1.47274	2.12651	1.90572	2.9782	1.76816	0	1.39887	0	0.842481	0	2.67417	0.344908	1.08845	3.29274	0	0
LOC104973765	0	2.55765	0	0	0	0	0	0	0	0	0	0	0	0	1.97169	2.15786	0	0	0	0	0	0	0	0	0	0	0	0	0	0	0	0.65111	0	0
LOC527068	10.9277	15.7338	1.06011	0	5.5762	6.87207	1.50655	0.299664	1.72518	0	0.17801	3.42852	0.80602	0.438235	0.504418	4.11668	0	0	0.283819	0.3616	0	0.860926	0	1.62638	0.501774	0.528359	0.730622	0.964032	0	0	0.251712	0.475866	0	1.0681
LOC782884	4.46891	6.95793	0.37775	0	0	3.56669	0	0	1.1974	0.101414	0	0	0	0.166567	0.246501	4.46786	0	0	0	0.164928	0	0	2.7476	0.19521	0	0.182074	0	0.189832	0	0	0.861062	0	0.264081	0
IDI1	12.8571	32.1076	19.6241	8.34883	29.299	8.11364	13.1667	15.0287	22.4523	7.65982	19.0705	13.3749	5.44216	14.7287	12.3365	5.85913	28.7701	7.64148	7.75049	15.1915	12.8183	15.3718	5.36838	4.58509	4.67187	4.3604	4.09263	6.81932	11.2766	2.09438	5.68405	7.89781	1.21622	7.47877
CHGB	5.04183	5.35631	0.503319	1.7685	0.779404	0.668624	0	0.279701	0.569798	0.289544	0	0	1.74947	0	1.87687	2.95503	0	1.90085	0.962545	0.549384	0	0.0583688	0	0.0456332	1.02433	0.519852	1.12328	0.0451694	0.0465814	0.6492	0.136563	0	0.251319	0
BMP2	0.0985335	0.791883	0.033732	0.242816	0	0	0.356553	0.0762818	0.0763743	0	0.181257	0.284978	0	0	0.146746	0.236675	0	0.685938	0.252869	0.0368191	0	0.0547883	0.706318	0.174317	0.0514683	0.162587	0	0.296651	0	0	0	0	0.117908	0
LOC104973806	0	0.535467	0	0	0	0	0	0	0	0	0	0	0	0	0	0	0	0	0	0	0	0	0	0	0	0	0	0	0	0	0	0	0	0
PCED1A	0.419433	4.14881	2.06774	2.44231	0.393204	0.534091	1.53218	3.16091	1.36549	2.77562	3.11577	1.53078	0.499089	2.73792	1.37522	0.748418	1.21763	0.583981	2.48383	1.00309	0.979557	0.305441	1.03625	3.23942	1.62736	1.66106	1.26673	2.02102	0.148906	2.01627	0.906119	2.03869	1.64337	0.224556
CPXM1	0.21775	2.86056	1.04362	0.13415	0.0850554	0	0	0.0421439	0.042195	0.800516	0.10014	0	0	0.0410875	0	0	0	0.075793	0.0399154	0.406833	0	0	0	0.48153	0.11374	0	0	0.374612	0	0.953496	0.0708002	0.107091	0	0
PPP1R3D	0	0.24646	0	0	0	0	0	0	0	0	0.073337	0.0576514	0	0.0300902	0	0.0273599	0	0	0	0	0	0	0.0902458	0	0.0832969	0	0	0.0685862	0	0.164303	0	0	0	0
LOC782631	0	0.438895	0	0	0	0	0	0	0	0	0	0	0	0	0	0	0	0	0	0	0	0	0	0	0	0	0	0	0	0	0	0	0	0
CHMP4B	15.7777	35.8923	20.1877	20.274	15.1405	20.4841	23.7963	12.2467	33.8317	15.3002	22.4725	16.7078	11.8752	17.8158	14.555	10.3448	9.12598	8.07195	10.1417	8.35607	8.55947	12.1579	8.93672	9.74375	21.7175	22.5493	26.3675	10.3303	19.628	15.3601	11.0949	13.279	17.1457	12.3918
LOC104970069	1.97903	2.64007	0.706959	0.424081	2.41992	0.744364	0	0	0	1.89796	0	0.144117	0	0	0	1.94868	0	0	2.49721	0	0	0	0	0	0.318517	1.41979	0	2.75158	0.530746	0.547634	1.00717	0	0	0
MAP1LC3A	5.10489	5.68533	3.21986	0.766907	2.36691	0.190616	0	1.20463	0.603373	2.50545	1.78997	0.140713	1.16931	0.587536	3.62156	2.27159	0	0.27095	0.798656	2.09363	1.87488	1.57657	1.64376	0.344283	0	0.963355	0.734655	0.334799	0	0.401017	0	0	0.698627	0
PHF20	23.0532	33.4951	17.4739	19.2424	24.0275	27.5669	16.2704	17.3456	16.3992	19.4431	18.1998	16.6311	24.93	18.3117	19.8773	21.6185	18.1857	31.6754	20.9846	14.5698	19.0902	16.1746	23.2743	24.141	19.9234	20.408	20.0609	18.6365	19.2991	20.8385	20.1378	27.0386	25.7632	17.6843
RPN2	964.901	721.434	2081.5	1876.77	2096.05	913.558	2622.31	3052.21	2920.08	2946.63	2284.66	2266.2	1464.75	1724.12	1369.93	1101.41	1631.69	2297.41	2011.6	1593.3	3017.2	3519.92	2717.81	3002.19	2142.49	1832.74	3015.21	1732.25	1952.25	2731.26	1763.77	3110.58	1847.79	2012.4
NNAT	6.0445	28.043	7.94933	3.14618	4.39485	1.81713	1.73241	4.54045	12.9887	10.3407	8.47699	10.0391	4.55745	1.80672	2.49555	1.97135	0.454679	1.49975	2.72059	3.3049	0.209552	7.72025	1.89654	4.55267	2.00059	1.38242	1.20483	7.31008	0	7.39935	2.33498	0.470825	2.72128	0.293471
GDAP1L1	0.0966368	1.15514	0	0	0	0.220947	0	0	0	0.355494	0.355708	0.169724	0	0	0.191959	0.796354	0	0	0	0	0.056394	0	0	0	0.201982	0	0	0	0.0571535	0	0	0.115439	0.140443	0
PKIG	0.140329	1.31496	1.35265	0.624149	0	0.074403	0.219945	0	0.58895	0	0.139754	0.439506	0	0	0.67897	0.312861	0	0	0.222837	0.227124	0.133075	1.11488	0.229318	0.26883	0.476264	0	0	0.1307	0.269755	0.595397	0.59293	0.13803	0	0.956265
LOC618696	0.349758	7.27295	4.04926	0	3.32854	1.18349	0.644322	0	0.246455	0	0	0.413823	0.113502	0.0959945	0.757664	2.26939	3.02028	1.41663	0.839306	2.89904	1.78226	1.13151	0.767746	2.92505	0.066434	0.629589	0	0.437612	0.959555	0.131041	0	0	0	0.467932
TKDP1	7.13606	190.58	169.072	4.82342	140.359	0.599054	0.472111	1.83098	3.72962	4.64723	0.45	0.17683	0.291121	4.37039	4.31175	15.5036	1.54929	2.15735	0.717516	1.76746	1.57134	4.2624	19.0152	0.288487	2.12998	21.5314	0.615674	6.17337	4.12612	1.84854	0.105993	0	0.78066	2.00028
CD40	0.494253	12.2216	9.64455	2.02998	3.47508	6.41461	0.3577	0.382636	10.7265	3.63405	2.45055	0.178424	0.510275	0.372479	1.6562	1.69598	2.8133	0.344073	2.71775	1.47666	0.432877	0	0.744745	4.15334	3.3562	0	1.24388	1.06288	1.09608	1.78233	3.21407	0.486156	3.54863	11.2137
LOC104973899	0	0.424332	0	0	0	0	0	0	0	0	0	0	0	0	0	0	0	0	0	0	0	0	0	0	0	0	0	0	0	0	0	0	0	0
LOC101907588	0	0.202234	0	0	0	0	0	0	0	0	0	0	0	0	0	0	0	0	0	0.122238	0	0	0	0	0	0	0	0	0	0	0	0.160886	0	0
LOC100296695	0.276901	2.05419	0.227507	0.0909824	0.346114	0	0	0	0.944367	1.01797	0	0	0	0	0	0.0760126	0.63126	0	0.0812134	0	0	0.123174	0.0835752	0	0.46284	0.365524	0	0.57165	0.786486	0	0.288106	0.326838	0	0
LOC101904138	0	0.062724	0	0	0	0	0	0	0	0	0	0	0	0	0	0	0	0	0	0	0	0	0	0	0	0	0	0	0	0	0	0	0	0
LOC100848562	0	6.47185	0	0	0	0	0	0	0	0	0	0	0	0	0	0	0	0	0	0	0	0	0	0	0	0	0.598751	0	0	0	0	0	0	0
BFSP1	4.72432	13.1911	3.21327	3.59801	4.05974	7.96215	2.44542	1.18927	0.992257	3.53129	4.23947	3.05541	5.65864	8.69005	3.47988	4.93845	7.13258	1.06941	5.06881	5.56502	3.72665	4.8404	6.37538	1.21771	4.64126	8.1326	5.23543	6.93945	4.43149	2.63797	4.72026	2.15452	3.29357	4.75784
LOC104973781	0	0.94831	0	0.315013	0	0	0	0	0	0	0	0	0	0	0	0	0	0	0	0	0	0	0	0	0	0	0	0	0	0	0	0	0	0
NKX2.2	0	0.956454	0.0529629	0.0635419	0	0	0	0.0598859	0	0	0	0	0	0.0583847	0	0	0	0.107702	0.0427694	0	0.067751	0	0	0	0	0.255273	0	0	0	0	0	0	0	0
SMOX	0.570652	2.44323	0.799923	0	0.384296	1.87104	0.154867	0.487334	0	0.393351	0.0656031	0.0889144	0.0848743	1.34597	0.589471	0.632996	1.21962	0.198623	0.418418	0.374254	0.499785	0	0.484409	0.126188	0.372594	0.941609	0.0773694	0.110965	0.253253	0.146983	2.07931	0.631463	0.682857	0.524875
CDC25B	4.40829	13.1319	10.1894	3.20933	4.56999	2.74027	4.45465	2.07131	3.72064	2.57133	1.02426	7.66647	2.84422	2.43156	4.8458	3.85126	6.60356	10.6133	5.41246	5.54419	5.94842	3.20789	5.19209	2.16892	6.15549	1.39892	3.30714	3.40962	3.34864	4.4571	5.56819	4.12785	5.63048	2.70326
TMEM239	0	0.971584	0.807039	0	0	0	0	0	0	0	0	0	0	0	0	0	0	0	0	0	0	0	0	0	0	0	0	0	0	0	0	0	0	0
TMC2	0.0233386	0.37513	0.031959	0	0	0.0457205	0	0	0	0	0.0429324	0.0674997	0.0277703	0	0.0347582	0.0961009	0	0	0	0	0.0408809	0	0	0	0.0975261	0	0	0.0401512	0	0.0480925	0	0.0459126	0.0558555	0
SIRPA	1.01917	5.00898	2.37255	0.627888	2.07012	1.19794	0.331918	0.433958	1.10596	0.608855	0.843667	0.515838	0.12127	0.0769237	0.227678	3.04256	0.677671	1.98659	0.261553	0.609337	0.937245	0.850047	2.8454	0.901517	0.745302	0.420426	0.192371	1.13969	0.407078	0.210015	0.198828	0.100248	0.0609788	0
PHACTR3	2.08878	3.17858	0.146682	0.703915	0.502092	0	2.01558	0	0	0	0.591138	2.86567	0	1.37442	1.43576	0.0735121	0	0	0.157084	0.720475	2.25156	0.238244	1.13156	0.379003	0	0	0	0	0.190153	0.220729	0	0	0	2.49596
AHCY	270.531	299.708	146.916	217.127	181.98	245.416	185.708	173.605	173.156	267.197	219.29	220.233	322.191	307.566	205.844	253.947	135.42	102.294	216.023	190.179	104.832	96.5183	152.685	113.732	151.349	186.867	183.145	195.615	188.352	102.958	188.263	94.8816	152.547	189.308
GGT7	0	0.368271	0	0.0407779	0	0.0243124	0	0	0	0	0	0	0.0295344	0	0	0	0	0	0	0	0	0	0.074916	0	0.0518606	0	0	0	0.0440624	0.102295	0	0.195316	0	0
UQCC	7.14641	11.9165	5.23944	8.55728	2.3823	9.21444	2.33187	1.42539	1.44563	2.43587	1.95333	3.03663	7.05161	2.69244	7.37114	6.46371	1.74891	7.28984	5.99068	3.13822	5.40616	1.85532	1.99619	3.66224	2.48058	7.69011	2.34722	4.70601	5.51474	3.43528	11.8505	8.59097	2.43482	1.55955
SLA2	2.7313	8.04163	2.41211	2.01596	0.364431	1.54555	4.29717	0.490296	2.5465	5.27489	0.436878	1.00936	3.65637	2.00324	1.12898	3.15183	0.738327	3.53796	0.844837	1.30759	0.679341	0.484215	1.13499	0.385135	1.99075	0.644795	1.85889	1.29384	2.24284	3.30353	0.345816	0.688237	0.952924	2.24076
TGM2	7.12362	15.5966	3.02509	5.65434	7.32845	8.21632	7.15977	5.08114	1.88603	5.0906	4.35825	5.25489	6.89533	6.18617	4.196	7.11896	1.45977	12.4813	5.28197	4.30687	1.34595	2.06506	0.797218	1.47265	4.95015	8.13564	7.21146	14.0179	3.60903	2.37506	2.95642	5.13316	10.574	1.49204
LOC512838	0	1.17733	0	0	0	0	0	0.0421243	0	0	0	0	0	0	0	0	0	0	0	0	0	0	0	0	0	0	0	0	0	0	0	0	0	0
LOC404103	0	1.02596	0	0	0	0	0	0	0	0	0	0	0	0	0	0	0	0	0	0	0	0	0	0	0	0	0	0	0	0	0	0	0	0
TNNC2	1.01846	40.2954	4.64878	7.80821	0	0.665053	0	3.15383	4.21021	0	2.49799	0	0.807898	4.0997	9.6063	0	5.15956	7.56261	1.49353	0	0	1.51013	2.04929	0	4.25586	6.72206	3.41751	1.16809	0	0	1.76611	0.667848	0	0
LOC101902691	0.637535	8.04021	1.22222	2.93268	0.199222	4.80839	0	0	1.58131	3.86723	2.81465	0.737548	0.758594	0	2.46865	2.88768	0.484469	4.43818	0	2.28699	0	0	0	7.33115	1.59846	2.10394	1.60448	5.70336	2.82937	0	0.331666	4.01338	1.52579	0
SCRT1	0	0.716983	0	0.0297713	0.0283138	0.0177501	0.0262298	0	0.0280924	0	0	0	0	0	0.0269884	0.298475	0.206561	0	0	0	0.380909	0	0	0	0	0	0	0	0	0	0	0	0.130109	0
SCRIB	3.16638	5.44627	2.15996	4.05022	4.45438	2.83825	4.58314	4.75791	2.87995	2.40544	1.91291	3.48063	3.54519	3.24529	3.07999	1.94048	3.10759	0.618171	1.06233	1.65908	2.78342	1.35133	1.69273	0.682123	2.41682	1.85083	2.41122	2.89454	1.65932	2.2632	2.00588	1.24121	1.67778	3.66826
TSTA3	24.3396	34.7635	27.9423	21.5445	30.4053	18.754	18.602	15.0256	20.0522	27.6732	18.913	18.9621	24.6546	19.6376	18.1244	11.6638	27.9033	12.7079	13.768	12.4664	27.1058	16.1052	19.4806	10.3008	37.812	14.8876	4.88455	26.261	8.98262	18.0515	13.9175	5.9852	16.7167	26.2471
ARC	0.0941113	1.39634	1.58944	0.618455	0.882269	0.12291	0	0.680016	0.330841	0	0	0	0	0	0.747526	0.21529	0	0	0	0.375114	0	0	0.047341	0.0554971	0	0.207054	0.1579	0	0	0	0	0	0.675706	0.153889
LOC104974005	0	0.114362	0	0	0	0	0	0	0	0	0	0	0	0	0	0	0	0	0	0	0	0	0	0	0	0	0	0	0	0	0	0	0	0
TRNAM.CAU.4	0	62.5306	0	0	0	0	0	0	0	0	0	0	0	0	0	0	0	0	0	0	0	0	0	0	0	0	0	0	0	0	0	0	0	0
LOC101902180	0	2.55657	0	0	0	0.337923	0	0	0	1.69108	0	2.24508	0.27367	0	1.19887	0.631367	0	0	0.168641	0.343771	0.503631	0.511546	0	0	0	0.379508	0	0	0	0	0.598257	0	0.275221	0
NKAIN3	0	0.178981	0	0	0	0.0236174	0	0	0	0	0	0.101534	0	0	0	0.132445	0	0	0	0	0	0	0	0	0	0	0	0	0	0	0	0	0	0
RDH10	25.0352	41.2938	17.5058	34.1287	29.7948	24.0525	14.4177	7.58766	4.29388	5.48306	4.1154	4.39061	19.3946	18.8153	18.1665	22.9569	7.89314	16.909	14.6853	19.9041	27.2447	8.53	6.18965	24.1239	20.7005	12.305	10.8584	21.0768	17.6824	10.4275	20.7831	18.4426	16.8274	28.8737
CRISPLD1	0.135661	0.838627	0.0445794	0.213937	0.0508651	0.0442828	0	0	0.0504673	0.166229	0	0	0	0	0	0.0893682	0	0	0	0.19464	0	0.434371	0	0	0	0	0.0819311	0.0777843	0	0.32612	0	0.088947	0	0
RPL30	16.7245	20.9505	2.41073	3.61529	3.09448	3.66433	0.318523	18.3993	1.02342	3.23603	1.61924	3.18227	3.14216	11.6265	0.983204	0.302045	7.52515	0	4.19524	19.4062	1.92733	18.1095	6.97401	0.38931	9.65552	0.726225	2.76911	6.43596	5.07844	0	21.7516	3.46328	3.15997	0.539755
ZFAND1	11.9927	16.8257	10.4237	8.7304	11.8374	10.5511	2.75452	8.72843	9.35131	5.80811	14.9275	6.64625	6.665	6.72098	6.68438	8.23033	3.27426	5.19917	9.7939	8.15759	8.30212	6.22913	4.22656	13.7208	10.8781	10.6646	10.8438	11.675	10.4535	4.21742	9.99356	6.28661	6.27312	6.34101
COMMD5	0.829072	3.9801	0	0.170253	1.73718	2.40737	1.69445	0.48138	0	0.860737	0.0635421	0.169206	0.487464	0	1.39468	1.6865	0	0	0.514809	1.83699	1.23034	0	0.794305	0.366678	0.244534	1.25402	0	1.00698	1.16515	3.37681	0.359422	2.76332	1.12061	0
CYC1	62.2823	65.7409	26.8496	32.1176	18.9219	64.7903	65.3586	36.4307	30.9322	22.4729	48.7988	79.6418	63.6102	60.3275	42.5995	37.8355	38.3452	22.8029	28.2462	57.5793	29.9005	27.5767	16.5355	23.0571	26.5081	38.0629	25.9791	22.4219	23.5459	25.3118	34.3513	36.3034	51.0662	30.8357
LOC104973969	0	1.28852	0.0792815	0.0951166	0	0	0	0	0.0897526	0.106423	0.213007	0.251172	0	0	0	0.079471	0	0.161239	0.169807	0.0865371	0	0.772624	0	0	0	0.382133	0.58284	0.0996043	0.822223	0.357913	0	0	0	0.142007
GSDMC	1.7748	4.4219	0.564176	0	0	2.36095	0.183487	0.147207	0	0	0	0.595797	0.60337	1.33956	0.377596	3.63542	0	0	0.0929465	1.46849	0	0	0.0478212	0.616746	2.91457	0.0974349	0.319039	0	0	0.0653006	0.614601	2.36921	0.910117	0.310935
SDR16C5	0.0569964	0.916116	0	0	0	0.0613677	0	0	0.0971267	0	0	0.247264	0	0.189172	0	0	0	0	0	0.0936452	0.109747	0	0	0.110847	0.130915	0.206785	0.157688	0	0	0	0	0	0.299927	0
IMPAD1	3.44091	6.6619	2.70292	0.96407	3.54247	1.22797	0.540519	1.5281	0.909702	1.32382	0.883214	4.55158	3.39604	1.65085	0.119175	0.366112	0.608088	0.891303	3.95073	1.31567	2.94354	2.72901	1.08685	2.68976	1.44901	0.0880266	1.00694	1.51433	2.60431	1.53902	0.693825	2.30883	1.59593	0.327122
TCEB1	19.1315	38.2527	19.0131	13.2278	10.1949	12.6709	14.4169	14.2541	7.8821	19.2979	19.8527	23.1971	13.302	3.18672	10.5446	11.3442	25.3225	6.37847	13.8758	14.6397	17.129	16.6901	7.18781	10.7327	8.18556	12.4782	20.3015	13.6416	19.3468	14.2075	15.945	8.63851	9.28924	12.2168
LOC104969985	0	0.478681	0	0	0	0	0.0933967	0	0	0	0	0	0	0	0	0.17713	0	0	0	0	0	0	0	0	0.269635	0.212942	0	0	0	0	0	0	0	0
LOC101905912	0	0.429639	0	0	0	0	0	0	0	0	0	0	0	0	0	0	0	0	0	0	0	0	0	0	0	0	0	0	0	0	0	0	0	0
FDX1	3.75426	4.23052	1.36658	1.95182	3.93529	3.30492	3.71442	1.17729	1.4734	1.92177	1.48613	1.71804	0.961285	1.07604	1.34472	0.521817	0	1.72029	1.88163	1.77577	0.499452	2.64241	3.08381	4.03547	1.1915	1.09781	0.597994	0.899319	0.337445	0.0979263	0.741678	0.467438	1.3648	3.61339
TEX12	1.46655	11.1659	11.73	0.253616	0.241198	5.74414	1.89929	3.94388	0.837596	6.24278	1.13591	4.0183	0.367375	6.17534	0.919634	6.5685	0.293273	1.07467	8.26211	11.1898	0.676019	0.171674	10.4786	8.87589	7.41851	3.56617	6.41042	5.31162	4.52172	0.318109	6.02326	5.31383	1.66256	5.67964
IL10RA	0.419723	3.42957	1.6766	1.33329	3.17037	0.761856	0	0.811501	1.29446	0.514275	0	0.809458	0.0401698	0	0.201352	1.00839	0.385376	0	0	0.202185	0	0	0	0	0	1.15101	0.553106	0.668962	0	1.18456	0	0.825812	0.364106	0
TMPRSS4	1.21178	5.14788	4.51007	2.50126	1.84477	0.408581	0	1.15459	2.38891	4.07219	2.00788	0.3248	1.03517	2.15752	2.26764	2.21763	3.78714	0	0	0.671442	1.6348	2.07068	0	0.113515	3.04759	2.5428	2.50227	1.49107	0.661866	2.36896	0	0	0	0.0786852
BTBD10	1.03649	8.00337	6.49336	2.76531	5.25989	4.4801	4.68532	2.58492	2.88945	4.47445	3.42982	4.90566	2.3726	1.80644	2.00545	4.83392	1.47588	2.70891	5.46846	3.57933	4.02697	3.80134	1.40686	1.92412	4.79097	5.84897	1.88997	3.5349	3.54942	7.88587	0.875657	8.04904	2.54099	4.50071
DENND5A	34.7906	59.8286	38.3153	38.4201	34.0524	54.0028	35.3582	39.0359	31.316	31.9833	48.9032	29.0122	26.3507	26.9756	27.6156	28.9269	17.0791	42.669	39.7791	35.0709	19.1125	20.0087	28.4331	38.9717	47.4128	38.2872	30.1641	23.5757	25.436	24.5547	51.2403	36.0092	46.0716	51.9101
LOC619140	0	0.140259	0	0	0	0	0	0	0	0	0	0	0	0	0	0	0	0	0	0	0	0	0	0	0	0	0	0	0	0	0	0	0	0
RHOG	32.0704	39.7209	32.671	23.4267	28.6951	21.6848	16.2229	28.0066	24.686	27.5374	17.0452	22.6267	13.6663	16.5838	19.2537	17.3637	20.2386	17.3044	8.21809	6.71754	6.51173	10.7364	6.19627	7.46011	17.5053	25.452	23.18	14.6047	18.0249	20.4659	11.8347	17.5735	15.6693	3.26621
MRPL48	81.0938	127.715	40.1119	63.9537	72.1444	93.0225	71.1856	91.7835	42.3027	21.1125	33.7488	55.4019	78.3313	60.7413	52.0058	42.4275	67.3646	84.3578	67.0347	89.9853	46.584	29.3178	27.2214	68.0499	116.607	25.9479	57.6179	94.2899	30.9262	57.8196	79.6029	73.3963	94.4566	52.373
SERPINH1	4.31068	21.5054	1.7906	1.0117	1.62051	5.14304	1.88281	0.702571	1.40685	1.13196	0.655839	0.468694	0.154227	0.53818	2.41352	4.98207	1.10834	2.16606	1.50828	5.57117	2.72512	1.1534	2.00537	3.09625	1.62527	1.49746	0	0.334553	0.632897	1.64413	0.505838	1.08393	1.31867	0.715474
TRIM44	0.0930063	6.09436	1.71939	1.37521	1.52586	0.819916	2.8271	0.0538468	0.288347	0.872593	1.71093	0	0	0	0	4.72334	0	0	0.545574	0.973126	1.42053	0	0.49126	1.31634	0	0.306937	0	2.64067	1.56819	0.191604	3.50798	1.37227	2.00334	3.53598
LOC104974317	0	0.0768522	0	0	0	0	0	0	0	0	0	0	0	0	0	0	0	0	0	0	0	0	0	0	0	0	0	0	0	0	0	0	0	0
CRY2	2.27888	7.63277	0.925864	3.38961	1.56517	3.48311	0.782142	0.697855	4.65863	3.86624	2.21131	0.828775	2.90314	1.13703	2.09728	2.37165	2.09342	2.59903	2.49737	1.39508	1.60623	1.67086	1.73849	0.463492	3.21603	3.14017	1.89567	1.20615	4.50562	1.23832	3.40748	1.82264	3.29638	2.76421
CREB3L1	14.0681	23.3312	18.7506	3.69793	22.5082	19.4754	0.325804	1.80067	9.36319	15.9983	0.414063	9.11404	3.705	2.77487	12.0123	21.163	3.84858	8.46157	10.6728	7.00912	3.0885	1.91909	10.7567	7.83145	1.64604	8.41868	4.1542	10.5846	18.647	16.0021	6.14769	0.738009	2.78328	5.88899
LOC104974330	0	7.12773	0.303621	1.45706	0.346432	0.43436	0	0	0	0	0.407872	0.64127	0	0	0	0	0	0	0.325153	0.994224	0	0	0.334608	0	0	0	0	1.14435	1.18081	0	0	0	0	0
LOC104974328	0	0.164158	0	0	0	0	0	0	0	0	0	0	0	0	0	0	0	0	0	0	0	0	0	0	0	0	0	0	0	0	0	0	0	0
DTX4	0.294708	0.380943	0	0.0220075	0	0	0	0	0	0.0738707	0.0246422	0	0.31879	0.0808855	0	0.0183865	0	0	0.0196445	0	0	0.0297942	0.141511	0	0.0279888	0	0	0.299596	0	0.0276039	0	0.263527	0.0320597	0
KIAA1377	0.394493	1.50229	0.0648244	0.12962	0.862921	0.0927376	0.0228402	0.0732971	0	0.174033	0	0.0456379	0.150209	0.452579	0.0940028	1.23454	0	0.08788	0.0462809	0.0235856	0.0552808	0.210578	0	0.167496	0.131879	0.781126	0.397126	0.0542941	0	0	0	0.0931273	0.52871	0.0774079
LOC104969761	0	3.07752	0	0	0	1.00392	0	0	0.226957	0	1.07773	0	0.348406	0.442044	0.436075	0.401893	2.78181	0	0.644088	0.437658	0	0	0	0.259003	0.61178	0	0	0	0	0	0	0	0	1.43645
LOC782668	0	0.0999083	0	0	0	0	0	0	0	0	0	0	0	0	0	0	0	0	0	0	0	0	0	0	0	0	0	0	0	0	0	0	0	0
LOC104974175	0	0.281241	0	0	0	0	0	0	0	0	0	0	0	0	0	0	0	0	0	0	0	0	0	0	0	0	0	0	0	0	0	0	0	0
CRYAB	3.72278	9.55986	6.27426	0	0	2.52448	0	0	0	0	0	0	0	0	7.46352	0.982642	0	0	1.25985	0	0	0	0	0	0	0	0	0.492661	0	0	0	0	0	0
IL18	1.7486	8.97825	0.705526	3.05881	1.32396	2.63041	0.153294	0	4.34139	2.33642	6.04029	5.51425	0.25205	0.159872	0.315479	6.25153	1.20737	0	0.931969	0.7916	0	0	0.159828	0	5.03585	2.09734	1.86598	0.364433	0.188012	1.74614	0	0	0.2535	1.52751
C15H11orf34	4.73449	26.371	22.5308	7.00803	4.83392	6.15265	0.949905	0.653223	4.1421	4.13595	0.344923	0.813448	0.390441	0.636848	4.04913	5.46893	0.356217	0.391592	4.67449	1.05097	0.164221	0.625557	4.17375	0	0.783534	0	0.471891	18.4676	0.0832143	1.25573	0.853526	0.184433	2.24374	0.229953
USP28	6.56141	9.12284	3.78473	3.79616	2.52566	4.39548	3.11423	8.01674	5.56495	4.34515	2.61997	3.85949	5.39934	3.21	4.74931	4.12348	1.59049	6.34115	5.67217	4.26119	5.86598	3.16543	7.98265	4.03935	4.21558	6.24407	4.46683	5.47512	3.53721	3.41588	5.92347	3.82107	3.32607	5.66751
APOA5	0	1.2845	0	0.0474725	0	0	0	0	0	0	0	0	0	0	0	0	0	0	0	0	0	0	0	0	0	0	0	0	0	0	0	0	0	0
MCAM	0.161723	1.62465	0.249139	0.332112	0.094756	0.891045	0.0877814	0.751207	0.0940148	0.594544	0	0.467733	0	0	0.120427	0.0832403	0	0	0.148226	0.0604311	0	0	0.0305073	0	0.126712	1.60112	0.661385	1.28679	1.36368	0.291596	0.0525834	0.159074	1.40304	0.446252
THY1	5.57778	12.2788	1.58349	0.335348	2.39128	0.433088	0	1.52714	0.527239	4.43868	1.06358	0.541038	1.33549	0.975451	1.57022	5.27496	1.80917	5.39823	0.498753	0.813365	0	0.453865	0.154013	0.0601799	0.426365	0	0.342372	1.1117	3.381	0.420535	1.06161	0.334545	1.13954	0.667353
PVRL1	4.81575	12.7659	5.85592	2.97478	4.81557	5.73592	4.46112	2.50536	4.00149	7.78985	6.09484	2.78561	4.44664	3.89646	9.63929	3.43715	6.00164	1.28735	2.71187	1.38202	3.10425	1.45669	0.988383	1.22682	1.77089	3.30566	4.16919	3.11513	7.52303	3.25492	3.80807	2.04632	1.65965	0.850458
MYOD1	0	0.346872	0	0	0	0	0.0507593	0	0	0	0	0	0	0	0	0	0	0	0	0	0	0.0779972	0	0	0	0	0	0	0.18676	0	0	0	0	0
LOC104974240	0	0.722263	0	0	0	0	0	0	0	0	0	0	0	0	0	0	0	0	0	0	0	0	0	0	0	0	0	0.100498	0	0	0	0	0	0
LOC511570	0	0.0969672	0	0	0	0	0	0	0	0	0	0	0	0	0	0	0	0	0	0	0	0	0	0	0	0	0	0	0	0	0	0	0	0
LOC104974281	0	0.828416	0	0	0	0	0	0	0	0	0	0	0	0	0	0	0	0	0	0	0	0	0	0	0	0	0	0	0	0	0	0	0	0
CCDC73	1.19638	2.28222	1.87231	1.20737	2.40335	1.84149	2.02854	0.105852	0.58289	0.942483	0.345838	0	0.732114	0.0773986	0.534529	0.258044	0.194816	1.90367	0.526336	0.48537	0.149688	0.0380132	1.93443	0.0302363	0.964164	0.112811	0.86026	1.14672	0.637156	2.04268	0	0.336228	0.0409068	1.13185
LOC104974316	0	0.523229	0	0	0	0	0	0	0	0	0	0	0	0	0	0.0411845	0	0	0	0	0	0	0	0	0	0	0	0	0	0.432816	0	0	0	0
LOC101902102	0	0.140941	0	0	0	0	0	0	0	0	0	0	0	0	0	0	0	0	0	0	0	0	0	0	0	0	0	0	0	0	0	0	0	0
TP53I11	20.2135	36.9749	13.2711	5.00397	9.30168	28.7495	7.21426	5.57352	0	5.08981	0.509365	0.20021	7.90745	3.34388	13.8148	36.8657	3.15626	3.85523	5.68487	13.4509	6.79036	0	1.88042	2.20438	2.89271	5.48278	16.0279	1.90547	4.17815	5.13528	5.04178	10.0774	5.30151	0.339583
LOC104974320	0	0.0837128	0	0	0	0	0	0	0	0	0	0	0	0	0	0.0464653	0	0	0	0	0	0	0	0	0	0	0	0	0	0	0	0	0	0
MYBPC3	2.58145	7.76959	1.63617	1.16324	1.72858	0.606848	0.683243	2.1241	4.09328	0.162689	3.52759	0.767935	0.912713	0.64575	1.66963	1.74122	0.168143	0.533985	0.605698	0.440965	1.42113	3.08401	3.495	1.17434	0.184923	0.730208	0.296992	7.41023	0.995073	5.50181	1.18947	0	0.52955	0.832164
PRELP	0	0.751473	0	0	0	0	0	0	0	0	0	0	0	0.183494	0.0905173	0.181985	0	0	0	0	0	0	0	0	0	0	0	0	0	0	0.158094	0	0	0.0406291
SNRPE	61.4769	56.5541	23.56	17.2352	19.9976	39.2539	39.1772	9.74613	39.0318	23.1408	17.7546	29.4315	18.9742	28.5055	26.561	29.0868	31.0914	13.4379	19.0769	54.8821	30.5048	16.8	24.0647	50.111	6.13745	40.1608	6.33658	3.97064	32.4048	13.8355	12.5527	1.65105	7.03012	3.60245
GLRX2	4.72349	19.2904	9.2855	2.03108	2.32147	10.4343	0.487955	2.78456	1.85315	0.456364	10.5457	5.39409	5.80183	8.99328	4.68789	5.80175	0	1.03428	5.77019	8.00518	5.88778	7.50119	3.76874	5.5639	10.5656	16.8146	4.37667	8.41738	1.86877	11.2878	3.88088	3.92565	8.79768	0.323294
EPHX1	1.19195	3.80319	0.469516	0.821156	1.56195	0.753206	0	0	1.3113	0.315119	0.353619	1.83485	1.1895	0.0570984	0.458075	1.53044	0	3.85441	0.845755	0.804556	0.606124	2.56553	2.321	2.04064	0.160638	0.761308	0.517743	0.26456	0.272987	0.396125	0.299911	1.13457	0.184007	0.0926867
C16H1orf95	0	2.37715	1.37621	0	0.341355	0	0	0	0	0	0	0	0	0	0	0.0599679	0	0	0	0	0	0	0	0	0	0	0	0	0	0	0	0	0	0
HNRNPU	53.0741	60.9128	22.8851	37.1405	25.4156	40.1008	43.8351	37.2305	27.101	39.1723	34.8792	36.5881	39.1688	38.0402	46.6717	36.7017	19.9349	50.9366	40.9061	39.1497	26.1868	34.7375	27.5441	41.3922	47.7849	49.9381	41.7537	28.7863	42.0739	26.1728	47.7393	31.0837	43.9723	36.3704
METTL11B	0	0.0701847	0	0	0	0	0	0	0	0	0	0	0	0	0	0	0	0	0	0	0	0	0	0	0	0	0	0	0	0	0	0	0	0
ENO1	14.8617	67.5367	66.8605	41.8643	43.5601	16.5076	15.6494	27.4647	34.4154	10.7103	24.286	11.9989	19.2196	29.8934	21.0349	24.701	10.0885	13.863	16.0617	19.299	13.1131	44.4556	12.0766	8.26122	4.39191	14.9692	9.43569	12.308	6.87381	28.8008	6.04326	10.1629	4.85419	5.15578
ACOT7	28.6415	55.2224	28.2469	10.6664	19.1442	27.3356	15.0064	19.7816	14.6923	13.6646	34.9445	30.7195	19.5007	20.2332	17.2342	9.62986	8.75393	21.2879	19.8105	25.5926	18.0688	25.1556	12.4808	20.8428	10.5018	26.6115	45.3317	25.4928	44.616	28.8017	12.803	20.1897	15.4123	19.1364
GPR153	1.73547	5.99139	2.29422	4.01754	1.62694	4.6876	1.35429	0.817814	0.4211	1.19281	3.52654	2.66299	0.736223	1.09346	1.03385	2.98344	2.52343	2.43776	0.686048	1.82706	0.475814	0.201388	1.34367	0.373769	0.346839	0.796838	0.265856	1.1683	1.5538	0.715236	1.45241	1.27657	0.758455	0.999401
CHD5	0.051017	0.832754	0.0558893	0.117349	0.0159363	0.0699629	0.238474	0	0.0316317	0.0232857	0.0187642	0.0295065	0.0829306	0	0.037739	0	0	0.070571	0	0.0189327	0.0887883	0.19731	0.0191156	0.257842	0	0	0.0797285	0.0326946	0	0.0420496	0.185807	0	0.242649	0
NOC2L	27.8912	41.8298	13.5425	12.4847	16.5213	22.1642	5.34169	18.0743	15.5581	23.1413	23.2069	22.104	21.4426	13.7186	19.4532	21.3304	26.0552	9.47468	15.0076	13.0664	6.69357	12.4086	8.05773	9.55352	15.2335	17.7934	7.17986	19.2872	21.6654	14.9762	21.3423	13.6907	14.4813	18.6216
CYB5R1	8.06248	21.1355	13.152	3.54663	8.26043	6.6889	3.88998	4.70688	4.09791	3.64428	2.91763	3.75895	7.96832	11.2395	5.51161	7.74031	8.03509	4.78457	4.26417	3.62184	4.01297	6.85929	0.930825	8.72953	9.57341	1.30855	2.88284	12.2788	5.24009	13.5271	3.5526	9.0138	4.74483	7.34823
LRRC38	0	2.33838	0	1.376	0.675424	0.793925	0.312855	1.21316	0	0.0993265	1.34192	0.117212	0.096445	0.0407844	2.33379	2.22503	0	0	0	0.0807666	0.141978	0	0	0.0955956	0	0.0891628	0	0.697217	0	0.167023	0.140556	0	0.258645	0.0662688
CACYBP	63.737	80.1066	50.5257	17.0997	22.4752	31.6162	36.3943	24.0831	45.2334	33.1053	20.5451	32.3017	43.834	34.16	24.6452	34.5918	40.6582	30.4486	71.2589	66.5991	39.9462	53.0626	50.8288	55.5513	32.9871	28.367	35.0244	31.9901	58.7527	32.172	32.2454	43.7125	37.785	24.8123
TDRD5	0.0532765	1.67233	0.365965	0	0	0.243073	0	0	0.0825966	0	0.0653388	0	0.0908498	0.0576243	0	0.262011	0	0	0.312571	0	0.501573	0.0409151	0.402081	0	0	0	0.223504	0	0.0677672	0	0	0.0750994	0	0
LPGAT1	2.11473	4.78296	1.05945	0.338949	2.9012	0.454695	0	3.35419	0.799586	2.27544	0.759052	0.745879	1.53433	1.09004	1.61314	0.28318	0	1.57988	0.0756388	1.46479	0.993825	1.03247	4.12544	0.364995	0	0	0	0	2.38063	2.33828	2.14664	0.304404	0.864093	0.379533
LOC104974524	0	0.914836	0.155878	0	0.118571	0	0	0	0	0	0.1396	0	0	0	0	0	0	0	0	0	0.0996969	0	0.229048	0	0.634236	0	0	0.195835	0	0.156379	0	0	0.0908104	0.744545
PLXNA2	0.053978	2.21908	1.47831	0.133018	0.253013	0.0793074	0.0195325	0.208941	0	0.54571	0.918478	2.24415	1.07581	0.916666	1.96954	0.37044	0.102546	0.22546	0.633257	0.16136	0.401838	0.120055	0.0203648	0.358099	0.140975	0.0890671	0.407538	0.510744	0.143732	0.139037	1.61466	0.371657	0.645918	1.12536
NEK7	41.0869	53.0192	33.6228	42.6868	33.3681	23.1058	35.9557	21.3533	15.1632	26.6268	30.9124	20.4098	27.9268	25.8246	28.1765	26.5478	35.6212	24.2753	36.0372	26.5587	20.1865	22.7173	15.5184	32.8128	30.3718	21.9548	16.8638	25.6494	16.8524	13.3912	28.7008	18.2774	18.1443	41.2153
NR5A2	0.280158	2.19822	0	0	0.0208113	2.10458	0.270339	0.525696	0.122506	1.47178	0.0245077	1.72238	0.0476055	0.0805244	0.588334	0.487963	0.0506568	1.43036	0.289679	0.0398474	0.345985	1.18717	0.1788	0.069901	0.306619	0.521395	0.100697	0.229505	0.560988	0.522374	1.43864	0.621849	2.10304	2.09494
MYBPH	0	0.71294	0	0	0	0	0	0	0	0	0	0.156345	0	0	0	0.0494639	0	0	0	0	0	0	0	0	0	0	0	0.061999	0	0.297051	0	0	0	0
GOLT1A	0.213387	2.37451	0	0.175283	0	0	0.154432	0.165198	0	0	0	0	0	0	0	0	0.405387	0	0	0	1.12133	0	0	0	0	0	0	0	0	0	0	0	0	0
LOC100848180	0	2.44606	0	0	1.32474	0.830487	0	0.437595	0	0.519503	0	0.408698	0	0	0	0	0	0	0	1.68972	0.990106	0	0.426509	0	0	0	0	0	0	0.582382	0.735145	1.11197	0	0
ELK4	5.84326	18.1635	9.07216	10.8166	10.287	5.64287	3.21633	4.07768	15.2461	4.46273	7.94815	5.23656	3.47641	14.5353	5.57686	9.14982	8.13022	9.05221	1.93103	4.79744	1.44159	9.88448	4.22278	2.83914	11.5209	8.01215	10.9775	2.40696	8.25451	4.8333	10.4896	3.07615	2.36357	12.4145
AIDA	20.2408	44.0555	38.492	23.09	38.2748	22.1042	19.5554	13.3327	32.2215	17.6477	18.2983	14.3846	11.3649	14.4926	14.4458	17.5928	22.376	21.3598	16.4016	15.4596	19.6777	23.9952	21.5836	22.8507	24.2989	7.51263	13.202	23.1578	9.13657	15.6026	11.8429	9.83291	15.8708	14.4446
KCNAB2	0.666301	1.63468	0.182521	0.984949	0.520686	0.289715	0.045031	0.410425	1.30335	0.343389	0.0572395	0.11253	0.396447	0.502379	0.992644	1.19672	1.01279	0.185441	0.2589	0	0.233478	0.0981452	1.40754	0	0	0.102718	0.335198	0.107097	0	0.0641237	0.346537	0.524468	0.3189	0.840122
CSRP1	29.4647	44.2408	37.7301	7.23711	40.1281	45.0619	34.4074	22.5855	28.7977	30.6325	21.0997	24.9403	18.4447	19.0709	30.6368	20.0214	17.6851	10.415	11.2746	11.1809	4.3677	6.37777	4.95457	19.189	28.0462	15.7719	14.0149	12.8692	17.632	28.3457	15.4582	33.9282	16.7092	9.88745
TMEM82	0	0.300992	0	0	0	0.0340642	0	0	0	0.127851	0	0	0	0	0	0	0	0	0.0509995	0	0	0	0	0	0	0	0	0	0	0	0	0	0	0
LOC789138	0	0.43359	0	0	0	0.206097	0	0	0	0.128922	0	0	0	0	0	0.1444	0	0	0	0	0	0	0	0	0	0	0	0	0	0	0	0	0	0
LOC522065	0.176397	4.53648	0	0	0	0.0345563	0	0	0	0.0648491	0	0	0	0	0	0	0	0	0	2.16199	0	0	0	0	0	0	0	0	0	0	0	0	0	0
LOC104974477	0	0.994608	0.66097	0.264286	0.251497	0	0	0	0	0	0	0	0.765735	0	0	0.662405	0	0	0	0	0	0	0	0.853783	0	0	0	0.55358	0.571256	0	0	0	0	0
GLUL	36.8848	44.4605	17.1293	17.371	19.692	26.385	19.609	28.7598	28.0995	20.4771	16.4114	14.9491	17.613	31.9935	26.3977	32.8483	18.9217	37.2514	23.7863	20.6725	16.0904	12.651	21.2994	18.9909	16.0267	23.9771	17.0473	22.5779	22.7924	10.5533	17.5609	17.5038	21.3514	15.1671
PPP2R5A	2.4144	7.90721	4.09738	2.44087	4.44932	3.75499	4.21145	2.74776	3.10295	4.17239	4.38114	6.41572	1.1433	2.58409	4.2534	2.60575	3.37147	6.95277	4.40516	5.73016	1.63297	3.22846	3.71174	3.30958	7.5882	5.55488	3.97497	3.20765	4.13893	2.34863	4.10839	0.86653	1.98322	2.16256
CAMK1G	0.0271809	0.672136	0.0744409	0.133964	0.084937	0.0266237	0.118028	0.168341	0.168545	0.0999253	0.250002	0.117918	0.194053	0.164121	0.202402	0	0	0	0.15944	0.12188	0.333278	0.181363	0.123057	0.192344	0.340746	0.0897003	0	0.140284	0.0482513	0.11202	0.0707017	0.106942	0	0.133337
KIF21B	0.884259	1.41633	0.036693	0.0880437	0.471001	0.321519	0.145444	0.207445	0.0934634	0.0861957	0.357366	0.0290619	0.462316	0.0808979	0.75823	0.27584	0.4327	0.373075	0.0294713	0.18023	0.105607	0.119195	0.0808757	0.165916	0.0979759	0.530576	0.269746	0.472513	0.154595	0.165649	0.749274	0.527136	0.0160323	0.164309
PGRMC2	26.8444	77.6816	40.8823	38.8026	41.0469	14.955	9.85657	14.6502	20.6685	7.37857	9.4939	9.95108	39.5755	45.4998	31.0654	33.0577	17.703	9.58086	54.3983	41.6238	32.5826	72.3008	58.7928	61.3132	20.593	6.97838	11.9965	22.6288	8.84369	20.6053	12.1194	36.1698	29.5068	26.9878
ANKRD50	4.52402	6.77856	2.43525	2.17632	2.17354	3.98974	1.06129	1.91806	2.20044	0.653802	1.71108	1.27712	2.81673	1.86467	2.31976	5.53655	0.838858	2.04923	3.72173	4.37747	7.28308	2.80993	4.14601	3.06736	3.88696	1.17878	2.93241	3.1621	1.13606	3.45017	2.99514	3.49872	2.97415	1.64269
DIABLO	51.0298	64.6241	26.133	32.9808	41.0019	26.4962	35.961	30.4696	49.6701	47.4421	32.8588	28.182	36.629	34.9328	29.9924	22.2002	64.1591	14.6757	39.5402	48.36	31.465	50.5445	36.039	21.3832	36.9848	27.1883	29.3892	30.8253	24.5028	34.1294	32.1173	22.3531	17.6299	22.3682
CUX2	0.277757	0.675776	0.478455	0.250238	0.53198	0.397931	0	0.0832327	0.0138827	0.197621	0.24708	0.0239789	0.213182	0.189351	0.33358	0.38124	0.306393	0.224545	0.0486336	0.0495691	0.235269	0.0922009	0.0500479	0.0146675	0.599066	0.0887014	0.0450923	0.0924814	0.0318046	0.0369198	0.258908	0.0704994	0.315014	0.122014
KIAA1671	6.4935	7.25859	3.07731	4.86686	5.12786	3.02901	2.77741	2.90975	3.97932	3.68335	3.03857	6.2262	6.64391	2.81228	4.95233	5.30005	4.6505	3.31774	3.03366	3.6022	3.90843	2.10795	3.20382	3.56416	4.49203	3.77114	4.19797	3.27032	4.06673	2.82346	3.60633	4.66649	5.15861	4.70239
SRRD	8.35641	10.2459	5.19701	0.743628	2.55688	5.38854	3.57822	2.58772	5.55954	9.15223	8.19839	3.3735	5.6759	9.30301	6.89671	2.53289	1.98441	2.13301	2.45089	5.93283	2.56155	3.02021	2.41707	1.78633	6.11088	5.05582	3.85559	3.17474	4.69752	3.44391	6.88318	6.30164	3.83316	2.73285
CCDC117	13.3143	32.879	19.7263	19.4233	19.1261	6.84124	17.3235	12.5904	20.0762	12.1366	13.6849	13.496	10.0639	8.78619	19.5038	18.4245	19.6273	19.8542	8.90892	11.799	9.43075	7.24127	7.54855	10.8755	18.7357	8.94384	16.2962	5.88277	8.42829	9.67007	16.5593	13.454	14.6264	22.4851
AIFM3	0	0.483779	0	0	0	0	0.0435684	0.125403	0.0627995	0	0	0.0586542	0	0	0	0.05133	0.153869	0	0	0	0	0	0	0	0	0	0	0.139336	0	0	0	0	0	0
MND1	0	2.92344	0.588672	0	0	0.105251	0.311107	0.166387	0	1.58044	0	0	0.354382	0	0.640233	1.9177	0	0	0	0	3.01461	0	0	0.380252	0	2.48277	0	0.155285	0	0	0	0	0	0.487012
LSM6	140.331	159.405	107.752	55.373	165.596	38.0354	39.3256	75.8001	72.7133	41.6961	51.629	80.6168	118.181	58.2301	67.1837	111.17	109.561	11.0627	109.004	88.3058	73.6307	152.495	55.6999	109.28	55.6953	74.8589	96.1137	93.7028	106.699	128.873	56.0036	120.258	65.943	56.5807
ZNF330	6.37963	12.3171	6.98818	6.20791	3.22037	9.99883	2.84127	2.43147	5.84798	3.42782	7.72915	3.4064	1.75152	5.41047	2.06361	10.1709	2.05105	1.2035	5.19724	5.35283	9.71351	7.42206	3.55612	7.81358	4.20389	9.06924	3.33461	1.13635	5.84406	2.67496	6.51012	3.24498	7.60167	7.94424
LOC100140839	0	2.70172	0	0	0	0	0	0	0	0	0	0	0	0	0	0	0	0	0	0	0	0	0	0	0	0	0	0	0	0	0	0	0	0
FAT4	0.00342609	0.136861	0.00938311	0	0	0.00373817	0.0055243	0.00590941	0	0.0125954	0.0693268	0	0	0.057618	0.0568458	0.0104775	0	0.0106282	0.080388	0	0	0.0424472	0.0172803	0.00675214	0	0.0239031	0	0.0196995	0.108504	0.0705999	0.0397139	0	0.00913447	0.028086
LOC101907386	0	0.300139	0	0	0	0.270219	0	0	0	0	0	0	0	0	0	0	0	0	0	0	0	0	0	0	0	0	0	0	0	0	0.210477	0	0	0
PPP1CC	12.6196	22.5348	11.8783	16.0911	6.81632	18.1964	16.4014	9.40336	13.4497	14.4497	11.5104	10.4877	10.4486	14.1285	8.14422	14.0373	15.8189	3.51404	12.9158	17.5552	13.0788	11.9849	4.16597	19.202	20.9288	7.89562	3.70529	13.2735	9.2876	5.81781	21.0631	7.08589	11.1371	8.38308
BRAP.1	67.0529	25.3619	66.3614	64.5479	44.5079	74.4195	97.4138	64.2243	35.2894	67.5503	75.8472	73.7244	79.1955	77.1767	63.2827	63.5676	66.95	39.5173	103.541	81.5121	83.3676	80.6784	62.2232	102.983	44.153	62.7855	63.0608	55.4393	42.721	48.3134	59.1056	60.3872	54.1839	66.2725
HSPB8	9.00473	18.3151	11.9542	6.54983	7.94758	1.91889	2.43762	2.98005	3.88943	8.9078	1.39092	1.88864	0.163582	0.311288	2.35456	5.18911	0	0	0.201606	4.41791	0.0602025	0.993748	1.45228	0.729635	7.61186	0.453691	1.55694	3.54768	4.27084	6.16156	0.357599	0.27045	0	2.27609
SRSF9	35.4395	54.128	14.6671	11.6917	17.0722	24.6442	30.4866	24.0415	37.889	29.4665	30.9433	50.7291	19.0744	27.0198	20.9835	26.6401	43.7012	2.20189	33.4174	42.5486	18.384	41.7297	35.4741	24.1629	30.4897	11.3871	24.7851	31.1649	20.6729	28.7372	30.8526	16.2628	21.5051	18.3371
LOC615587	0	1.86544	0	0	0	0.615648	0	0	0.0974531	0	0	0	1.02566	0	1.87248	0	0	0	0	0	0	0	0	0.222428	0	0	0.081418	0	0	0.259082	0	0	1.05316	1.07934
LOC100847257	0	0.696296	0	0	0	0	0	0	0	0	0	0	0	0	0	0	0	0	0	0.0467541	0	0	0	0	0	0	0	0	0	0	0	0	0	0
DERL3	0.533017	3.29728	0.124982	0	2.50004	0.0893996	0	0	0.551218	3.10474	0	0.771291	0.322043	0.275551	0.529556	0.366037	0	0	0	0.398608	3.42562	0.395429	0.670753	0.314527	0.185732	0	0	0.305861	0	0	0	0	0.850983	1.96119
RAB36	0	0.732454	0	0	0	0.150437	0	0	0	0	0	0	0	0	0.0326765	0	0	0	0	0.0327959	0	0	0	0	0	0	0	0	0	0	0	0	0	0
DGCR14	0.999437	5.04563	0.513264	0.54736	0.910989	2.08045	0.180843	2.12782	0.418108	0.99514	0.541687	0.421575	1.23877	0.754404	1.24158	0.171525	0.949434	0.463876	0.323603	0.746899	0.0858822	0.0926276	0	1.39988	0.522035	0	0	0.429889	0.961105	0.171637	0.216659	0.245787	0.299015	0.47375
CRISPLD2	5.02951	5.95312	3.42261	5.23983	2.25208	4.22049	0.799013	1.16336	1.37871	5.27078	2.7079	0.221742	1.58736	1.5277	2.10098	2.73606	1.28176	0.640477	1.23676	2.03981	0.913221	0.0682095	1.24959	1.41062	2.08248	1.16388	0.463086	2.74352	0.843838	5.2136	3.47006	2.83554	0.917449	2.5199
COX4I1	123.925	251.845	84.0272	57.7005	67.6263	110.234	87.5508	86.4833	55.2024	56.3626	64.9408	92.4585	64.8155	64.6222	66.0103	79.8833	181.05	51.2869	58.8461	72.8438	39.0943	43.9709	44.8388	57.1432	86.3043	58.0605	61.5578	86.539	69.9169	40.4436	95.2547	65.8798	121.718	56.964
TRAPPC2L	16.7333	31.1987	16.5236	12.2667	11.1975	19.59	11.869	11.3029	12.3501	17.0335	15.2068	10.4601	7.1393	10.3654	14.1979	12.3988	23.3038	1.94921	12.1228	13.7012	16.8741	16.5328	9.70862	9.78906	18.2471	17.7106	24.3279	14.1071	22.9	9.20417	16.0404	7.9345	6.22247	6.94949
CDH15	0	0.0888322	0	0	0	0.0468975	0	0	0	0	0.0881431	0	0	0	0	0.0657325	0	0	0	0	0	0	0	0	0	0	0	0	0	0	0	0.0470946	0	0.058728
CPNE7	1.54352	1.67461	0.167139	0.445025	0.524525	0.766521	0	0.567048	0.946254	0.168308	0	0.441327	0.10891	1.38214	0.727283	1.00537	0.579796	0.594885	0	1.14045	0.0534205	0	0.644802	0	0.1275	0	0	0.525042	1.67958	0.37736	0	0.0600014	0	0.224545
CDK10	4.12721	9.98289	0.575585	5.99011	1.7413	6.51192	8.44476	0.0696179	3.17128	0.165312	0.676992	1.88588	1.30041	5.64747	5.99055	1.28781	1.11797	5.03314	2.36661	4.50345	3.96392	3.50068	3.15971	0.297432	2.44293	3.39377	2.32735	9.31634	2.83426	3.11561	5.1463	1.41545	0.654839	4.31873
GAS8	1.67789	2.83727	0.553915	1.45935	0.269816	1.61927	1.07145	1.53675	0.573773	0.544274	0.499276	0.285457	1.64574	0.782196	1.25123	1.45628	0.562515	0.343538	0.891195	1.32769	0.994094	0.138435	0.186171	1.13496	1.5982	2.36142	0.742712	0.428317	1.92128	1.11582	2.75148	0.0970877	0.819173	0.726211
NKD1	0.677475	2.1988	0.579818	0.371001	0.0882096	0.276495	0.572018	1.39862	1.66287	0.415101	0.311561	0.693949	0.403059	0.767001	1.93384	1.20109	1.1798	0.943244	0.455352	2.32056	0	0.816185	0.255597	0.0998774	0.294895	1.67681	0.49729	1.01982	0	0.58168	1.32167	0.721909	1.4187	0
CX3CL1	0	0.347636	0.0240635	0.375307	0	0	0	0.0272087	0	0	0	0	0	0.0530533	0	0	0	0	0	0	0	0	0	0	0	0	0.0884504	0.181391	0.0311951	0	0	0	0	0
GPR114	0	0.0933425	0	0	0	0	0	0.0709713	0.0355277	0.0421268	0	0	0	0	0	0	0	0	0	0	0.0401446	0	0.0345856	0.0810903	0.0478851	0.0756335	0.0576778	0.0394273	0	0	0	0.0450851	0	0
USB1	3.49554	11.2229	4.05657	1.72569	2.71283	6.24256	1.90026	6.04093	5.93195	6.41213	3.93358	1.79025	2.67831	5.4931	7.59039	2.9865	2.78031	3.86515	4.07107	2.29898	2.65596	1.03136	0.320218	2.72108	1.80441	3.48705	2.26591	2.01324	7.03808	2.91249	0.390319	1.62361	0.808039	1.21454
CMTM3	6.8085	27.9833	8.94132	2.97766	4.46566	6.44123	7.76943	6.33223	10.4825	5.6381	5.38589	6.08208	5.99988	4.91074	4.56807	14.1609	18.9822	11.7116	2.82832	2.88273	2.68637	4.13457	4.20805	0.822175	2.13622	6.82492	3.85967	8.99469	3.58874	7.37415	1.87372	2.55989	6.61781	2.62175
E2F4	26.1901	89.3708	42.4063	35.9249	53.8791	43.6874	33.6618	36.6983	28.9702	35.1823	26.1752	33.4907	23.1211	24.6781	26.8202	27.843	69.4449	34.8067	15.0155	22.9873	9.66677	15.5381	10.1629	13.2621	64.4676	28.7398	18.5452	23.2691	20.6129	18.5371	45.6373	31.754	38.0962	20.7345
HAS3	13.5585	2.94132	5.95232	7.11943	8.32942	10.2715	12.173	9.0699	5.72093	13.0368	7.66567	9.19604	13.4162	10.882	16.6614	7.18767	8.55352	6.39818	12.881	6.72461	12.3058	13.6388	12.9343	11.0499	5.89151	10.6819	14.631	11.951	13.0085	10.4101	10.7535	15.5834	17.2169	7.35886
LOC505120	3.89395	10.9378	2.43316	3.97467	11.2821	2.44401	1.75085	2.39996	4.13146	1.11187	3.12945	5.63102	1.57445	5.25028	6.70017	2.49073	4.16566	6.00053	5.04498	4.63333	3.24479	5.88593	4.45011	2.74216	0.631917	2.10782	1.99772	2.08127	4.76488	2.57054	0.983379	1.54904	1.2667	3.33804
FXYD5	0	8.2597	0.938213	0.281379	0	0	0	0	4.51416	0.314831	0.282089	0	0	0	0	0.705294	0	5.02987	0	0	0	0	0	0	0	0.565255	0	0.294656	0	0	0	0	0	0
HAMP	11.1582	71.6726	0	0	0	3.46544	0	0	0	0	12.5158	0	0	0	0	17.5565	13.4427	0	3.59191	9.7627	0	0	0	0	0	1.79626	5.47935	0	0	0	3.53954	2.14154	18.2372	6.0077
UPK1A	10.026	27.9071	13.2462	7.44935	12.9098	3.65183	2.77113	0.624061	2.49929	5.74179	1.01947	3.2057	2.51784	5.93211	0.375163	7.67587	0	1.40292	1.62543	0.301215	6.08931	0	0.532219	1.24783	1.57899	6.98318	2.5359	0.260023	1.07325	0.311452	0	1.68492	0.120573	0
KCNK6	0.158764	0.981492	0	0	0	0	0	0	0	0	0	0	0	0	0	0.217914	0	0	0	0	0	0	0	0.280872	0	0	0	0	0	0	0	0	0	0
PAPL	0.105006	4.67385	0.531644	0	1.48231	0.356943	0.197796	0	0	1.17225	0	0	0.0270935	0.0792547	0.642454	0	0	0	0	0	0	0	0	0	0.877585	0.346324	0	2.07736	0.093203	0.540948	0	0	0.37696	0
SELV	0	2.02116	0	0	0.87798	0.300224	0.147883	0.158192	0	0	0.281916	0	0.668631	0.0771133	0.608639	0	0.388195	0	2.02267	0.0763549	0	1.93152	1.77312	0.180748	0	0.168585	0	0.175769	0	0	0	0.703465	1.4671	0
LIPE	0.287494	1.9551	0.295263	0.157434	0.187161	0.0234579	0.173384	0.111279	0.557109	0.0880696	0.0440631	0	0.180599	0	0.892032	0.131529	0	0.604615	0	0.429717	0.0839242	0	0	0	0.100107	0	0.602956	0.288516	0.170116	0.0893541	0.0916115	0.141387	0	0.106357
ATP1A3	2.05274	5.05122	2.72827	0.330602	0.251527	1.1433	0	0.186936	1.3103	1.59068	0.0369917	0.0581775	0.0957589	0.850598	0.899142	2.76227	1.37637	1.62514	0	0	0.0704759	0	2.55115	0.0711791	0	0.996205	0.303865	1.1079	0.857397	0.829386	0.157018	2.09829	0	0.789768
LOC104974886	1.64371	4.35046	0.429568	2.05924	0	0.932604	0	0	0.137736	0.0816849	0.508766	0.0642422	1.87296	0.670602	2.26745	1.65583	2.03857	1.14925	0.130295	0	0	0.197614	1.54197	0	0.480105	1.16578	1.35427	0	1.59726	0.183088	0.372319	0.174799	0.21264	1.96134
APOE	1.14669	3.9576	0.589309	0.201999	0	0.36131	0.355945	1.52306	0.953071	1.80814	0.678561	0.711237	0.292609	0.371215	0	2.54387	0	0	1.11504	0.367563	0	0	0.463893	0	0	0	0.309444	0.211529	0	0	0	0	0.588542	0.75397
RELB	2.88526	7.2733	4.9483	3.5896	3.41387	4.30778	1.70293	0.260235	3.12661	0.154473	1.33977	0.324067	2.76651	3.04454	4.29702	3.15278	1.91581	1.48205	1.47885	1.33982	0.39254	0.249214	0.803201	0.743352	1.40467	1.66399	0.422989	0.0481917	0.89509	0.404062	0.728644	0.495961	1.27377	0.412245
LOC508455	0	3.83224	0	0	0.0654426	0.984632	0.727509	0.389112	0.129861	1.84778	0.308196	3.45246	0	0	0	0	0.159144	0	0.42996	0.125209	1.83418	0	0.0632091	2.74166	2.80042	0	0	0	0	0	0	0	0	0
FOXA3	0	0.96972	0.0511424	0	0	0.0731642	0	0	0	0	0	0	0	0	0.111244	0.0512619	0	0	0.0547692	0	0	0	0	0	0	0	0	0	0	0	0	0	0	0
CCDC9	3.78084	9.8579	1.84957	1.99141	1.4069	1.30976	2.05527	0.804343	2.14755	2.86475	0.445948	0.851392	0.494498	0.104542	1.39263	3.13737	1.57907	0.192862	0.507868	2.69181	0.121313	0.0770265	1.88154	0.551425	1.37485	0.914349	2.25782	0.238312	0.760446	1.99825	0.180156	0.681315	0.0682859	0
LOC510613	0.635428	0.640161	0.644542	0.231965	0	0.299661	0	0	0	0.173019	0	0	0.392035	0	0	0.613743	0	0	0.206958	0	0	0.209357	0.0710072	0	0	0	0.236897	0.48585	0.292432	0	0	0.0925715	0.0452295	0.461787
CYTH2	30.976	42.9525	28.3279	16.1062	17.2426	18.9132	12.0507	11.5487	13.8183	18.5474	14.8585	13.9121	10.5057	22.9778	16.5333	19.0041	15.6455	13.7528	8.22792	15.758	7.63086	4.93118	6.35036	4.96293	10.1329	10.2005	15.9725	10.5022	23.2694	14.2656	9.71878	3.81935	3.95475	22.2531
LOC101903281	0	0.161635	0	0	0	0	0	0	0	0	0	0	0	0	0	0	0	0	0	0	0	0	0	0	0	0	0	0	0	0	0	0	0	0
SNRNP70	11.6547	23.7165	8.64472	8.31038	11.8869	11.7329	7.0875	6.5164	15.3698	11.1579	15.1118	11.5285	10.2082	5.62	9.58268	11.1089	8.45674	2.70444	13.7086	11.0085	10.7745	13.5009	6.96202	14.39	9.21617	16.1594	5.39774	8.98094	10.9194	6.42097	9.36839	5.81148	5.22988	8.23839
CD37	1.77217	4.31381	1.51671	0	0.692227	0	0.721435	0	0.343408	0.712585	0.101874	0	0.0659019	0.752383	0.412388	1.8243	0	0	0.974564	0	0	0	0	0.391895	0	1.27933	1.6725	0.3811	0.98311	0	0.576211	0	0.13254	0
SCAF1	5.17517	13.5434	3.2214	4.00967	3.23867	5.51548	4.93725	5.57749	2.78038	6.62147	5.70688	2.82784	3.06133	4.50516	3.4373	4.98443	4.30159	4.21701	1.33835	2.32924	1.77671	1.40585	1.86363	2.10661	3.56311	1.79531	1.41965	1.54252	2.71225	0.64983	2.10452	1.25955	0.530199	0.901246
CPT1C	0.17949	1.13736	0.0921702	0.184299	0.175277	0.417551	0.0974254	1.11165	0.313031	0.0412414	0.16509	0.06489	0.106787	0.880574	0.334143	0.0615903	0.852478	0	0.131608	0.201211	0.0393003	0.149705	0.609461	0.0396923	0.140633	0.370213	0.395256	0.308791	0	0.0462331	0.466883	0.52965	0	0
ATF5	0.117417	2.46799	0	0	1.65112	0	0	0.0909009	0.0910112	0	0	0.169796	0	0.177266	0.437192	0	0	0	0.0860943	0.438753	0.102836	0	0.177351	0	0	0	0.147847	0.808066	0	0.241954	0	0.115494	0.421515	0
EMC10	8.78991	11.5925	5.05063	8.38124	5.6012	8.60974	12.4235	6.51134	3.79398	2.40773	7.3555	2.59205	5.78321	4.0066	4.56894	4.2108	0.916791	0.479918	6.92528	9.5831	2.77745	2.45333	0.884324	7.25682	5.21134	3.41268	4.07728	4.03253	2.75361	2.34401	4.3038	5.08583	7.42468	5.83377
PPP2R1A	69.9206	58.4605	51.1695	45.3361	36.8932	59.6177	38.6158	31.6796	40.425	46.3532	33.3152	37.5439	41.8375	42.7812	44.427	38.6634	36.4747	38.7804	35.1733	45.6584	32.6267	35.0543	32.3041	25.145	28.0205	26.7628	25.6741	36.1855	38.9155	44.9958	32.9461	27.1155	23.1119	30.2934
LOC101906549	0	3.69649	0	0.306979	0	0.366051	0	0	0.579335	0	0	0.270211	0	0	0.278284	0	0	0	0	0	1.96383	0	0	0	0.585616	1.23329	0.705386	0	1.16097	0	0.243021	0	0.447195	0
LOC531059	1.16904	0.766951	1.32314	1.23465	2.01294	1.82264	0.621588	2.32704	1.7263	3.63993	3.31352	2.1563	2.81034	4.05161	2.0253	2.53784	2.84479	4.0857	3.44622	2.67325	3.65581	3.02462	2.68233	3.48211	2.66687	4.13355	2.82178	1.48719	3.00703	3.21962	4.74746	2.62832	3.1971	1.69702
ZNF677	5.63495	12.2862	10.47	4.39522	8.67957	10.7817	8.85115	8.16625	8.45266	9.78852	7.82726	10.1325	9.52028	7.53852	7.43749	9.4425	8.6161	8.9618	4.67146	10.2826	7.72112	10.2574	4.4219	6.3557	8.3583	6.13822	4.23216	7.36537	6.92032	6.6167	6.82645	7.41835	8.11019	6.12451
LOC517090	0	0.0889534	0	0	0	0	0	0	0	0	0	0	0	0	0	0	0	0	0	0	0	0	0	0	0	0	0	0	0	0.074126	0	0	0	0
MYADM	144.815	214.223	188.269	97.5796	181.514	159.697	149.31	119.701	142.374	83.2608	135.641	122.089	111.244	141.992	134.466	77.8235	178.277	118.71	79.1825	96.559	98.9814	143.547	125.826	88.6487	111.088	104.845	99.9656	91.5571	107.055	146.741	96.6179	134.951	116.075	84.178
BOSTAUV1R425	0	0.566736	0	0	0	0	0	0	0	0	0	0	0	0	0	0	0	0	0	0	0	0	0	0	0	0	0	0	0	0	0	0.180345	0	0
LOC104974956	0.0841304	1.5603	0	0	0	0.41203	0	0	0.391262	0	0.0773808	0	0	0.126997	0	0.288685	0	0	1.4805	0	0	0	0	0	0	0	0	0	0	0.173363	0	0	0.604039	0
COX6B2	3.06442	6.01537	0.980739	0.936377	0.0709453	0.506308	0.153356	0.554456	1.90464	5.01868	0	0.0320635	0.462058	0.412144	1.82979	1.34383	0.517584	3.04108	0	0.612172	0	5.17366	0.205574	0	1.11208	2.36357	0	0	0	0	0	0.791725	0.0530696	0
HSPBP1	3.34016	3.16109	0.734075	0.812926	0.83758	2.66582	0.119369	0.574628	2.30132	1.21278	1.44127	1.133	1.6192	2.11566	1.16685	0.679189	0.470034	0.11482	1.34241	2.15724	2.31141	1.46745	0.0565242	0.291802	1.12005	0.371176	1.1415	0.644615	1.73041	1.57001	1.17988	0.973459	0.177297	3.13544
SYT5	0.417944	2.89386	2.9761	0.274648	0.326504	0.655008	0	0	0.64791	0.307296	1.07637	0.48351	0	0.126174	0.124482	0.286824	0.158794	0	0	0.812109	0.878515	0	0.0630652	0.295753	1.3972	0	0.105177	0.143799	0.816134	0.0861164	0	0.0822124	0	0.20502
TNNI3	1.78327	10.6936	0.610489	3.51563	0	2.00874	0.129052	0.690275	5.11428	0	0	0.128933	0.636563	1.48055	1.85775	3.79387	1.35512	0.744848	0	0	0.31236	0.594934	0.403676	2.36611	0	0	0.44879	1.07376	2.21596	0	2.08736	0.350806	0.426779	0.218692
NLRP7	0	0.333439	0	0	0	0	0	0	0	0.0381322	0	0	0	0	0	0.0284735	0.078821	0	0	0	0	0	0	0	0	0	0	0.035689	0	0.0854953	0	0	0	0
ZIM2	0	1.19247	0.133403	0.0800242	0	0.333981	0.944764	0.286595	0.120818	0.716293	0.0179208	0.0140879	0	0.0588234	0.0145088	0.307544	0.148061	0	0.142864	0	0.153581	0.0216677	0.0147018	0.0517041	0	0.0321499	0	0.184359	0.017294	0	0.177384	0	0	0
LOC100141128	3.06999	8.84291	2.58703	0	1.0015	8.49247	0.48831	1.09694	3.4517	3.34866	2.35825	0.0975714	0.923271	0.814811	3.36629	9.02945	0.512729	5.82436	0.742096	0.605098	0	0	1.37462	1.90986	0.281949	1.44734	0.50942	0.812545	2.63508	2.2941	0	0.730037	0	2.48241
ZSCAN4	4.31004	9.64975	1.44216	0	2.54307	6.66037	0.831479	0.148227	7.19854	3.43181	1.5851	2.21524	0	0	2.22494	8.17252	2.18267	2.02617	2.80807	1.57763	0.159241	0.404411	1.30342	4.98312	2.52705	1.18259	0.450956	2.05891	1.90852	2.67701	0	0.847558	0	3.945
IL34	0	0.287311	0	0	0	0.0292413	0	0.064154	0.120075	0	0	0	0	0.0625452	0	0	0	0	0.227179	0	0	0	0	0	0	0	0	0	0	0	0	0	0	0
MLKL	0.0763849	3.06997	2.87698	0.228267	0	0.336735	0.608192	0	0.592163	0	0.140525	1.21527	0.0434429	0.461292	0.170657	0.189584	0	1.17006	0.616189	0.114178	0.13381	0.254869	0.230576	0.473041	1.4449	0.378176	0	0.788598	0.555056	0.0787004	0	0	0.247927	0
CTRB1	0	5.97253	0	0	0	0	0	0	0	0	0	0	0	0	2.09283	0	0	0	0	0	0.153843	0	0	0	0	0	0	0	0	0	0	0	0	0
CDYL2	4.07436	4.39449	2.65114	1.47165	4.19881	0.792507	1.08746	0.715857	1.83661	0.531156	1.48836	0.208933	0.928345	1.70116	0.43035	2.02274	1.4273	1.20696	0.339002	1.90038	0	0	0.0872152	0	0.724497	1.90722	0.872671	1.34223	0	0.476356	1.20261	0	3.38865	0
CYBA	2.97436	7.77942	7.98931	0.751767	8.40083	0	0	0	0	1.05141	0.210441	0	4.08364	1.89957	0.681495	3.45441	0	0	0	0	1.60308	0	0	0	0.956085	3.39777	2.30324	1.57447	8.52935	1.17867	0	0	0	0
APRT	7.53995	17.1534	0.722745	1.61033	3.88764	2.43718	6.00249	1.86791	3.74035	0.69298	5.54803	6.43306	4.2167	3.75599	0	0.517452	0.859453	4.19913	1.76914	2.02857	0.264146	0.335399	0	8.00341	4.72613	4.72773	0.948786	1.55659	0.669245	1.24297	1.76514	2.52159	3.78947	0.73975
DNAJA2	33.0022	49.6295	24.4352	25.2178	25.4223	38.3022	22.7179	27.926	34.8607	10.2986	24.0012	22.3638	25.9814	23.5766	16.8596	33.8151	37.9097	17.4178	30.5575	36.5943	21.4428	25.6053	27.2765	25.3226	30.3076	8.86489	12.4584	16.5047	15.4638	15.9734	18.7659	26.1203	37.3792	16.4717
NETO2	4.67428	8.54543	3.24267	0.671845	0.160811	1.48215	0.147987	0.0317945	0.253592	1.17332	0.150458	1.27151	0.048938	0.621624	0.669938	2.44189	0.704102	1.31876	0.299864	0.855776	0.216362	0.457937	0	0.14566	0.860424	0	1.08823	0.0353478	1.97389	0.169673	0.267758	0	1.51707	0.151464
CBLN1	2.42405	8.40657	0.161922	3.88526	1.38565	6.1965	0.342308	1.2816	0.274962	2.28223	1.52263	4.10389	0.914548	0.981729	0.176104	2.67795	2.69569	1.4817	0.520213	1.67903	1.55344	0.131498	3.12283	3.66084	0.988241	0.975569	0.595178	0.305142	2.20406	2.92396	0.922732	1.2794	3.82043	0
SALL1	3.26613	10.1161	5.7563	3.82554	5.41899	8.31527	5.31584	3.45803	5.49848	1.66597	5.69194	6.57646	2.21426	2.4063	2.42061	5.10526	2.49397	5.52681	1.94806	1.30777	0.574657	0.66043	4.17443	1.24413	7.02044	5.20906	2.46078	5.45089	3.82612	4.63739	5.73132	3.72008	6.35816	8.81562
LOC104974780	0	0.185535	0	0	0	0	0	0	0	0	0	0	0	0	0	0	0	0	0	0	0	0	0	0	0	0	0	0	0	0	0	0	0	0
MT2A	5.58571	14.1414	0.728463	0	0	2.60534	0	0	0	0	0	9.23139	0.632987	0.401514	0.396133	1.46033	0	0	0	0	0	0	0	0	0.555744	0	0	0.915194	0	6.57723	0.691873	0	1.90973	0
FAM192A	37.4889	54.9959	32.9493	39.8255	22.4173	44.4328	16.7691	25.114	31.3611	42.2369	24.8366	26.806	30.1695	43.5216	43.6136	43.0583	44.8663	31.7646	27.1849	27.8105	20.2152	25.47	38.3969	20.8992	29.8857	41.9936	31.7345	26.5464	16.135	24.6998	46.597	26.0816	39.1583	32.5921
FAM96B	43.528	81.6375	49.4359	24.1663	28.6434	49.7279	42.4425	17.6213	55.4542	17.9963	64.7268	47.3491	29.4901	38.3366	25.6064	43.0579	50.234	21.2866	22.5994	40.519	19.1283	22.1361	16.9788	27.2925	22.2612	34.4512	33.0339	14.8889	57.5686	23.0539	13.4506	13.3366	4.8329	6.36821
FHOD1	9.08349	22.1663	5.67374	7.26513	9.7106	14.2825	14.0416	17.272	12.2903	12.8156	9.82048	16.3043	8.84102	8.8405	10.591	19.4943	22.1005	4.65938	10.2242	12.8623	11.0261	7.3103	11.9344	10.114	12.6525	14.7911	11.2798	4.96912	5.2689	1.76506	5.38875	6.34833	4.05226	5.91193
LOC104974816	0.518087	1.42349	0	0.47286	0	0.0845779	0.874882	0.891306	0	0.529069	0	0	0	0	0.857318	0.158023	1.20297	0.480886	0	0	0.0504168	0	0	0	0	0	0.289747	0	0	0.593106	0	0	1.10215	0
TPPP3	5.85115	17.5099	5.02022	10.5401	7.49055	1.86161	4.28571	6.33107	1.09033	1.42553	2.07479	3.66989	2.93613	3.28337	3.77967	3.67692	7.50025	0.588957	3.92816	2.42342	2.46988	2.03821	2.87268	2.49452	1.91404	6.25207	2.82547	1.94064	2.74022	6.39228	1.65048	0.554776	1.5113	2.0751
LOC100297622	0	2.02545	0	0	0	0	0	0	0	0	0	0	0	0	0	0.135812	0	0	0	0	0	0	0	0	0	0	0	0	0	0	0	0	0	0
IGFLR1	3.03704	7.90123	0	5.61314	2.96575	3.78046	0	1.46949	6.57138	3.7217	1.86226	0	1.80677	5.34859	0.282687	2.43164	6.0101	0.528553	0.927857	0	4.21152	0.985075	1.91171	2.9103	5.8661	0	2.22929	1.30621	0.336959	2.21646	5.92487	3.11176	1.05998	0.931144
U2AF1L4	25.6847	24.7456	6.40532	6.91025	9.3228	11.6347	16.1075	4.27427	2.02086	13.2157	9.73312	11.4216	17.9748	14.2377	11.6384	12.8406	13.6938	10.6764	12.3498	9.28382	11.0621	20.5505	12.1031	8.84875	10.8141	8.57674	5.0176	3.42997	11.2003	3.79233	25.2578	4.7748	3.83607	0.376099
LOC508086	0.256815	1.42888	0	0	0	0.293476	1.6108	0	0	0	0	0	0	0	0.637457	0.704987	0	0	0	0	0	0	0	0	0	0	0	0	0	0	0.779352	0.336811	1.33169	0
LOC789309	7.56637	10.9538	2.31316	0	0	6.37697	0.119166	0	0.255255	5.68057	0	0	0	0	1.34973	1.18733	0	0	0	0.738555	0	0.366222	0	0.145649	0	0	0	0	0	0	0	0	0.197034	0
GMFG	0	2.14089	0	0	0	0	0	0.243728	0	0	0.579133	0.682899	0	0	0	0	0	0	0	0	0	0.350108	0	0	0	2.07792	0.396158	0	0.279437	0	0.409454	0	0	0
PAF1	74.4978	128.805	59.8764	65.1909	63.8782	71.4717	22.6263	35.2053	43.3821	27.5284	40.5194	55.96	39.802	40.8408	44.5263	65.8678	67.909	45.0506	23.8856	20.9957	17.3289	12.886	31.014	36.6473	39.7413	17.3161	19.5328	64.9755	25.3241	53.6113	24.4536	60.2133	60.9571	70.2482
PRX	0.0402887	0.531344	0	0	0.0839317	0.0131543	0.0388769	0	0	0	0.0494086	0.563193	0.0958781	0.222996	0.160005	0.165896	0	0	0.315105	0.260948	0.0940952	0.119477	0	0.380135	0	0	0	0.231039	0	0.110694	0	0.0528383	0	0.197638
SERTAD1	5.89516	12.7183	3.95393	1.77887	8.45894	3.71206	12.451	3.53932	5.03566	3.98065	0.442629	3.47957	5.58303	0.635637	1.523	5.03652	7.31394	2.01007	0.35286	2.06798	0	1.07034	0.453902	0.638522	0.754113	1.19111	1.36252	1.8628	1.38822	0.247914	0.312944	0.236677	0	1.18036
NUMBL	0.362017	1.85854	0.0697777	0	0	0.0193227	0.0368762	0	0	0.0468315	0	0.0285296	0	0.102346	1.06247	0.140061	0	0	0.149455	0	0	0.226822	0	0	0	0.0840816	0	0.087665	0.0700517	0	0.0513215	0.651611	0.182933	0
LOC100848419	0.539502	7.92789	1.38605	0.775807	1.26515	4.16484	0.195063	0.731139	2.5109	4.21807	1.24126	0.975677	0.802729	0.101715	0.60269	1.94516	1.79485	1.87916	0.593442	0.806683	0.5907	0.449821	0.916349	0.716035	0	4.67742	1.52845	0	1.31765	0.695009	0.526128	0.265114	0	0.330546
LOC101906365	0	1.35484	0	0	0	0	0	0	0	0	0	0	0	0	0	0	0	0	0	0	0	0	0	0	0	0	0	0.145013	0	0	0	0	0	0
LOC101906974	1.10936	1.61367	0.223398	0.214415	0.203918	1.34229	0.944543	1.16195	0.303484	0.359853	0.0600208	0.5662	1.32001	0.197012	0.97186	0.179136	0	0	0.813418	1.5606	0	0.217709	0.640115	0.461782	1.63613	0.430707	0.821148	0.561327	0.695055	0.537878	0.848709	0.577685	0.624701	0
POU2F2	0	1.78637	0.780563	0.438969	0.333984	1.34861	0.593018	0.0551601	0.607054	0.0982281	0	0	0.445108	0.37727	0.787824	1.46697	0.594053	0.744033	1.12326	0.397804	0.312022	0.673523	0.268821	0.535728	0.967674	0.52907	0.134489	0.306453	0	0.293651	0.185339	0.175213	0.29842	0.0436897
PHLDB3	0.675603	3.48657	1.20671	1.49599	1.74402	1.35228	0.0850342	0.545772	3.00539	0.80991	0.810522	0.424776	0.908746	0.753796	2.27483	1.6127	0.781257	0.245384	0.603066	0.570763	0.0514528	0.718654	0.0443288	1.76684	3.19141	0.96938	1.62636	0.90962	0.990748	2.54223	0.534846	0.231143	0.913898	1.44095
CADM4	0.271924	3.3621	1.39636	0.558419	0.58419	0.432819	1.96797	0.421031	0.263464	0	0.250108	0.98307	0.444893	1.02619	1.72115	2.3327	0	0.473248	0.199384	0.20322	0.416774	0.1512	2.97514	0.721596	0	0.224346	0	0.526289	0.362039	0.420253	1.32622	0.334337	0.894831	0.500225
NKPD1	14.3465	21.5645	7.83886	7.55679	4.67263	13.1681	6.89739	8.66727	5.87894	5.63813	9.88392	5.54447	10.6754	18.8987	14.9997	6.09829	9.90613	6.62678	2.8113	4.23974	3.49517	3.08487	2.91809	4.16708	8.56803	8.49178	1.15791	6.64434	6.80627	1.73815	11.1699	8.90024	11.0112	6.9309
CKM	0	0.211841	0	0	0.0669253	0.0419558	0	0	0	0	0	0	0	0	0	0	0	0	0	0	0	0	0	0	0	0	0	0	0	0	0	0	0	0
RTN2	4.99596	20.7756	4.53124	1.81209	2.33219	2.85987	1.31479	4.11812	0.100581	1.90778	1.19354	4.78515	0.925683	0.293827	8.02026	6.23258	10.354	4.51679	1.42668	5.62478	0.90921	0.865851	2.74163	1.14785	1.8979	2.78208	1.95892	4.24166	0.92096	1.4707	3.54417	1.02112	0	0.954852
OPA3	1.26498	7.49841	1.17605	1.11332	0.352939	1.06205	0.261569	0.209853	3.01154	0	0.24932	0	0.430053	0.818369	0.134567	0.930141	4.63471	1.25802	1.32504	1.21548	2.37407	0.362568	0.954502	0.287754	0	3.72732	7.5935	1.94308	1.20299	0.335172	1.17515	1.51089	0.77855	0.731386
SNRPD2	41.2154	57.958	19.1359	14.821	27.9145	19.0591	26.1158	29.3059	53.7469	29.2637	13.6667	51.9274	9.68206	8.54467	8.16671	13.8392	33.6052	6.40337	32.4255	56.0517	25.7174	22.8189	28.2965	15.0211	17.3707	13.4265	9.79391	13.6943	4.71022	29.8896	12.4232	23.315	22.8606	60.308
MEIS3	10.1778	20.4086	5.65533	4.33339	4.9802	8.07934	3.94478	2.0849	2.42406	0	0.0798964	3.89445	3.56626	3.13825	3.81124	10.4878	14.0143	12.4416	0.318486	1.63745	0.563702	0.869484	0.196646	1.15266	4.24993	4.47599	3.8965	1.49455	3.43414	2.05867	0.397692	0.341795	0.31186	3.73317
PLEKHA4	10.5192	20.8146	5.12296	2.85616	9.8677	7.02682	0.987262	1.97627	2.89978	4.36853	2.38976	1.20929	4.19151	5.88355	12.3889	6.37261	8.36153	1.10302	4.58263	3.09193	5.47378	3.91568	1.29521	5.3723	7.58671	6.82672	4.76301	5.1146	8.75049	10.9742	2.23151	1.81827	2.52805	3.02272
LHB	0	0.521137	0.288587	0	0	0.0688085	0	0	0	0	0	0	0	0	0	0	0	0	0	0	0	0	0	0	0	0	0	0	0	0.144757	0	0	0	0
LOC104968448	0.311974	0.949485	0.0657238	0.157702	0.149982	0.470121	0	0.185785	0.967255	0	0.264872	0.485847	0.428323	0.144903	0.500362	0.0658773	0	0	0.351923	0.430432	0	0	0.144863	0.16982	0.300844	0	0.120791	0	0.553814	0.593414	0	0.566516	0	0.235446
SLC6A16	0.0697481	2.18519	0.222896	0	0.0363179	0.854946	0.134624	0.216025	0.144185	1.28239	0.171098	0.302646	0.0553249	0	0.0346169	0.223416	0.176701	0.38852	0.85256	0.312815	0.0407175	0	0	1.85133	0.0971601	0.0767276	0	0.280037	0.808321	0.287506	0.362926	0	0.0556385	0.379817
TEAD2	3.67723	8.52153	3.30343	4.29411	4.70106	4.23216	3.62207	4.17799	6.2353	2.06004	6.07996	4.07115	2.33584	2.71957	4.95219	7.06619	0.760671	0.846274	5.41362	4.34092	2.53282	6.18302	1.73881	2.29261	2.42737	2.50627	3.3734	5.53513	3.7061	4.86602	0.585923	4.57322	1.11357	3.91836
RRAS	6.38776	20.1605	7.94149	3.59014	4.59628	4.61029	0.486626	11.5822	12.6386	11.2782	8.03986	9.72348	2.00019	1.39563	2.87902	3.1148	9.26115	0.468086	18.8582	13.0652	5.59453	11.0294	5.45413	6.2451	9.65858	9.70808	11.2109	12.7245	2.38727	14.3752	5.9029	7.27519	6.63803	2.68
TSKS	0.223216	3.15013	0.534937	1.03908	0.523165	0.218647	0	0	0	0.0683723	0.342188	0.322797	0	1.1794	0	0	0	0	0	0.556085	0	0	1.29137	0	0	0	0	1.17289	1.57612	0.306651	0.193537	1.53701	1.71755	0
LOC104974912	0	0.0887712	0	0	0	0	0	0	0	0	0	0	0	0	0	0	0	0	0	0	0	0	0	0	0	0	0	0	0	0	0	0	0	0
KCNC3	3.20456	3.99989	1.89459	1.30363	0.731171	1.33527	0.294501	1.92169	1.93979	0.934995	0.935701	0.853261	2.17889	2.04245	2.409	2.05261	3.32421	1.55805	1.34268	1.27728	2.77989	0.791934	0.844389	0.35995	1.04152	1.57792	2.25304	0.927592	0.848792	2.0544	1.34957	0.740484	0.706067	0.548954
KLK4	0	1.72475	0	0	0	0	0	0	0	0	0	0	0	0	0	0	0	0	0	0	0	0	0	0	0	0	0	0	0	0	0	0	0	0
KLK7	4.31519	29.8218	2.42582	5.5968	4.75505	7.2077	1.05195	6.2594	17.6743	2.83882	1.58759	17.8009	4.05362	4.66258	3.31477	6.42162	2.58881	0.758906	0.732726	1.15418	0.954779	1.71747	4.38711	2.08932	0.85415	4.34715	2.51494	3.20394	0.886982	1.59121	0.47261	5.54019	2.50031	3.45377
KLK8	0	1.00069	0	0	0	0	0	0	0	0	0	0.146297	0	0	0	0	0	0	0	0	0.708845	0	0	0	0	0	0	0	0	0	0	0	0	0
C18H19orf84	0	0.997952	0	0	0	0	0	0	0	0	0.0449927	0	0	0	0	0	0	0	0	0	0	0	0	0	0	0	0	0.0420781	0	0	0	0	0	0
SIGLEC6	0.449938	2.97535	0	0.988348	0.128166	0.769437	0.378999	0	0.127164	0.638969	0.503025	0.474523	0.340626	0	0.733063	0.788195	0	0	0.240598	0.980944	0	0	2.31099	0.0967431	1.03948	0	0	0.360372	1.58043	1.72612	0	0.51511	0.130879	0
HAS1	0	2.25505	0	0	0	0	0	0	0	0	0	0	0	0	0	0	0	0	0	0	0	0	0	0	0	0	0	0	0	0	0	0	0	0.279595
LOC101906367	0.28284	4.60448	0.193655	0.542114	0.220961	2.40104	2.66106	2.11668	0.29231	2.25292	0.607013	0	0.897462	1.20971	0.982879	0.25881	0.358222	0	1.52085	0.281838	4.54149	1.25816	0.782538	0.500376	1.77288	0.311136	0.593184	2.10857	1.58997	0.0971387	0.245238	1.2983	0.564093	0.462494
U2AF2	14.5126	22.2251	11.2672	9.21892	10.38	12.3236	9.72769	15.1558	8.11229	12.2114	2.01807	7.81494	8.54706	8.83766	8.44094	10.6235	8.5074	7.99295	5.95415	6.50846	4.4629	7.89026	4.52637	7.07463	2.99918	6.38548	10.4695	5.27094	6.67703	9.52948	9.65215	4.30306	2.68508	2.84775
LOC101903255	0	1.39221	0	0	0	0.20302	0	0	0.0439291	0	0	0	0	0	0	0	0	0	0	0.177027	0	0	0.357485	0	0	0	0	0	0	0	0	0	0	0
LOC100139334	0	0.152616	0	0	0	0.0303193	0	0	0	0	0	0	0	0	0	0	0	0	0	0	0	0	0	0	0	0	0	0	0	0	0	0	0	0
LOC790201	0	0.182267	0.0504643	0	0	0	0	0	0	0	0	0.0532921	0	0	0	0	0	0	0	0	0	0	0	0	0	0	0	0	0	0	0.0958612	0	0	0
ZIM2.1	0	1.59462	0	0	0	0	0	0	0	0.197558	0	0	0	0	0	0	0	0	0	0	1.12956	0	0	0	0.89823	0	0	0	0	0	0	0	0	0
LOC100296121	6.18696	7.72488	1.00622	6.45131	2.1043	7.39108	1.35926	1.80499	1.2302	3.30776	2.71081	3.87063	6.92026	6.35367	2.30165	5.26811	3.8464	1.56479	5.36731	2.32507	1.36425	3.54139	2.60508	3.21092	0.60342	1.2654	2.38026	4.29949	0.71459	2.11238	8.69794	2.99696	6.1334	1.64941
CHMP2A	29.0496	51.6928	34.2863	17.7434	22.244	10.2583	30.4181	25.8289	45.0056	19.0994	39.133	28.7517	24.3474	21.0012	12.7936	16.2839	32.6244	22.7835	5.99344	16.5077	10.0298	19.2899	5.92728	20.1201	28.0173	9.16658	22.2352	17.0133	27.2739	35.1019	19.1491	20.1106	16.6425	15.0563
UBE2M	12.1799	25.9905	7.148	6.3352	12.5645	11.6078	5.98999	9.97541	11.5184	8.12557	12.0245	7.75256	12.3104	12.3519	9.03473	13.103	4.10964	6.94034	14.6891	16.7993	12.5208	9.62265	7.66461	5.49089	19.4547	10.7084	21.895	8.49487	7.51333	4.26382	2.93577	10.6389	7.42811	2.5376
TOM1L1	25.7324	65.5837	23.3472	14.0052	20.7687	34.9777	27.5118	13.4927	17.8653	22.5184	19.6313	17.5328	9.46737	18.4925	29.9533	65.1781	29.0316	48.8831	10.6031	42.5675	5.64116	3.44098	19.2022	44.5181	19.131	42.0954	68.5746	22.868	49.6596	46.9745	17.4932	49.3795	51.9879	7.97657
DYNLL2	7.44965	19.1978	8.7556	6.89349	5.70808	6.31878	7.85006	3.13793	7.43399	7.03082	19.0606	5.98527	7.16495	6.63562	5.22885	6.85628	3.14521	0	2.42784	2.43188	1.49871	4.19012	3.01536	6.16076	2.92234	4.05059	3.95104	3.5357	4.1044	2.29396	2.89568	1.23537	1.5029	1.33023
FOXN1	0.860054	1.74945	1.7775	0.792156	0.950968	0.396879	0	1.96681	1.16099	1.73597	0	0.0942093	0.426308	0	0.291018	0.428072	1.36142	0.429821	0	0	0.342345	0	0	0	0	0.376995	0.0819779	0.0663634	0	0.039191	0.169459	1.08926	0.0911349	0
EFCAB5	0.0901479	1.60224	0.678948	0.296202	0.176064	0.0331125	0	0	0	0.310698	0	0.211839	0.254756	0	0.0839107	0.0154667	0	0.0313781	0	0.151585	0.0592151	0.200502	0	1.09644	0	0	0.0283593	0.310177	0.600113	0.162542	0	0	0.161811	0
LOC104975012	0	2.27016	0	0	0	0	0	0	0	0.116325	0.232825	0	0.1506	0	0.282744	1.37588	0	0.176218	0.649622	0	0	0	0	0	0.52889	0	0	0	0	0.391213	0.32922	0	0	0.310439
KIAA0753	20.0212	11.8353	17.1875	27.8461	22.6772	19.5597	33.6578	33.3273	39.5951	44.3642	30.3611	28.8693	18.4444	17.8535	23.2686	23.385	33.6351	55.6694	26.0669	45.564	27.9211	37.4624	40.8233	54.0711	24.9265	28.3996	34.7089	23.633	25.0367	28.1909	21.8129	34.7726	26.8621	20.4651
RNASEK	55.852	129.64	93.6545	63.9328	47.2688	29.8863	45.0995	51.046	49.5045	26.8544	42.8092	47.6751	48.6124	54.8406	65.4659	57.3176	67.79	47.5214	51.5699	45.0256	33.5167	39.6823	26.3397	43.2286	85.9008	86.186	55.9645	68.7285	64.4922	54.6148	54.4799	54.4284	54.767	23.4662
LOC104975022	0.18249	2.82045	0.499796	0.299809	0	0	0	2.1192	0	0	0.167849	0	0	0.137737	0	0.25048	0	0	0	0	0	0	0	0.277408	0	0	0	0	0.371187	0.376051	0	0.925427	0	0.38461
LOC104975034	0	0.305483	0	0	0	0	0	0	0	0	0	0	0	0	0	0	0	0	0	0	0	0	0	0	0	0	0	0	0	0	0	0	0	0
AKAP10	30.9803	15.594	36.0963	54.4896	46.4824	27.5171	53.7098	68.8063	50.5788	42.3936	71.5455	41.9299	52.1101	45.3288	41.6935	31.8184	33.0071	54.5394	53.4398	68.5356	75.4964	53.5196	53.808	71.8598	38.9545	39.7536	45.0922	25.6185	59.1026	46.9663	40.2557	32.2731	35.7846	22.4166
MFAP4	0	0.907731	0	0	0	0	0	0	0	0	0	0	0	0	0.0683369	0	0	0	0	0	0	0	0	0	0	0.151427	0	0	0	0	0	0	0	0
GRAP	0.478018	3.49691	2.34559	0	0	0.117056	1.09551	0.123349	0.988043	0	0.806065	1.09449	0.758391	0.36079	2.19505	0.765461	1.51353	0	0.934663	0	0.697759	0	0.120231	0.211415	0.499372	0	0	1.85034	0	2.08591	0	0.235096	0	0
LRRC59	41.8467	74.0404	54.1669	56.0493	52.1126	42.6248	42.6134	81.7115	69.6796	18.2435	27.7369	24.2195	53.7672	45.954	26.5775	53.1145	47.5002	23.252	33.0276	51.065	26.2444	22.1805	17.3541	34.6099	34.6942	13.2273	20.6547	34.4774	24.9032	36.6752	20.9756	37.3595	27.6355	22.939
COL1A1	0.644456	2.77291	0.723645	0.0423493	0.704837	0.328247	0.410436	0	1.51855	0.0973996	0	0.186388	0.490771	0.136195	0.365629	1.30914	0.587674	0.071781	0.0945067	0.635695	0.0903077	0	0.0583527	0.342033	0.780961	0.552965	0.0533388	0.199566	0.915228	1.38062	0.871693	0.481763	0.709483	0.663878
LOC104975065	0	0.466809	0	0	0	0	0	0	0	0	0	0	0	0	0	0	0	0	0	0	0	0	0	0	0	0	0	0	0	0	0.140292	0	0	0
SNF8	5.39332	6.60202	1.57996	1.05797	1.0481	2.18144	1.74772	0.623187	1.33108	1.18373	2.76413	1.7073	2.93734	0.607565	1.75831	2.87267	0.713659	1.56906	1.88875	2.76731	2.91405	2.08878	1.13381	3.46528	2.5789	0.619853	4.59197	1.15405	1.28609	1.99051	2.86161	5.59529	2.44025	5.00184
SP6	1.02817	2.02454	0.76948	0.741245	0.395029	0.775956	0.195163	0.921233	1.35791	0.941769	1.11621	2.0315	1.20335	0.101774	1.25531	2.03586	0.576379	0.844826	0.0494352	0.864604	0.885728	0.749768	0.432419	0.119275	0.739552	0.889966	0.623926	0.82456	1.29092	0.486254	0.657645	0.331582	0.0403389	0.371996
SCRN2	2.02511	5.38878	2.04969	3.83327	0.687852	3.3635	1.33817	2.1131	0.272989	0.971079	0.161969	4.26543	2.98588	1.12975	3.34382	2.90044	2.67635	3.4325	1.42032	1.77666	1.92787	2.74165	2.25888	0.934604	2.20759	1.45286	0.886406	4.84725	0.468909	1.27005	0	2.59818	5.68952	2.37562
MRPL45	25.7234	28.8377	17.4918	16.4825	10.5851	18.8438	14.8961	13.6925	11.8652	13.1184	7.48487	16.6024	15.5685	8.82145	19.3319	14.6224	12.1827	20.7369	27.5296	17.5467	22.9185	16.6783	14.9065	11.9852	11.0214	14.3361	11.4533	8.18524	25.889	15.2965	18.8328	12.8188	10.7679	17.5047
PPP1R1B	0.0780265	1.73651	0	0.192281	0.121912	0.191068	0	0	0.0604791	0.143425	0.0717665	0.112834	0	0	0.0581024	0.053548	0	0.543179	0	0.0583124	0	0	0	0	0	0	0.392737	0.134235	0	0.160785	0	0.306993	0.186738	0
THRA	1.65308	4.12186	3.23764	2.93381	0.990091	0.235679	0.625673	4.09526	1.02506	3.16768	0.50682	0.586021	0.819576	1.53442	2.83123	0.480064	0.628097	0.306877	1.57983	1.72958	0.289562	0.122557	2.89045	1.80344	0.287829	0.363692	1.10941	3.72285	0.63582	2.36744	0	0.487802	0.5198	1.61539
RARA	4.83194	10.889	5.83433	4.22327	3.98489	7.88018	3.55398	8.88359	5.90385	2.68566	1.79521	3.30442	2.69047	3.16192	10.7058	6.04352	6.60183	3.64521	2.72263	1.49476	3.79406	5.28094	4.27461	1.55799	8.10954	3.69199	2.81553	1.97998	5.36639	3.87788	3.96259	4.86992	4.50001	1.86827
EIF1	42.8302	78.2242	39.6707	30.8961	40.0839	38.2788	20.6909	40.9004	40.4444	25.0773	29.5955	33.1691	24.2528	12.061	21.4512	17.8301	10.9454	21.3405	9.88369	20.9601	25.3251	11.2427	12.4678	12.3081	8.85798	13.4529	11.3536	16.2704	30.5865	15.3443	12.4415	12.8311	10.2764	6.39914
RAMP2	0.275454	14.9853	9.80709	0	0	2.5182	0.265801	1.13732	0	0.337551	0.844515	0.132777	2.29431	3.04924	4.23907	3.90679	11.8615	0	0.538592	0.548954	0	0	0.277128	2.43654	0	0.909032	0.462154	0.631846	1.95594	0	0	0.361255	0	0.450416
CNTD1	0.207923	2.90108	0	0.0486589	0.0510004	1.3335	0.0480119	0	0	0	0.494731	0.049623	0.166976	0.191903	0.096197	0.049225	0.113781	0.460241	0.63503	0.364685	0	0	0.053033	1.20705	0	0.445573	0	0.406425	0.263665	0	0.490483	0	0	0.820593
HEXIM1	10.2224	14.8795	2.01312	2.63988	1.70937	7.66875	7.67035	4.55249	2.80901	6.03305	5.40869	7.26771	4.10876	5.83181	8.40135	6.4758	9.74265	2.28484	4.26163	7.92071	3.77285	6.38743	7.68763	3.99193	6.929	10.9442	3.52774	9.64609	6.43332	13.2447	5.60262	8.20541	7.03676	2.09643
ARF2	64.8414	72.0027	57.2145	23.2815	30.901	34.6002	41.6707	28.4306	48.4297	17.0497	23.8409	13.9623	22.845	37.8994	25.2342	18.0582	6.71497	7.03032	32.1289	59.856	34.9965	38.6212	32.0048	20.2482	36.5625	16.1084	30.0849	30.3561	10.6569	42.5453	10.999	28.0344	8.05644	40.7043
MYL4	0.0913884	11.2994	2.37773	0	5.71156	0	0	1.2735	0.283344	0	1.84924	0	0	0	0	0	0	0	0.536073	0	0	0	0	0	0	0	0	0	0	0.753274	0	0	0	0
TLK2	9.44176	18.9853	13.909	9.02865	6.62545	15.2793	6.94189	9.21296	6.68186	8.69376	7.99402	9.28418	6.89082	8.79708	10.0048	11.327	6.69745	13.0674	12.6393	12.5678	11.4266	13.4514	12.1422	12.44	13.1249	14.8581	13.5677	5.07419	17.8736	7.66016	10.6667	4.90913	5.9721	13.2273
MAP3K3	31.0873	43.1357	27.9157	31.7349	27.5056	35.418	20.4604	18.6272	21.4047	26.2405	16.2456	33.2045	16.1683	21.9928	25.475	29.2206	17.8683	25.2387	27.0645	27.9432	9.27229	14.4844	21.6888	38.8515	20.4798	43.0224	27.9462	20.5613	17.4302	28.984	13.2282	36.1777	43.6782	23.7066
TCAM1	1.36638	2.24334	0.306627	0.110305	0	0.54843	0.0647638	0.0553973	0.0693668	0.0822619	0	0	0.133167	0.304211	0.466945	1.78325	1.53198	0.498902	0.0656162	0.0334136	0	0.498112	1.29585	0.554842	0	0.295582	0	0.307762	0.0396941	0	0	0	0.0856273	0.219658
LOC100299732	0.666583	1.50501	0.0396867	0	0	0.283878	0.0838989	0.448738	0	0.905644	0.213254	0	0	0	0.172651	0.517131	0	0	0.085002	0.64978	1.11685	0.0644599	0	0.205089	0.908308	0	0	0.299159	0.720279	0	0.0753864	0	0	0
ALYREF	37.3926	48.4578	21.4491	18.6155	27.7018	31.8602	46.8877	34.7792	22.1121	23.5237	18.7596	30.1692	19.9068	17.1046	28.0925	13.5399	21.7798	19.4883	21.4062	29.3896	13.8936	17.0484	7.04115	16.1547	26.1816	32.1149	37.7429	29.0113	31.2373	24.8601	34.8486	37.3701	28.554	25.3403
SLC38A10	1.17752	7.14952	1.1414	1.86941	1.61248	1.58111	1.09156	0.983273	1.06652	1.72679	0.949157	0.152956	3.95187	1.57784	3.52741	2.34278	1.50816	0.441991	1.35819	0.810741	1.25148	0.794465	0.558967	0.538249	1.52045	0.742198	0.799077	1.36573	0.96293	1.22686	0.344031	0.546486	0.28486	0.908603
RBFOX3	0.64142	1.40264	0.230377	0	0.582526	0.241966	0	0	0	0.107434	0	0	0.0580328	0.132344	0	0.724035	0.111036	0.081371	0.0715229	0.61967	0.12815	0.0610452	0.703023	1.48401	0.244253	0	0	0.0839071	0	0.0602118	0	0.11498	0	0
FOXJ1	0	0.112848	0	0	0	0	0	0	0	0	0	0	0	0	0	0	0	0	0	0	0	0	0	0.080733	0	0	0	0	0	0	0	0.0897747	0	0
RECQL5	12.7976	13.8418	4.23644	8.53045	6.78377	9.4181	2.21518	1.57811	4.58769	4.25607	3.10422	5.18558	8.00008	6.84682	6.36148	7.96188	0.868253	3.52422	7.64827	8.14852	5.29152	4.53516	5.37308	3.68879	4.7456	6.26036	6.54718	5.44976	3.84093	3.1868	7.58655	1.01478	5.26111	3.35434
LOC101907523	0	4.52687	0.268275	0	0	1.5174	0	0	0.24015	0.360117	0	0	0	0	0	0	0	0	0.14365	0.231546	0.814068	0	0	0	0	0	0	0	0	0.807409	0	0	0.370751	1.51808
CACNG4	0	0.773033	0	0.0684771	0	0.183722	0	0	0	0	0.0383374	0.120551	0	0	0.186228	0.228841	0	0.116066	0.0305623	0.0623005	0	0.370823	0.0314511	0	0	0	0	0.0717079	0.0739927	0.300617	0	0	0	0
TRIM25	0.453041	3.09727	1.27725	0.437815	0.374744	0.965818	0.0771468	1.03156	0.371813	0.146957	0.392182	0	0.634197	0.563194	0.952535	0.292624	0	1.33574	0	0.15933	0	0.651995	0.924993	0.188583	0.278403	1.40714	2.28032	0.733554	2.93309	2.36134	0.831833	0.104852	0.76535	0.392189
TEX14	1.49283	2.31582	1.82622	0.659228	2.20752	0.585629	0.239356	0.21665	0.423112	0.374123	0	0.570266	1.63475	0.595261	0.683632	0.610854	0.33833	0.932748	0	0.323217	0.0445512	0.990273	0.84469	0.0224907	0.0531437	0.163768	0.0640159	0.065641	0.925877	0.629119	0.066165	0.317278	0.0236693	0.152135
AP2B1.1	91.0024	80.1646	164.496	191.489	140.428	101.731	182.622	146.875	128.865	140.983	155.517	152.749	153.722	110.343	87.9913	80.4764	75.1139	185.645	153.062	134.53	206.701	120.112	122.828	115.783	92.8861	100.036	150.391	140.466	164.514	88.8267	127.428	152.906	168.48	207.202
ZNF830	0.49466	4.6576	2.03211	2.18793	2.55644	2.23625	0.110152	0.530241	2.71341	0.0699433	2.58985	0.275125	0.58859	3.10169	1.58673	2.19353	3.75897	0.105956	0.446403	2.95744	0.266606	2.79281	0.401961	0.942425	3.5776	3.51603	0.191524	0.916465	2.29662	0.627272	0	0.898259	2.82303	1.30662
LOC526294	3.83686	4.97822	1.81622	0.933845	0.296043	4.50058	0	1.32017	0.0734318	3.3087	4.79252	0.684996	0.112727	0	0	0	0.359959	1.05522	0.833576	0	0	0	0	0	0	1.25058	3.33794	1.46686	0	1.36654	1.60177	2.05008	0.226731	1.74276
MED11	0.613331	7.0781	4.05957	0.67175	0	0	0.295903	0	0	0.375786	0	0.295628	0	0.617229	0	0.56122	0.776803	0	0.899446	0.86832	0	0.861397	0.308514	0	0	1.34942	0.257241	0	0	0	0	0	1.95722	0
DLG4	2.17231	4.26534	1.46586	0.798636	0.683584	1.39362	0.0424668	1.78496	0.75878	1.13364	0.38594	0.297038	0.75118	1.06309	1.32633	2.36376	0.834322	3.45185	0.427726	1.60145	0.298023	0.0652593	0	0.534145	0.507842	1.72107	3.52299	0.710867	0.302031	0.967492	0.316114	0.173176	0.140451	0.417316
ALOXE3	0.0291512	0.332138	0.0399202	0.336632	0	0	0	0	0	0	0.160891	0.126478	0.0346876	0.0440064	0	0.105145	0	0.115075	0	0	0	0	0	0.103153	0	0.192426	0.146744	0	0.0517522	0	0	0.0573508	0.197813	0.0715063
MYH1	0.0303714	0.601133	0	0.399368	0	0.0595138	0	0	0	0	0	0	0	0	0	0.0138555	0	0	0.0594008	0.0151228	0	0	0	0	0.021147	0.0334115	0.356874	0.017409	0	0	0	0	0	0.0496732
GID4	4.49594	8.33825	4.11239	5.51082	4.85688	8.10227	6.53301	5.87355	5.55397	3.68016	7.33358	3.47935	4.3466	3.36686	4.23718	5.76115	5.73867	5.28159	4.14648	3.885	4.58366	3.0077	3.47195	2.60985	7.30212	7.41858	2.38673	2.68902	2.83706	3.7999	4.6139	6.42614	7.60763	3.44609
MPRIP	36.6582	55.3449	19.9282	25.8513	21.3832	21.4514	22.5479	22.2155	29.233	17.2154	18.8816	13.6347	25.4586	25.562	19.3489	25.4283	26.0597	11.5908	27.5381	25.3105	15.9909	19.1472	15.7042	18.856	19.9964	32.9369	28.3319	34.3676	26.702	38.4033	19.85	33.4057	29.9612	36.3524
PCGF2	1.8886	12.3524	3.86013	1.06685	2.65148	2.97592	1.1093	1.99185	7.59522	6.59095	4.07839	4.47269	1.40045	3.14013	2.24201	3.15576	2.70395	1.90543	0.842913	1.88189	0.287659	3.71353	2.10662	2.1306	1.77284	0.270977	1.03327	5.17977	6.21942	3.66614	0.996749	0.592172	0.524044	2.08118
STAC2	0	0.103535	0	0	0	0	0	0	0.0324429	0	0	0	0	0	0.0623495	0	0	0	0	0	0	0	0	0	0.0437314	0	0	0	0	0	0	0	0	0
TNS4	0.0749788	5.61817	1.02027	0.394192	0.796653	0.161576	0.108529	0.719805	0.185979	0.248089	0.30345	0.130115	0.178438	0.316923	0.134002	0.452834	0.633528	0.542863	0.109956	0.179316	0.577902	0.200122	0.0905222	0.0795878	0.522538	0.296938	1.43417	0.154794	0.133105	0.401726	0.546111	0.118003	0.215339	0.110345
LOC777598	0	0.125956	0	0	0	0	0	0	0	0	0	0	0	0	0	0	0	0	0	0	0	0	0	0	0	0	0	0	0	0	0	0	0	0
KRT17	0.0887103	5.70378	0	0	0.138607	0.0868919	0	0.0686756	0.439875	0.081531	0	0	0	0	0.871905	1.19733	0	0.123512	0.520385	0	0.0776937	0	0	0	0.0926744	0	0	0	0.134658	0	0	0.0872571	0.743108	0.695975
DHX58	5.3251	10.5624	5.6516	0.0874321	0.0415697	0.801415	0.0463979	0.247226	0	3.81568	0.195812	0.776457	0.443321	0.482068	0.647383	1.01773	0.243602	0.284789	0.702481	0.393922	0.652622	0	0.361449	1.36536	0.444826	0	2.81302	1.10677	0	1.42255	1.93829	0.329995	1.07447	4.25647
PTRF	0.453826	3.32408	0.353229	0.952663	0.307361	2.07137	0.0474562	0.136243	0.177891	1.13995	0.15078	1.67596	0.143714	0.791872	0.716992	1.34975	0.957627	0.228241	0.1799	1.04648	0.163211	0.184181	0.0742176	0.63803	1.48541	2.38038	1.5004	0.699049	0.107203	0.259563	1.69217	0	0.755169	0.321669
HDAC5	6.03757	13.6843	2.56224	2.49416	4.10941	5.32944	1.9929	1.63988	2.43571	2.07661	2.01324	4.56189	3.82273	2.58937	5.3227	4.76021	10.3959	4.22719	2.37261	2.33383	0.556547	1.09929	0.811659	4.12216	2.61614	0.932052	0.822902	1.30582	0.908727	1.34585	0.596891	1.13168	0.550603	1.94833
SLC4A1	0	0.288862	0.0246076	0	0.0280783	0	0.0260115	0	0	0.198206	0	0	0	0.0542559	0	0.0246663	0	0	0	0	0.0314775	0	0.02712	0	0.112647	0	0	0.0309161	0	0.0370307	0	0.0353531	0	0
MIR2343	0	60.1068	0	0	0	47.5026	0	0	0	0	0	0	0	0	0	0	0	0	0	0	0	0	0	0	0	0	0	0	0	0	0	0	0	0
SCN4A	0	0.127353	0	0.0141016	0	0	0.0124241	0.0132902	0	0.0315557	0	0	0	0	0	0	0	0	0	0.0128296	0.0150353	0	0	0	0	0	0	0	0.0152374	0	0	0	0	0
UTS2R	0	0.377543	0	0	0.064428	0	0	0	0	0	0	0	0	0	0	0	0	0	0	0	0	0	0	0	0	0	0	0	0	0	0	0	0	0
MRPL12	11.3995	20.3937	3.83709	4.18499	4.47763	11.3529	3.87151	6.80373	3.15918	4.68246	6.91184	6.44654	10.1541	13.6509	11.5711	9.61513	3.3876	7.80271	5.60345	9.04282	4.01587	6.23229	0.576641	4.61924	10.6448	9.66763	3.04519	0.876487	18.2014	0.787381	15.4057	3.75846	5.02963	2.96785
MYO15B	0.0105848	0.235608	0	0	0.0165389	0.0103677	0	0.0819569	0.0656445	0.0389179	0	0	0	0	0	0.014529	0	0	0	0.0158209	0	0	0	0	0	0	0.0532846	0.0182112	0.0187915	0	0	0	0.0506714	0
PRKAR1A	13.4149	15.1882	9.22009	2.5332	8.03063	4.88341	2.15746	3.97908	11.633	12.2821	7.5639	15.4599	7.33893	6.51728	11.0993	7.76014	6.63983	2.00371	6.93436	8.37377	11.2539	6.40173	9.23029	7.54708	6.87292	1.6962	4.26864	6.54337	0.273724	6.88432	3.20866	4.55004	3.19823	1.38674
AMZ2	19.5828	39.2397	17.1294	10.512	4.71722	19.3596	24.4189	22.7464	28.395	16.2728	12.7408	23.6327	11.2627	20.8795	12.2948	18.384	13.4469	17.2739	16.1943	21.9974	10.1543	8.75485	11.8189	11.7538	8.91368	15.0416	14.4349	7.22755	6.19092	12.6458	7.84091	10.3818	13.2396	9.12493
IMP4	16.3643	19.5448	8.81449	13.6076	5.17657	8.85481	13.7701	8.0612	9.97867	5.22004	12.5376	5.61065	11.0946	17.1468	4.44081	13.4475	6.11435	2.63591	3.81747	12.9421	3.59595	1.47378	3.92849	4.68904	6.82347	9.05935	9.05281	5.94411	7.23698	6.63195	15.2599	8.47283	13.7062	5.92061
METTL5	5.59696	15.7276	4.37957	6.5679	8.51778	3.55989	4.10323	5.17709	4.16924	6.9477	0.801861	7.67328	2.33524	3.07228	0.324163	13.1694	1.65708	0.607216	8.20742	5.75819	3.18307	4.36504	2.4129	0.77114	1.82246	2.39842	1.64601	2.00081	0	0.448834	1.51257	3.00265	3.65318	3.56572
LOC104971167	0	0.684989	0.379341	0	0.587358	0.542637	0	0.245117	0.184235	0.0727428	0.21848	0.0286528	0.282509	0.26893	0.118031	0.651854	0.225638	0	0.377192	0.473167	0	0	0.627431	0.560368	0.0828231	0.391767	0.199175	0.272361	0.351232	0.570789	0.411721	0.155691	0.66293	0.485295
FASTKD1	0.815778	1.88097	0.3623	0.941773	0.86122	1.05814	0	0.750961	0.273433	0	1.09507	0.605788	1.10186	1.26472	0.459704	0.696032	0.586407	0.491157	1.90763	0.757961	0.965507	0.147113	1.19783	0.0390039	0.875265	0.72764	0.110975	1.78276	1.05677	1.18126	0	1.73478	1.10673	0.209889
ABCB11	0.0776443	0.499203	0.0339885	0.163112	0.0485259	0.0486242	0.0224771	0.0384311	0	0.057092	0	0	0.0234632	0	0.0742919	0	0	0	0	0	0	0	0	0	0	0.0512472	0	0.128105	0	0	0	0.0488285	0	0
SCN1A	0.523872	1.11278	0.0707156	0.0498369	0.015799	0.138663	0.117089	0.0626259	0.0343025	0.420444	0.167409	0.263206	0.0842205	0.061056	0	0.658284	0	0.143813	0	0.136025	0.129235	0.656438	0	0	0	0.10011	0.0254482	0.228481	0	0.197649	0.748526	0.0198922	0	0.0496036
LOC104971178	0	0.0738208	0	0	0	0	0	0	0	0	0	0	0	0	0	0	0	0	0	0	0	0	0	0	0	0	0	0	0	0	0	0	0	0
CD302	0.0586046	0.289838	0.0535006	0	0.0305221	0.0191344	0	0	0.211983	0	0.0718704	0	0.116221	0.117954	0.145466	0.0536255	0	0.217586	0.114589	0.0583968	0	0.0434484	0.0294804	0.172797	0.0408156	0	0.294979	0.268859	0	0.161017	0	0	0.187008	0.239572
PTMA	4.96384	19.1037	5.55272	3.79032	4.36956	1.23267	3.64302	4.33002	6.3945	4.49796	4.2441	5.96504	5.90641	8.33736	4.37324	8.82833	10.0943	1.75215	4.51115	4.07546	3.42907	10.7294	7.06899	7.66843	1.7529	2.99943	1.58364	1.32305	0.496514	0.144066	1.6367	1.37536	0.334642	0.514497
INHBB	0	0.282431	0	0	0	0	0	0.176842	0	0	0	0	0	0	0	0	0	0	0	0	0	0	0	0	0	0	0	0.0982455	0	0.117677	0	0	0	0
HSPE1	96.8633	224.946	82.7564	54.313	126.01	69.9209	56.3863	57.3827	52.5558	41.0289	120.855	77.6495	62.3888	62.9373	62.4074	73.4119	142.414	35.7678	164.898	201.433	134.998	160.642	86.7534	168.382	63.3548	111.881	56.1742	74.9887	39.6236	39.9201	63.537	74.5643	76.0973	42.3518
CASP8	1.31227	6.28389	4.93377	0.039114	0.745634	1.19188	0.0344611	0	0.55475	0	0.570517	0.172414	0.283816	0.179983	0.0709155	5.01079	3.89836	0	0	0.320879	0	1.22053	0	0.0421196	0.149447	0.472368	1.68133	1.80611	0.889424	1.72083	0.0619293	0	0.0569797	0.233996
PIKFYVE	16.9014	9.24724	12.0049	14.3421	13.291	14.2056	25.3669	35.5947	21.8279	58.9502	32.6941	12.4721	12.309	17.646	22.1519	20.7535	33.2592	57.2067	22.4345	25.761	41.2113	39.52	46.0162	28.0751	31.2707	29.7056	35.3968	19.3203	31.6652	21.1947	25.2162	27.1514	23.0869	28.6709
FBXO36	0.256064	3.32511	0.087683	0.210203	0.0178699	0.0112009	0.0165542	0.0177086	1.58932	2.82403	0.58924	0.740859	0.0136079	0.0172645	1.43033	0.0785062	0	0.178239	1.50226	0.0956507	1.45903	0.427137	0.0965258	0.797288	0.26746	0.15101	0.161019	0.590431	0.446363	0.527726	0.334232	0.12574	0.0547535	0.314048
ITM2C	11.6193	12.3418	10.9092	5.79396	6.4943	6.38455	9.07001	6.77698	2.48953	8.21912	2.95417	8.74284	3.18478	2.04392	4.64271	4.75421	7.29822	8.50526	8.86602	5.41254	8.21838	9.52483	5.84497	6.3506	9.60557	4.26058	8.87569	10.0219	12.3536	6.87801	7.69927	5.07955	2.86371	4.943
PTMA.1	259.963	879.403	295.237	183.487	242.792	68.9111	190.606	315.071	328.988	161.511	203.967	303.493	279.361	281.727	223.008	332.917	488.103	178.057	300.907	274.124	252.832	476.313	334.583	331.426	142.565	107.593	88.9095	26.1343	86.9935	14.2477	60.6498	31.4729	36.2354	20.7963
SPOCD1	0.0341706	0.443874	0	0	0	0.133944	0.0247233	0	0.0264805	0.251381	0.0314271	0	0.02032	0	0	0.117306	0	0	0	0	0	0	0	0.120959	0.0356984	0	0	0	0	0.140895	0	0	0	0.335441
SRSF4	14.8427	14.7419	5.15859	7.3891	9.31449	8.72295	8.04168	10.0754	7.66443	9.62577	10.7894	8.8108	7.79107	8.28827	9.99434	11.8906	3.2586	4.06803	8.24729	13.8154	8.66092	8.04527	9.19517	8.9638	3.24636	4.6517	7.83444	7.14519	5.56729	7.21737	5.65885	5.61363	10.384	12.0915
CD164L2	0	4.96436	0	0	0	0	0	0	0	0	0	0	0	0	0	0	0	0.465853	0	0	0	0	0	0	0.349546	0	0	0	0	0	0	0	0	0
GALE	13.3802	25.4418	9.37234	8.48763	7.17522	3.28707	4.69387	9.09319	16.9428	3.49648	5.84845	11.3179	5.832	13.131	11.1797	8.30309	1.6775	0.983669	10.2368	11.4181	9.82307	18.5653	17.3258	3.43721	7.74977	16.0295	9.44597	11.6229	3.69014	23.6304	3.56026	8.9473	9.9334	12.7802
EIF4G3	27.0219	15.5567	25.8679	33.7703	55.2602	22.1648	28.3717	53.5499	39.2092	31.6109	41.9696	32.9466	40.1352	35.3655	27.1619	45.3127	37.219	32.9901	39.4904	18.2625	37.5446	45.963	43.4883	42.2236	21.8496	26.7915	41.1117	29.8296	40.7598	22.2195	38.6197	28.4575	26.4109	28.9126
TAS1R2	0	0.187956	0	0.041624	0	0.0744505	0	0	0.0392766	0	0.093214	0	0.0301472	0	0	0.0347754	0	0	0	0	0	0	0	0.089645	0	0	0.0637633	0	0	0	0	0	0	0
LOC104971380	0	0.986498	0.0546291	0	0.0311561	0	0	0	0	0	0	0	0	0	0	0	0.0757795	0	0	0	0	0	0	0	0.147641	0	0.301203	0	0	0	0	0	0	0
MFAP2	0	2.43863	0	0	0.114121	0	0	0	0	0	0	0.105622	0	0	0	0	0	0	0.10711	0	0	0	0.110225	0	0	0	0	0	0	0	0	0	0	0
ZNF804A	0	0.0741103	0	0.0246183	0	0.0146778	0	0	0	0	0	0	0.0178304	0.0226202	0	0	0	0	0	0	0.0524965	0	0.022614	0.02651	0	0	0	0	0.0266012	0	0	0	0	0.0367546
OSBPL6	12.7383	14.3128	10.4336	8.96847	14.8453	5.6432	2.92035	6.2899	8.73382	0.969099	9.65686	4.09376	7.53223	5.25899	7.66905	7.85193	8.11329	7.48758	5.21572	3.49087	4.36777	4.51325	8.58688	3.7166	8.29616	6.71765	7.82733	6.99128	6.26193	4.54373	4.9445	3.48801	9.23434	8.08693
HNRNPA3	99.3657	108.037	44.2955	56.8068	46.9783	59.857	43.5046	47.271	41.3247	38.1882	39.0998	37.3433	55.0843	52.438	57.0987	61.6543	28.8734	19.0318	43.6578	60.5342	34.2886	37.3678	32.662	42.7963	34.484	59.5331	47.6155	79.5838	84.39	54.1345	48.2727	46.7652	58.0105	95.8325
CYBRD1	0.100332	3.22005	0.689042	0.576838	0.05167	1.13017	2.24997	0.0512037	2.17654	1.47541	0.0608347	2.10381	1.07446	0	0.467925	0.907892	0	0	0.218249	0.395466	0	0.404573	0	0.0292504	0.0690973	0	1.01002	0.517757	0	0	0.26098	0	0	0
DHRS9	9.36997	8.75815	9.20876	0.368268	4.20288	0.439134	0	4.23436	0	1.81299	0	0.777982	0.533455	3.11308	1.20184	7.75342	1.70343	0.249679	2.10385	0.13402	0.0785303	0	0	0.158627	0.6557	3.55086	1.91809	2.39099	0	0.27715	0.466464	0	0	0
LOC100847850	0.768937	3.32753	2.45689	0.210544	0	0	0	0.396859	0	0	0	0	0	0	0	0	0.486936	1.07059	0	1.91553	0	0	0.580207	0	0.267766	0	0	0	0	0	0.333355	0	1.22685	0
KYNU	0	1.77984	0.311481	0.278228	0	0.207353	0	0.0655536	0	0.155649	0.0778826	1.898	0	0.319557	0.189163	0	0	0	0.124175	0.680033	0.444974	1.13001	0	0	0	0	0.106552	0	0	0	0.649537	0.666322	0.101327	0
C1QL2	0	0.30021	0.22166	0	0	0	0	0.125316	0	0	0	0.117041	0	0	0	0	0	0	0	0	0	0.0900063	0	0	0	0	0	0	0	0	0	0	0	0
SUMO1	10.2887	28.7938	11.6424	12.7531	14.5353	14.2417	7.57989	6.9636	5.53943	10.8717	14.0532	9.80017	4.69171	5.48704	8.99191	7.18777	1.63861	9.26401	19.6959	13.3524	11.5471	13.2917	10.5062	12.0982	2.83193	12.809	12.249	18.6544	15.8584	9.64851	2.24357	7.27197	10.1738	19.0403
LOC101903301	0	0.108358	0	0	0	0.0286142	0	0	0	0	0	0.0422447	0	0.0440979	0	0.0400966	0	0	0	0	0	0	0	0	0	0	0	0	0	0	0	0	0	0
DYTN	0	1.33798	0.718475	0.0538736	0	1.02785	0	0	0	0	0	0	0	0.594013	0	0.0450095	0.124596	0	0	0	0	0	0	0.348081	0	0	0	0.789815	0	0.473013	0	0.580594	0	0
ACADL	0.942096	1.63075	0.36122	0.0619086	0	0.0369104	0	0.0583465	0.233673	0.831225	0.970494	0.108988	0	0.11377	0.280612	0.0517225	0.214871	0.876198	0	0	0.264034	0	0.7393	0.266668	0.314942	0	0.0948376	0.129661	0.133792	0.388264	0	0.0741324	0.180375	0
TNP1	0	5.09512	0	0	0	0	0	0	1.06471	0	0	0	0	0	0	1.88539	0	0	3.02158	0.513284	0	0	0	0	0	0	0	0	0	0	0	0	0	0
PTPRN	0.313211	7.5947	6.50497	0.0857608	6.74249	0.385014	0.0517119	0.442626	0.512521	0.886751	0.224065	0.36172	0.103524	0.998136	2.66098	3.74969	0.271541	0.199002	0.707442	0.106812	0	0.0794673	0.48534	0.153918	0.597295	2.94979	0.269788	0.522546	0.190297	0.717128	0	0	0.791241	0.131462
RESP18	0	0.895876	0	0	0.188685	0	0	0	0	0	0	0	0	0	0	0	0.917688	0	0.708379	0	0	0	0	0	0.504636	0	0	0	0.214377	0.497697	0	0	0	0
OBSL1	1.25316	2.24357	0.631499	0.296464	0.469918	0.343693	0.246687	0.822696	1.83388	0.93983	0.350397	0.028995	0.501016	0.363203	0.985422	0.90818	0.799923	0.0558326	0.117614	0.239754	0.228289	0.267572	0.695948	0.230566	0.963541	0	0.100922	1.37978	0.943233	1.92124	0.104309	0.966384	1.4156	1.6721
PAX3	0	1.00505	0.159012	0.222569	0.120953	0.341229	0	0.209762	0.0299969	0.03557	0.0355968	0.0279818	0	0.116857	0	0.0265585	0	0	0.0567584	0.0578507	0.440716	0.0430403	0.116825	0.102713	0	0	0.0974107	0.0998836	0.206139	0	0.0503371	0.0380682	0	0.0474652
LCK	2.76204	9.62435	0.644688	0.309368	2.35395	2.91811	2.22612	1.40933	1.94628	1.55774	1.03927	3.44956	0.821619	1.70567	1.7763	2.92951	1.0733	1.8354	0.598349	1.92346	3.90353	3.42069	6.063	0.888422	0.655776	0.828636	6.31938	1.51193	5.79475	8.92559	0.653126	5.80417	2.70425	2.38655
WDTC1	45.2451	80.1085	24.6176	27.6845	18.3487	21.3119	11.8172	17.5604	17.2077	20.4777	21.307	21.9259	21.9653	40.1901	45.701	59.728	14.8226	17.8065	12.9163	14.7277	12.3283	5.90373	17.2976	11.882	15.2095	23.8903	9.10943	21.0338	9.63828	19.9728	7.9506	15.8236	19.0579	17.7561
KDM1A	32.2528	58.2064	26.3512	28.9066	24.7728	29.6178	20.2429	17.938	16.9233	25.7324	21.2378	18.1611	22.7686	24.3857	23.9684	27.0322	18.5596	34.9108	15.9212	21.4766	14.7598	10.684	11.6485	19.4039	31.6247	18.8443	17.5203	19.1781	31.6702	16.1317	28.905	22.684	30.8556	19.6252
MRTO4	16.2817	27.2899	3.45615	3.25212	6.49512	8.19211	3.29505	10.8807	8.976	11.6438	16.2044	11.7367	9.59836	8.29217	9.43399	9.50961	6.76922	0	7.3299	10.0598	5.54791	12.9882	3.28609	9.89321	0.930598	15.6785	7.97101	5.53402	15.6376	10.7077	12.1004	11.0985	16.8183	2.67044
CLCNKA	0.0259957	0.321898	0	0.128202	0	0.0254624	0.226055	0	0.0403058	0	0	0	0.0309336	0	0	0.0356853	0	0	0	0.0388614	0	0	0	0.046068	0	0.0858249	0	0	0	0	0	0	0	0
NPM1	1023.44	2339.29	1265.75	1001.2	1155.05	984.406	1063.9	782.104	1775.84	821.715	896.835	904.585	936.194	1051.17	864.57	957.946	1160.99	540.115	1603.77	1762.76	1048.62	1362.96	915.148	1339.33	2362.73	1437.08	1267.15	1320.43	1138.93	458.634	1282.81	714.499	1033.04	1571.26
ATP6V0E1	268.691	504.433	504.896	241.986	333.144	298.884	181.03	124.239	205.418	70.4577	167.182	175.55	197.789	281.487	270.14	195.191	273.387	173.871	112.56	157.096	175.36	143.694	125.497	184.44	173.358	306.76	129.886	158.458	263.651	45.4119	233.704	86.8923	210.067	84.7762
LOC786974	0.0757573	1.31134	0.103739	0.373378	0.0591832	0	0.054827	0	0	0	0	0.109552	0	0	0	0.0519907	0	0	0.222192	0	0.398099	0	0.0571633	0	0	0	0	0.130331	0	0.0780543	0	0	0.0906536	0.0929075
LOC101902212	0	0.372678	0.321889	0	0	0	0	0	0	0	0	0	0	0	0	0	0	0	0	0	0	0	0	0	0	0	0	0	0	0	0	0	0	0
LOC783613	0	1.3931	0	0	0	0	0	0	0	0.115061	0.345444	0	0	0	0.0932241	0	0	0	0	0	0	0	0.755716	0	0	0	0	0	0	0	0	0	0.749043	0
C6	0	0.119108	0	0	0	0	0	0	0.0298457	0	0	0	0.0229017	0.0290616	0	0	0	0	0	0	0	0	0.0290537	0	0.0402358	0	0	0	0.0341811	0	0	0	0	0
FAM134B	0	0.711357	0.181811	0	0	0	0.128118	0.685247	0	0.162702	0	0.127999	0	0	0	0	0	0	0.129803	0.19845	0.0775222	0.196868	0.133577	0	0	0	0.111381	0	0.707081	0.182395	0.115119	0	0	0.108552
ZNF622	18.4844	43.3767	17.6207	8.40098	16.6343	12.522	15.4706	11.0976	14.1	9.24551	11.6427	6.97047	7.97982	11.0093	16.4798	16.3962	8.28139	12.8387	6.45401	16.6647	7.0483	3.44931	2.40366	12.6058	14.0997	18.2588	9.70476	11.1048	9.67291	21.0746	14.3916	17.3158	8.62694	21.6923
NSUN2	17.5772	35.6476	17.0084	13.7082	18.5753	28.1203	19.5776	18.376	20.3969	9.71269	23.5635	14.233	17.4818	20.0776	20.1437	20.9801	13.1394	6.61067	17.2543	17.6474	8.92492	10.3311	10.1904	13.6837	11.5007	14.0135	14.2133	8.87117	7.23643	12.1015	11.7097	16.3835	15.4261	4.21591
BRD9	12.7772	23.9068	6.6868	5.79139	6.93598	9.54772	17.227	7.19666	12.6198	14.4005	13.6905	11.2773	6.21313	12.0624	5.94537	9.9539	8.23515	10.2529	7.08436	6.53556	2.97266	2.09038	1.96992	3.83398	10.9668	8.61729	12.0926	20.6213	9.72684	13.722	8.55855	9.40098	12.9995	10.8795
DDX4	39.506	32.3627	5.38316	20.7486	21.7489	19.9472	4.09489	2.15727	7.26451	5.04191	5.30834	1.98709	0.305959	3.47444	1.72544	2.25637	11.9453	6.93384	3.2694	10.1504	0	1.96999	0	0.333647	8.21859	9.29293	10.6704	7.233	8.06267	2.3669	0.490574	2.06715	3.68261	4.98925
SLC1A3	9.63621	23.7355	3.90737	15.1595	8.97313	9.82911	8.10877	7.27846	14.6323	2.76136	14.8439	7.10442	15.5444	11.6313	9.81967	16.9342	15.108	10.5802	17.0757	9.71458	12.5064	8.64952	10.2132	8.65934	9.67389	15.2218	7.51837	11.7648	1.75662	4.51732	13.009	7.99562	14.554	9.01603
CDH6	0	0.475521	0	0	0	0	0.0347926	0	0	0	0	0	0	0	0	0	0	0	0	0.0718563	0	0	0	0	0	0	0	0	0	0	0	0.0472871	0	0
TRIP13	9.5894	10.8769	6.50956	4.75765	1.57939	7.86751	6.28755	5.79524	4.31994	6.77954	3.46772	7.94104	8.06198	5.9799	6.59145	6.14978	2.2837	3.87986	4.00643	2.94012	0.90925	5.28649	2.18516	1.06332	7.93441	4.23753	2.54399	4.0421	2.61893	1.06965	6.9643	3.65469	7.38845	4.6237
TPPP	7.0028	6.62936	3.04812	4.48441	2.48785	5.3951	2.16362	3.47168	2.0402	2.23994	1.31509	4.32324	3.07396	2.15833	0.701735	4.90623	2.59284	1.94547	2.2159	1.26283	1.08149	0.758886	1.37311	1.29349	0.441319	0.428957	1.22672	0.894474	0.692231	0.569174	0.676208	0.511412	0.855478	1.39482
ZDHHC11B	0	0.882119	0	0.106555	0	0.0635296	0	0	0	0	0	0	0.15435	0	0.0965945	0	0	0	0	0	0	0	0	0	0.135515	0	0	0	0	0	0	0	0	0
EXOC3	12.2155	14.4724	5.97531	7.43856	5.60813	11.3517	4.85585	7.86019	6.50989	11.2522	3.74767	10.449	8.65359	3.6476	5.93614	9.7245	6.95274	1.50251	3.8659	7.08298	6.44477	3.7566	2.86772	3.77081	3.13707	6.03885	6.61266	8.51154	7.74619	4.73527	6.52932	3.12776	3.70562	2.30148
FAM169B	0	0.403021	0.0479975	0	0.410847	0.0858428	0	0	0	0	0	0.050688	0	0	0.156637	0.270825	0	0	0	0	0	0	0	0	0	0	0	0	0	0	0	0	0	0
LOC782755	2.62874	5.26223	0.657086	0.891153	1.66246	0.0408707	0.0603957	0	0.129369	0.153398	0	0.0301698	0	0.0944798	0	1.51769	0	0.813327	0	0.062367	0	0	0.125939	0.0738179	0.174362	0.275402	0.367539	0	0.296287	0	0	0	0	0.818752
ALPK3	4.40097	4.8589	1.10056	1.69373	1.24708	3.19235	3.16902	0.995525	0.764735	0.519613	0.581182	1.38666	2.59854	1.7487	1.46936	3.33221	2.82205	2.57754	0.666522	1.17643	0.737882	0.41915	0.309494	0.666794	2.3046	0.969469	1.95292	1.84992	0.964273	1.41629	1.12458	1.07949	3.52858	1.08761
ARNT2	0.23995	1.34741	0.0273815	0.262804	0.0312424	0	0	0.0154802	0.650957	0.0735109	0	0.0144579	0.059482	0.0150922	0	0.315623	1.10164	0.751683	0.0733082	0	0	0.177895	0	0.282999	0	0.0329944	0.0503233	0	0	0.0412042	0	0.0393366	0	0
LOC100848886	9.5334	29.7992	9.46097	7.21513	10.4602	18.4137	10.233	6.55121	5.81191	7.58055	4.23649	6.50585	11.2799	12.4506	10.5289	18.6721	5.69794	19.8354	14.5302	6.00396	18.1063	7.50467	14.3062	6.06405	12.1975	12.9027	6.20033	6.35771	11.5994	2.75912	11.1451	1.05362	1.28179	3.94099
LOC104975374	0	1.60937	0	0	0	0	0	0	0.336306	0	0	0	0	0	0	0	0	0	0	0	0	0	0	0	0	0	0	0	0	0	0	0	0	0
DNAJA4	15.1214	37.5821	17.1407	14.7761	9.02657	21.5849	10.326	6.7766	9.19343	7.64277	9.66131	7.46833	5.65042	7.99414	11.635	20.2745	12.8878	8.83576	7.63774	6.60716	8.77801	4.42914	4.39227	4.68442	26.702	18.4156	5.12186	18.1462	15.8886	17.0906	13.889	7.57677	22.6774	20.7722
CRABP1	0.483497	1.69377	0	0.794321	0	0.315724	0.933108	0	0.999368	0	0	0	0	0	0	0	1.22471	0	0.472689	0.240891	0	0.358456	0	0	0	0	0	0	0	0	0	0	0	0
FAM219B	2.88692	11.7413	1.38149	0.662965	1.86371	0.886529	0.421849	0.381832	0.556068	1.75078	1.48467	0.810381	0.666901	1.29856	4.44114	1.84629	0	0.124851	3.08499	2.58022	0.62832	2.53525	0.236827	1.32806	2.71675	0.147967	0.394949	1.19625	0	0.461972	3.20736	0.044099	1.79083	2.85942
NPAS3	0.0100304	0.582883	0.0137353	0.0659148	0.015672	0.0687738	0.0871106	0	0.357636	0.313437	0	0.0290099	0.0596754	0	0.0149383	0.0550694	0.0381111	0	0.044128	0.0299846	0.281116	0	0.0302742	0.195194	0.0209574	0.264814	0.0252435	0	0	0.22736	0.0782722	0	0	0
CHGA	0.578846	7.07272	1.07241	0.391574	0.106401	1.20066	2.16853	0.210882	0.422277	3.37979	1.87908	0.0984783	0.405153	1.07938	0.304261	0.607559	0	0	0.499329	0.814296	0.238572	0.302926	0.770775	1.44571	0.853711	4.83184	0	2.75319	1.08801	0.420986	0.974256	0.602855	1.95576	1.33626
MEG3	2.20627	11.5314	8.56001	6.9197	4.59622	0.130972	1.16125	2.95023	3.99023	1.22893	0.184478	0.531745	3.93781	4.49103	11.7492	3.80823	2.54025	0.279252	0.980431	0.149894	3.80604	4.23792	6.35634	2.42467	3.63189	2.75794	2.52386	1.15019	2.61104	0.964372	4.52152	0	4.16014	4.91951
MIR433	0	0.303056	0.11188	0	0	0	0	0	0	0	0	0	0	0	0	0	0	0	0	0	0	0	0	0	0	0	0	0	0	0	0	0	0	0
TNFAIP2	0.0557315	1.58487	0.190792	0	0	0	0	0	0.388783	0	0	0	0	0	0	0	0.105877	0	0	0.0833009	0.0976217	0	0	0	1.39733	0	0	0	0	0	0	0	0	0
LOC101905258	2.52709	7.15351	2.54984	2.94987	1.03906	2.41015	0	0.308905	0.618559	3.30052	0.367001	1.34636	2.13651	0.200774	0.297125	2.82963	0	1.48145	0.195047	0.993997	0.116488	0.443732	0.10036	2.00005	0	0.438932	0.334731	2.40259	6.25689	0.274074	0	1.04661	0.63663	0.815573
SV2B	0	0.954185	0.0612592	0	0.0174713	0.0109514	0	0	0.0520119	0.57565	0.0205707	0	0	0.0168796	0.0166532	0.0153516	0	0	0	0.0334349	0	0.0248723	0.0337538	0	0	0	0	0	0.0198509	0	0	0	0	0
ANPEP	0.128357	2.69775	1.80791	0.753128	2.21688	0.772325	0.0265393	0.681403	0.36954	0.208426	0	0.398222	1.1564	0.0553581	0.62811	0.630478	0.418031	0.947264	0	0	0.642394	0.648496	0	0	0.3065	0.907713	0.0922946	1.08683	0.390618	0.634201	0.858551	0	0.0877682	0.179903
LOC104975360	0.412613	4.15416	0	3.48618	0	0.115473	2.38893	0.0912666	1.64479	0.975146	0.867451	0	1.96385	0.177958	0.351145	0.242715	1.56774	0.164137	0.605085	0	2.891	0.131102	1.33432	0.521399	2.33999	0.38905	0	0.202814	0.209277	1.3361	0	0.347875	2.3982	0.867466
LOC101906554	3.43472	2.86526	2.77669	0	0.9052	0	0	0	0	0.152134	0	0.119685	0.0984801	0	2.71173	0	0	0	0.364114	2.10301	0.724867	1.47264	0	0	1.72925	0.136566	1.87463	2.77652	0.220384	0.341095	0	0	0	0
CHRNA7	7.28356	7.67775	3.70822	1.76421	3.42863	2.24089	0	2.67477	2.96754	4.54859	0	0.810209	0	0	0	0.961261	1.24179	0	0.890092	1.25615	0	1.66151	1.33874	0.247797	1.85348	0	0	0	1.32613	1.05831	3.40051	0.918492	0	1.37422
LOXL1	0	1.4752	0	0	0	0	0	0	0	0	0	0	0	0	0	0.187159	0	0	0	0	0	0	0.0514448	0	0	0	0	0	0.12103	0	0	0	0	0
LOC617313	0	0.0944399	0	0	0	0	0	0	0	0	0	0	0	0	0	0	0	0	0	0	0	0	0	0	0	0	0	0	0	0	0	0	0	0
STXBP6	7.29619	15.7723	16.855	8.88413	14.9738	15.7466	16.5297	11.8648	14.7958	18.7783	4.14421	3.58293	6.92764	8.256	8.16478	9.89442	6.27842	0.180468	5.17555	2.92781	6.32533	6.67883	1.92647	5.31425	7.21852	4.46124	1.51187	10.3464	8.57139	3.5591	3.51617	1.62561	1.43789	1.67209
SPTSSA	102.428	121.392	88.8843	48.9351	78.3599	48.4842	76.2967	95.9488	86.5262	52.3497	47.1804	56.3032	34.6649	33.4554	24.5728	17.7137	87.1053	31.0846	61.4087	48.9163	77.2611	49.2934	97.2982	59.1499	45.2824	69.9054	33.9869	48.7145	52.3933	36.805	34.1361	88.1632	63.8583	50.754
SERPINA1	0	0.995827	0	0	0	0	0.0728619	0	0.0780358	0.370122	0.2778	0	0.059898	0	0	0	0	0	0	0.0752424	0	0	0.0759678	0	0	0	0.126686	0.0866013	0.0893607	0	0	0	0	0
GSC	1.32896	3.91825	0	1.34357	0.319448	0.100132	0.295935	0.474848	0	0	1.50441	3.25227	0.486556	0.154315	1.21798	0.280626	0	0.569322	0	0.916784	0	0.227369	0.462818	2.17022	0.854363	1.34945	0.514549	1.40696	0	0	0.797728	0.201105	2.20191	0
LOC104975447	0	0.0713727	0	0	0	0	0	0	0	0	0	0	0	0	0	0	0	0	0	0	0	0	0	0	0	0	0	0	0	0	0	0	0	0
RTL1	0.277973	1.77573	0.317205	0	0	0	0	0.0239109	0	0.340638	0.0568159	0	0.23888	0.536166	1.08096	0.86905	0	0	0.0452932	0.161576	0.216404	0.137389	0.0699156	0	0.0645321	0.866382	0	0.637625	0.0274142	1.46383	0.0803391	0.759498	0.997894	0.643925
CDC42BPB	10.3043	14.5199	11.7974	13.2835	9.40074	8.48763	14.2639	12.4109	9.18776	6.52187	7.39091	5.23199	10.0728	7.52842	8.14199	6.99621	3.94936	8.37701	7.59214	6.87176	6.56506	8.60272	6.72696	4.88007	8.22761	10.3237	10.3631	8.71753	10.0776	11.7186	4.8095	5.62321	5.26229	9.92826
NUDT14	0	0.280695	0	0	0	0	0	0	0	0	0	0	0	0	0	0	0	0	0	0	0	0	0	0	0	0	0	0	0	0	0	0	0	0
LOC100847917	3.2105	5.52895	0.471036	1.60117	0.537452	1.68466	0.165964	3.63944	0.622123	3.68837	1.89831	0	3.61548	3.28859	3.07375	2.36068	0.435659	0.159641	1.93368	1.45674	5.52323	0.637556	3.20117	1.01424	0.958275	2.27037	0.577131	0	1.73013	0.354412	2.98251	2.81956	0.274413	0
LOC104975485	0	1.46911	0	0	0	0	0	0	0	0	0	0	0	0	0	0	0	0	0	0	0	0	0	0	0	0	0	0	0	0	0	0	0	0
LOC101908214	0	3.29216	0	0	0	2.51494	0	0	0.147419	0	0	0	0	0	0	0	0	0	0	0	0	0	0	0	0	0	0	0	0	0	0	0	0	0
STAC	0.284056	6.62857	1.39695	1.8704	0.231803	1.18134	0.359643	1.83664	0.314536	0	0	0	0	0.562519	0.141315	0.390637	0	0.0688506	0	0.0991998	1.1635	2.07588	0.0715951	0	1.10222	0.546651	1.44938	2.31129	3.49062	3.51756	0.94999	2.41466	0	0.70392
TRANK1	11.6175	16.2857	12.1994	7.76938	9.0108	6.11649	3.84036	6.4973	7.95938	5.06067	7.84179	9.1746	13.7245	11.5712	12.0031	15.4124	6.62226	8.7328	5.40487	6.71184	10.7534	7.12333	11.4927	5.47941	8.94158	15.3504	9.06605	12.7578	6.84818	8.09803	8.11423	8.26603	7.20003	14.1999
LOC101905240	0	0.354549	0	0	0	0	0	0	0	0	0	0	0	0	0	0	0	0	0	0	0	0	0	0	0	0	0	0	0	0	0	0	0	0
TMF1	8.66714	5.87718	16.7016	19.7335	17.2554	12.0442	10.3204	13.3095	16.5247	9.65311	12.8805	10.5372	20.7274	23.2234	16.8503	12.8729	22.8193	19.4581	19.0756	19.3575	19.8185	21.9675	18.4491	23.6669	14.5704	11.5068	14.9356	12.6582	9.82776	16.5695	10.4394	20.802	14.646	20.2113
CADPS	0.984877	3.86422	2.15785	0.215736	0.533455	2.79117	0.342132	0.670967	0	1.0138	1.90835	0.873525	0.203128	0.336985	1.05608	3.28037	0.299367	2.63278	0.635489	0.902874	0.460041	0.0584136	0.0396345	0.627249	0.082311	1.60344	1.22279	0.881068	0.0233113	0.0541194	0	0.878328	2.0428	1.03069
FAM107A	0.844958	2.39274	2.27678	1.88073	0.085174	1.86886	1.02576	0.970662	0.507047	0.601225	1.15322	0.906563	0.454054	0.658317	1.01483	1.27199	1.9677	0.910784	1.03925	1.0185	0.95488	1.03059	0.452469	0.385761	2.10713	1.34926	0.342983	0.656486	0.193544	0.730161	0.354495	0.536204	1.82651	0.668543
TNNC1	1.78932	9.88178	0	0	0	0	2.76259	4.24807	0.369845	1.75416	1.97492	0.862509	0	0.540206	0	0.16373	0	0	3.14878	0.356595	0	0	0	7.17515	0.249237	0	0	0.20522	0	0.491619	0	2.81601	0	0
TWF2	39.5074	51.926	23.0024	16.8399	15.821	13.4899	12.8545	13.3701	17.9489	4.3172	17.4055	26.8452	24.6898	13.1553	12.4228	21.0183	14.5064	4.85345	12.1303	14.2665	11.2673	17.6294	10.5214	10.9777	21.8503	10.5454	12.1151	6.35411	13.7025	8.62858	6.26089	4.49015	7.15096	10.2396
C22H3orf18	0	0.649214	0.0958649	0	0.0546882	0	0	0	0	0.321722	0.639923	0	0.24991	0	0	0	0	0	0	0	0	0	0.105651	0	0	0	0	0	0	0.260668	0	0	0	0.429297
RASSF1	0.860005	3.43164	0.588832	1.15599	0	0.0765772	2.65937	0	0.363598	0.718555	0.143817	0	3.02343	1.94731	0.815057	0	0.297056	0	0.802567	1.69444	1.36948	0.347776	0.117984	0.968196	1.06179	1.41907	0.983806	0.134504	1.66547	0.644422	0.813462	0.1538	0.374223	0.767052
MON1A	2.36936	2.43438	2.19347	1.20614	1.25137	1.99392	2.27023	2.01513	1.29332	0.306707	0.859429	2.07509	0.357372	0.604498	1.54069	1.92377	0	1.95143	0.929819	0.798069	0.52609	0.371112	1.56119	0.472299	1.46422	1.65194	2.09962	1.72233	0.710885	1.71915	0.347215	0.984736	1.19799	2.3737
CAMKV	16.5609	30.2984	11.2647	10.6976	13.7347	23.9389	6.0006	11.0231	8.78205	11.1712	7.22687	12.3353	9.58168	6.71672	10.2795	15.1638	13.1126	13.7198	7.06623	14.3718	3.34572	9.99299	4.7823	11.9036	17.5504	27.0043	12.1814	18.7825	25.5845	10.9132	31.165	20.1539	0.5714	15.5986
MST1	0.115037	1.10269	0	0	0.17979	0.479048	0.20819	0.210829	0	0	0	0.124796	0.303032	0	0	0.0747577	0	0	0.0843764	0.0859924	0	0.0639792	0	0.203566	0.420879	0.189864	0	0	0.255341	0	0.823149	0.113148	0	0
CCDC12	4.86844	14.4874	2.4868	0.507799	3.0017	7.19206	0.534553	2.74263	8.62771	1.76719	3.18154	4.45025	0.399498	8.3448	14.3574	2.14811	0.228796	0.860697	5.07826	3.1273	3.71616	3.61888	1.61434	3.37168	2.11199	9.03059	6.33439	2.28322	4.35132	4.80091	8.63495	3.51487	6.59491	1.38822
PRSS42	0.807683	2.64637	1.65902	0	0	0	0	0.0865654	0.62604	0.296926	0	0	0.0961052	0.121922	0.120288	1.44117	0	0	0.591864	0.120719	0	0.124347	0	0.0989084	1.5188	0.184505	0	1.38952	0.0992485	0.417887	0	0.794449	0	0.198106
LOC517392	0.858996	1.10825	0.255712	0	0	0.0365816	0	0	0.123733	0	0	0	0	0	0	0	0.161568	0	0	0.223291	0	0	0.0563615	0	0	0	0	0.0731556	0	0	0	0	0.536297	0
CCR1	0	0.916063	0.0327279	0	0.261398	0.140461	0.0691879	0	0	0.0878642	0	0.241933	0	0	0.0355944	0.623282	0	0	0.0700976	0	0	0	0.036068	0	0.199745	0	0	0.164469	0	0	0	0	0	0
TMEM158	0	1.07372	0	0	0	0.0810106	0	0	0	0	0	0.0598002	0	0	0	0	0	0	0	0.0618095	0.144871	0	0	0	0	0.682349	0	0	0	0.170427	0	0	0	0
UROC1	0.234401	0.395216	0	0.070006	0	0.0834801	0	0	0.0660573	0	0	0	0.202842	0.0321542	0.0317229	0.0584852	0	0	0.312497	0	0	0.0947808	0	0	0.0890367	0	0	0	0	0	0	0	0	0.0522551
EOMES	0	0.193109	0	0.205273	0	0	0	0	0.0484235	0	0	0	0	0	0	0	0	0	0	0	0.0547153	0	0	0	0	0	0	0	0	0.193104	0	0	0	0
ACAA1	22.589	30.4258	26.958	14.8581	12.5534	9.43548	14.9173	6.90392	8.93382	8.81475	11.4524	11.8619	14.0148	16.5732	8.89597	16.0509	17.1017	0.937075	6.72392	6.91615	7.51569	8.13965	5.39591	5.73019	18.1932	8.46805	14.7152	15.8486	13.5907	12.0487	12.3643	16.716	12.5841	9.0795
TTLL3	0.73977	2.79859	0.272153	1.03395	0.276023	0.843572	1.10273	0.974459	1.00987	0.730646	1.19835	0.335304	0.683174	0.283343	1.04554	0.439492	0.335617	0.184474	0.80959	0.577616	1.17977	0.245576	0.416567	0.253934	0.87664	0.983822	0.58354	0.832767	0.455329	0.364036	0.545686	0.825396	0.264249	0.73121
LOC104975513	0	0.262877	0	0	0	0	0	0	0	0	0	0	0	0	0	0	0	0	0	0	0	0	0	0	0	0	0	0	0	0	0	0	0	0
KBTBD8	5.65907	10.0666	8.74922	8.51735	6.10381	5.18545	2.11385	3.84405	5.26368	4.02668	2.55215	0.211188	5.30004	1.98407	3.75184	3.90876	1.80339	1.21999	3.80141	4.1474	2.36625	3.97899	2.03863	1.16263	4.42443	2.65074	1.37827	5.71582	6.80532	4.21312	0.569812	3.51938	4.19416	9.76104
C22H3orf14	7.28719	8.89561	2.87495	2.19493	4.24951	1.16844	0.759721	0.738802	4.14231	0.964788	4.03765	2.76005	3.63369	2.01679	3.33995	3.86199	1.99427	3.98606	3.00886	3.28447	6.85363	1.86381	7.84893	1.94152	4.18722	2.20454	9.36668	1.06715	1.35528	3.54208	3.22701	2.08167	1.02776	1.6385
IL17RB	0.116561	0.936768	0.0798074	0.335116	0.0455301	0.599404	0	0.721908	0.45174	0	0	0.168559	0.312064	0.0879765	0.303791	0.559956	0.332161	0.0811439	0	0.304889	0	0	0.175905	0.721736	0.304425	0	0.293349	0	0	0.0600478	0.60639	0.057326	0.0697406	0
PPM1M	2.13194	6.49346	2.77699	1.45225	2.96543	0.585726	0.63975	1.16742	3.10345	1.24256	2.53482	5.03805	3.77422	4.19939	3.48486	1.49879	2.27207	3.54747	1.63947	2.7591	5.10064	3.23827	1.88332	0.827921	1.9556	1.11541	5.62716	4.96487	4.15384	2.73233	0.270513	2.09702	2.30226	4.65522
APEH	23.3134	25.7907	10.3653	10.8334	10.2543	13.0245	6.95784	8.02165	10.9758	10.7119	8.36421	18.7706	16.1646	14.0325	13.982	10.8649	6.84079	14.0254	15.5104	16.9767	12.8219	6.5412	6.95507	13.0467	9.78622	14.4369	12.4595	16.8655	10.2178	3.85514	11.5295	7.48467	12.8812	13.768
LOC524080	0	0.704988	0	0	0	0	0	0.110356	0	0	0	0	0	0.215179	0.42459	0	0	0	0	0	0	0	0	0	0	0	0	0	0	0	0	0.280424	0	0
CATHL3	0	0.116739	0	0	0	0	0	0	0	0	0	0	0	0	0	0	0	0	0	0	0	0	0	0	0	0	0	0	0	0	0	0	0	0
CCRL2	0	0.565939	0	0	0	0	0	0	0	0	0	0	0	0	0	0	0	0	0	0	0	0	0	0	0.119507	0	0	0	0	0	0	0	0	0
MKRN2.1	2.17249	5.89209	2.01528	0.921063	0.218993	1.44152	1.31868	2.17017	1.41232	0.644094	0.515664	0.101343	0.166776	0.846308	1.46119	0.673327	0.266274	0	0.719396	1.88546	0.245512	0.311738	0.317278	0.495921	0.146424	0.925097	0	0.964519	0.248813	1.15528	0	0.27573	3.52214	0
HDAC11	0	7.1401	1.81222	1.18591	0.0939882	1.88549	0.435351	0.18628	1.67855	0.110574	0	0.173979	0.286309	0.18161	0	0.330263	0	1.00504	0	0.0899121	0.842956	0	0	0	0	0	0	0.620933	0.747504	0.247914	0.469416	0.118339	0	0.147545
RING1	4.63571	9.97308	3.4279	3.96025	2.3902	4.26825	5.83762	3.22995	1.94032	6.47608	9.03924	2.61443	2.09607	1.81941	1.93311	3.49953	0.176136	6.58336	3.94291	3.60303	3.41044	5.67077	2.5185	2.70636	2.22772	3.36565	1.4	2.1533	5.51363	3.43891	0.482329	4.55977	4.2159	5.68516
PI16	0.0342543	0.635424	0	0	0.0535249	0.43627	0	0.106091	0	0.0993723	0.0315052	0	0.122296	0.0775717	0	0	0	0	0	0	0	0	0.0470617	0.666741	0	0.113061	0.0862193	0	0	0	0	0	0.0746357	0
APOBEC2	1.65041	13.0284	3.91155	0	0.396718	3.73057	0	0.196569	0	0.816767	0.233538	0	0.302123	0	2.64702	5.40183	0	2.29785	0.0930875	0.759027	0	0	0.0957945	0	0	0.418966	0.159752	0.655229	0	1.17723	0.330229	0	0	0.31139
MDFI	0.391355	5.46079	0.621967	0.731875	0.488773	0	0	0.259691	0.554237	0.822144	0	0	0	0.0843906	0.332758	0.613891	0	0	0	0	0.293791	0	0.466481	0	0	0.184501	0	0	0	0.230411	0	0.0878555	0	0.274257
LOC100847664	4.65818	8.18811	2.84353	2.21285	1.22764	1.64917	0	0.86897	0	2.88854	2.581	0	0.333898	0.67775	0.417917	5.62331	0.426482	0	0.411511	0	0	2.9958	0.338782	0.0992872	0.703566	0.370424	0.141243	1.44828	1.59406	0.462594	1.75181	1.10407	0.537265	0
ABCC10	2.111	2.96515	0.758812	1.6019	1.07195	2.8767	1.27951	1.3687	1.46731	1.62489	0.776652	2.02242	2.63745	3.08702	1.47265	1.91958	0.852213	1.46957	1.35437	0.591612	0.693319	0.440169	0.597324	0.25675	0.496196	1.56748	1.39459	0.567453	0.562113	1.9575	1.44139	0.96034	1.64196	1.39153
C23H6orf223	0.0312536	0.618278	0	0	0	0	0	0	0	0	0	0	0	0	0	0	0	0	0	0	0	0	0	0	0	0	0	0	0	0	0	0	0	0
TDRD6	0.00887063	0.625162	0.303677	0	0	0.373618	0.0256794	0.0824085	0	0	0	0.0128278	0	0.0133905	0	0.292211	0	0.024701	0	0.0265175	0	0	0.0133868	0	0	0	0	0	0.0157471	0	0.0230739	0	0.0212297	0.0870303
LOC786695	0	0.172813	0	0	0	0	0	0	0	0	0	0	0	0	0	0	0	0	0	0	0	0	0	0	0	0	0	0	0	0	0	0	0	0
BTNL2	0.0269897	0.100121	0.0369607	0.0886897	0	0	0.0390676	0	0	0	0	0	0.032116	0	0.0401983	0.037047	0	0.0751622	0	0	0	0	0	0	0	0	0	0	0.047915	0	0	0.0530991	0	0
GPSM3	2.58841	5.09767	0.997171	0.520068	0.466858	0.768186	0	0	0.0572225	0.125398	0.0229709	0.106755	0.133322	0	2.29583	0.204578	0.210377	3.12258	0	0.0413792	0.106418	0.124657	0.0846145	0.0193428	0.126944	0.257202	0	0.0964598	0.0327632	0.115538	0	0.220602	0.402563	0.0452687
AGER	13.4044	13.8925	4.63323	12.4023	8.77723	14.0177	10.1421	6.26055	5.91633	7.69449	9.3845	11.2418	10.2121	11.2954	13.735	11.3422	11.702	7.85136	6.57916	9.01151	6.6865	10.8048	9.19749	7.90429	5.58357	8.44604	8.67895	6.83628	6.53964	5.98891	12.0407	8.56072	8.26436	6.96896
DDAH2	1.27074	10.868	0.987981	2.99438	2.26148	6.50978	1.94441	2.30481	2.90861	1.20128	1.4694	2.17121	2.9007	4.04516	0.718537	1.62095	2.85029	2.38839	3.78022	0.705499	0.843328	2.26103	0.986406	5.58804	1.45777	2.65367	0.944392	2.72739	2.3866	3.59111	2.09067	2.63763	4.87322	2.10447
DDX39B	104.228	137.283	76.8231	72.449	109.173	113.055	95.71	107.751	123.63	82.4662	94.6114	119.562	94.258	83.8343	66.4714	87.7802	134.194	57.1935	79.2576	119.187	76.4032	91.6611	71.2913	87.6415	92.9744	70.0388	55.5361	85.0757	64.9882	57.7678	77.9359	90.8789	116.727	99.9546
MGC126945	0	0.607741	0	0	0	0	0	0	0	0	0	0	0	0	0	0	0	0	0	0	0	0	0.329681	0	0	0	0	0.0469792	0	0	0	0	0	0
POU5F1	68.3533	109.891	61.4906	40.4874	28.5417	55.3055	54.5164	37.8493	27.2887	58.6094	41.5463	31.6036	37.5442	28.7784	38.5825	53.1549	48.9641	21.8266	48.0246	59.7708	27.8091	38.4132	37.1912	64.3991	14.4342	8.76868	9.86337	13.5992	15.6835	6.43345	16.7603	8.88607	11.6053	14.5007
FLOT1	6.17371	42.0601	16.3706	5.10498	7.98806	10.4006	4.93247	5.72134	5.34103	10.482	3.68213	9.44004	5.82143	18.6404	2.57655	13.1842	29.4368	10.4035	16.7245	5.58403	4.97747	7.43459	11.5724	3.80068	31.7991	7.65709	15.5383	17.2502	12.5659	8.67283	24.6524	14.854	37.8362	27.5872
GABBR1	1.41775	5.90202	3.33875	1.31649	2.84093	2.16879	1.16928	3.34048	2.0174	3.45586	5.15937	1.87192	2.64013	3.51496	4.10798	2.47531	0.995389	4.12642	2.16589	0.849606	2.37542	4.90132	2.95316	0.790602	0.19317	3.35678	1.90036	2.33302	4.34969	3.08026	1.44474	1.87957	0.405675	1.13736
LOC537017	0	0.32811	0	0	0	0	0	0.0342376	0.0342792	0.0406469	0.0813581	0	0	0	0.032932	0	0	0	0	0.0330511	0	0.0491826	0.0333702	0.0391198	0	0.0729776	0.0500945	0	0	0	0	0	0	0
RANBP9	10.3251	23.731	14.6637	8.85925	5.59041	20.1518	14.8339	9.29922	15.7288	11.6975	15.4204	8.64818	9.48795	4.86098	15.3391	12.8037	7.18581	16.0835	5.80921	10.8105	4.43193	4.7748	4.12685	9.4496	12.068	9.86799	14.3432	8.222	6.17017	6.37235	10.7695	6.3349	8.62426	7.96108
ELOVL2	2.01279	2.75528	1.87031	0.236197	2.6956	0.140824	0.312149	0	0.222877	0.132137	1.32236	0	0	0	0	2.56534	0	1.00086	0	0.859567	0.125918	0.639535	0.108483	0	1.20156	0	0.361827	0.494681	1.02089	0.59252	0	0	0.860204	0
LOC100295973	2.28354	17.4446	8.32004	2.00976	9.23831	2.75598	2.47896	2.27295	10.1143	2.99822	4.12566	4.89436	1.31006	3.57018	1.33606	5.82083	0.929617	5.56388	1.37538	0.731393	3.28567	2.26738	2.83075	3.17416	3.66357	0.134571	0.410497	7.22573	1.52015	11.5958	1.48496	0.401095	2.34219	1.40025
GMDS	2.70602	4.58223	1.7722	0.869796	0	0.864309	0.596033	1.00192	1.64149	0	0.216427	0.340274	1.04995	1.2432	1.13893	3.79491	0.447028	0.982844	1.72534	3.605	3.09129	1.96258	1.06531	1.0407	0.24582	0.194135	0.296096	1.11324	1.87971	0	0.459051	0.231451	0.563149	0
CUTA	19.202	38.3451	8.9157	9.43768	14.7211	19.2921	7.44348	5.6522	11.2475	6.23572	11.4238	13.6255	11.8608	10.7526	19.281	4.85499	17.1592	3.28731	9.54507	8.48773	13.2482	10.3128	4.66641	13.6356	8.23879	17.0956	3.87838	26.3438	38.269	15.0268	14.1758	9.12164	10.2371	16.8737
C23H6orf222	0.0443613	0.383978	0.0607482	0.382654	0.017325	0.152093	0.0642123	0	0.0171893	0	0.0612052	0.192467	0	0.150682	0	0.0913375	0	0.0308805	0.146383	0	0	0	0	0.117728	0.0463438	0	0	0.0381584	0.25596	0	0	0.240011	0.053085	0
RPS4Y1	210.24	502.351	379.436	206.217	321.838	238.994	192.439	204.092	273.356	231.761	134.866	187.475	140.281	110.069	110.865	240.39	279.422	204.381	104.392	72.971	64.5868	78.8714	74.1012	107.719	170.792	59.6641	59.5101	94.1974	67.4544	72.7343	111.05	106.937	62.117	98.1913
MTCH1	34.6206	34.779	21.2319	15.4983	23.3833	26.8118	16.3187	19.1711	13.6473	14.743	21.4421	17.9017	17.045	19.3688	16.1411	19.6298	17.8564	14.3202	9.37943	21.5898	12.248	13.3654	12.6357	9.2275	14.3503	16.5589	22.6021	19.768	15.1315	11.8101	13.1667	10.2043	13.8273	10.4445
GLO1	41.3705	42.3601	36.59	31.1308	18.4461	37.8016	24.3641	11.1624	21.8904	19.1481	31.3293	22.2374	21.0913	18.72	21.1779	33.0896	8.66991	24.4028	33.5593	26.7411	30.5853	24.9343	20.1622	47.0375	30.6093	31.2126	18.0602	26.8534	33.1687	22.2153	23.4835	17.6303	21.2109	32.2018
TREML2	0	2.64811	0.0634311	0	0	0.752822	0	0.339973	0	0.201865	0	0	0	0	0	0	0.0880093	0	0.805159	0	0	0	0	0	0	0	0	0	0	0	0	0	0.0554272	0
MEA1	25.9257	60.8321	12.6022	9.30165	14.3789	17.2466	14.0893	13.9754	15.6383	9.7574	21.3224	21.0713	16.847	19.1014	18.713	13.9677	14.1193	8.37611	15.8312	28.1725	6.97511	9.84075	18.4289	27.6213	27.3637	21.9021	11.3578	6.39382	25.6052	2.91748	20.2557	9.05221	8.04763	8.6815
RCAN2	0	4.23943	1.34514	0.152246	1.41897	0	0.429232	0.459154	1.32167	0.306617	0	0.0268021	1.14678	2.54598	1.10411	0.864932	0	0	0.163078	0.0277026	0.357117	0.0824452	0	0	1.66516	0.795144	0.0932892	0.733371	2.99405	0.954804	0	0.109383	0	1.63656
PPT2	24.3311	25.7492	12.859	19.3357	18.65	24.9391	15.6789	8.01302	10.1578	10.1266	14.8175	18.4661	22.6933	20.4754	15.4156	14.894	11.259	6.39192	15.4831	10.5919	8.33097	19.3076	16.6278	8.34337	16.3306	19.0072	10.5032	20.0325	17.8555	18.3179	16.1703	13.2188	21.0622	12.8854
HSPA1A	53.9386	149.719	22.3233	10.0432	45.3459	12.5505	3.97737	4.8283	13.0666	13.2802	6.53152	9.68864	29.6106	18.363	65.9382	60.7273	15.837	14.0997	13.3568	7.9375	2.86634	3.77687	3.96048	5.07978	5.74132	11.5137	13.054	20.7155	8.76946	28.5027	1.68652	4.85907	4.21184	6.28551
ABCF1	35.0922	55.0522	35.1359	29.0444	28.5645	30.6907	34.2903	37.5318	35.1583	29.0093	42.8944	30.2069	27.598	35.5203	34.9122	25.8719	33.8221	21.084	41.3981	34.1373	22.0841	33.8388	21.3545	31.5586	33.3073	28.1475	16.6457	48.3219	27.5435	40.7785	36.3461	50.7905	46.1726	35.2294
JSP.1	0.729393	10.8821	0	0	0.303903	4.28666	0	0	2.0353	0	0.08945	0.773499	1.50435	1.98187	1.08628	1.13462	6.28176	2.03106	1.42618	1.81702	3.57738	2.7038	1.6878	8.60252	0	0	0	0.501933	0.172642	0	0	0.0956593	1.86201	0.477075
BOLA.1	0.537959	3.93072	0.669676	0.0802618	1.81438	1.1018	0	1.19867	0.151557	0.0898146	0	0	1.33847	1.1813	0.504422	1.92596	0.185751	1.08948	0.502078	0.657933	1.79914	0.217567	0	2.996	0.102103	0	0	0.0840531	1.20251	0	1.13272	0	0.116967	0
TRIM15	0.197787	1.345	1.2865	0	0	0	0	0	0	0.106514	0	0	0.706032	0	0	0	0	0	0	0	0	0.98979	0	0	0	0	0	0	0.35111	0	0	0	0	0
OR2J3	0	0.390481	0	0	0	0.0773361	0	0	0	0.145131	0	0	0	0	0	0	0	0	0.115784	0	0	0	0	0	0	0	0	0	0	0	0	0	0	0
LOC104975675	0	1.46037	0	0	0	0	0	0	0	0	0	0	0	0	0	0	0	0	0	0	0	0	0	0	0	0	0	0	0	0	0	0	0	0
LOC529277	0.102227	1.01116	0	0.83973	0	0	0.295935	0	0	0.939548	0	0.14783	0.364917	0	0.608988	0.140313	0	0.284661	0.299826	0	0	0	0.308546	0	0	0	0	0	0	0	0	0	0	0
HIST1H3I.1	3.76654	9.94905	0	2.25016	4.815	0.335394	0	3.71121	0	0	3.14942	0	0.407433	1.29221	1.27489	1.17496	0.650508	0	0.502138	0.511799	0	1.14237	4.90904	0	2.86171	0.565003	0	6.47988	1.2157	3.88075	2.22668	1.34722	0.819485	0
CAP2	0.804647	2.20598	1.8204	1.32193	0.109323	0.102803	0	0	0	0	0	0	0	0	0	0.288111	0	0	0	0	0	0.311244	0	0.123783	0.244222	0	0.0880449	0	0	0.216271	0.182001	0	0	0
BMP6	4.23193	12.0987	8.21582	5.86712	10.5461	3.3756	4.21287	6.33133	5.06566	2.36319	7.3907	3.87327	5.46048	5.90307	5.55802	4.87725	2.57811	2.13803	4.87054	3.60306	8.38251	6.91044	6.54819	3.06418	4.70086	2.12137	1.75257	7.00409	8.939	8.61017	5.75945	5.19888	10.3419	8.93471
ZADH2	0.371215	3.28932	0.847212	0	0	0.060601	0	0	0	0	1.59335	0	0	0	0.368566	1.18887	0	0	0.725833	0.924747	0	2.2017	0	0	0	0	0.311411	2.12877	0.21966	0	0	0.243423	1.77683	0
CBLN2	0.0271511	0.235121	0	0.0446168	0	0.0798172	0	0	0	0.099862	0.0999374	0	0	0.0409942	0.0404443	0.0372727	0	0	0	0.0405905	0	0.0604092	0	0.0961101	0	0	0	0	0.14467	0.0559669	0	0.106876	0	0
CELF4	0.0294174	1.27306	0	0.289982	0.551572	0.0592477	0.0425811	0.091099	0.456048	0	1.19056	0	0	0	0.0300084	0.0403776	0	0	0.345128	0	0.0515296	0.523409	0.266373	0.208177	0.43026	0	0	0.151832	0.0522225	0.363723	0	0.289364	0.289652	0
SS18	62.1019	44.4868	127.574	82.4088	97.587	49.1652	170.39	148.146	113.602	125.575	161.127	179.724	89.1066	90.4249	84.5472	77.4507	169.291	129.302	136.175	132.791	139.608	207.321	180.365	129.692	142.28	154.028	152.751	80.8939	131.97	126.961	101.224	127.717	94.4326	83.2168
CETN1	0	0.106049	0	0	0	0	0	0	0	0	0	0	0	0	0	0	0	0	0	0	0	0	0	0	0	0	0	0	0	0	0	0	0	0
IMPA2	0	0.191318	0	0	0	0	0	0	0	0	0	0	0	0	0.153633	0	0	0	0	0	0	0	0.155677	0.0912488	0	0	0	0	0	0	0	0	0	0
PSMG2	18.2182	31.5913	12.0078	8.07241	7.3229	28.8033	13.5678	8.66135	3.39843	5.6971	7.92633	8.63597	6.38633	7.18902	14.6357	16.6012	16.659	10.5249	7.75994	21.5809	6.48827	6.05276	12.6629	8.29152	7.26542	19.2092	12.1758	15.0858	27.1072	7.94438	13.1743	7.58428	16.1016	10.3832
CEP192	7.43909	4.28773	7.01379	17.9932	10.446	10.99	19.9351	9.98458	9.99626	4.41211	16.2892	13.7546	14.2209	9.69734	8.68142	12.2099	8.64833	6.31955	13.3765	11.4035	15.9611	12.2016	21.6608	14.6492	14.2846	9.27273	16.0606	14.1905	10.7334	16.4475	9.75936	14.3156	13.1985	20.3519
PSMA8	3.42605	8.32842	0.874657	1.43096	0	1.99071	3.95036	0.0898777	0.180006	0	0	0.0839406	0.967302	0	0	2.949	1.10314	0	0.510904	0.173557	1.93257	0	0.0876008	4.10917	0	0.191602	0	0.79919	0.309218	0	0	0.228438	0	0.284827
DLGAP1	3.62392	5.5146	1.52689	0.571851	1.64167	0.526729	0.963864	0.664012	3.49035	1.03431	1.77504	2.39877	0.102049	0.777942	1.84493	1.31028	0	1.97042	0.108907	0.384599	0.0896912	2.89972	0.534129	0.679635	0.582422	4.45818	1.18723	4.14983	0.272761	4.01027	0	2.11547	0.926909	0
LOC104975762	0.216804	5.62924	0.296883	0	0	0.637079	0	0	0.336093	1.19556	0	0	0	0	0	0.297576	0	0	0	0	0	0	0	0	0	0	0	0	0.384869	4.46755	0	0	0	0
EPB41L3	9.56804	17.3721	16.6759	8.59072	8.59928	5.88453	3.81687	5.28019	4.9014	3.2975	4.27123	5.87721	1.30391	1.6405	1.44567	4.82433	1.06273	3.82721	1.31267	3.63963	1.00816	2.35945	2.05002	4.83481	4.26267	4.88672	5.88685	8.23331	12.1309	7.96741	5.00724	5.24343	6.64636	6.01304
PIEZO2	0.00778806	1.02076	0.149314	0.217524	0	0.129691	0.57836	0.277363	0.361017	0.014316	0.25789	0.135155	0.0278018	0.141084	0.0463972	0.192424	0.680636	0	0.0458176	0.0349235	0.600279	0.98314	0.423136	0.137754	0.0813651	0.0257026	0.235215	0.281383	0.0414779	0.860844	0.0810362	0.260472	0.0186394	0.725923
LOC104975776	0	2.25941	0	0	0	0	0	0	0	0	0	0	0	0	0	0	0	0	0	0	0	0	0	0	0	0	1.5329	0	0	0	0	0	0	0
LOC104975779	0	0.0589964	0	0	0	0	0	0	0	0	0	0	0	0	0	0	0	0	0	0	0	0	0	0	0	0	0	0	0	0	0	0	0	0
LOC104975780	0	8.58404	3.73425	0	0	6.23242	4.82422	0	0	0	0	4.38161	0	0	0	0.415861	0	0	0.444533	0	0.53093	0	0	1.07223	2.53217	1.00009	0	0.521451	3.22732	0	0	0.596182	1.45044	0
LOC104975787	0.370413	0.644607	6.36132	11.475	1.84693	1.78185	7.45239	2.82323	2.93077	2.11069	8.60155	6.07404	8.4541	10.2287	6.2247	9.25156	10.6349	14.0317	6.3225	3.61075	12.2715	4.35782	2.33192	5.20567	10.2531	7.68535	2.01244	7.88768	9.48811	12.9931	9.83148	3.59448	3.01775	12.4184
CCBE1	0	2.09731	0.0663667	0	0	0.427248	0	1.42578	0	0	0	0	0	0	0	0.332608	0	0	1.56361	0	0.084894	0	0.0731399	0	0	0.319884	0	0.250136	0	0	0	0	0	0
BCL2	0.0350847	1.22758	0.288277	0	0.109645	0.367236	0	0	0	0.128995	0	0.608911	0	0	0.262838	0.544704	0.266643	0.0861556	0	0.0770945	0	0	0	0	0	0.212772	0	0	0	0.106286	0	0	0.31191	0
SNRNP25	15.102	32.0098	0.443146	8.68373	4.55067	6.02265	3.59116	6.17982	1.3378	5.75026	1.38904	5.77173	2.69546	10.5843	5.78351	9.77198	5.73809	0.600756	5.22029	12.7375	4.53486	5.51821	1.13954	4.77093	20.9607	14.2396	10.3162	3.7116	6.89376	2.22285	0	1.27326	2.06532	0
MPG	3.97557	4.22556	0.573052	1.37502	0.435902	1.43466	1.61527	0.755944	1.94621	0.384617	2.18114	3.42926	1.57683	1.57927	3.42784	1.24451	0.79502	0	0.715972	2.18924	0.366515	0.930764	0.52628	0.24678	0.437181	0.69052	0.526593	1.55988	1.36196	0.43117	0.725691	0.274417	0.667691	0.342146
DECR2	0.337147	1.50074	0.738706	0.27694	0.684825	0.29721	0	0	0.784005	0	0.180768	0.521047	0.521528	0.296675	0.0975662	0.404633	0.128088	0.187754	0.288212	1.25987	0.354337	0.874244	0	0	0.704447	0.222518	0	0.11599	0.538664	1.07997	0.35079	0.644386	0.0806725	0.0826783
LOC104975827	0	17.3601	0	0	0	0	0.883608	0	0	0	5.61487	0	0	0	0	0	0	0	0	0	1.06931	0	0	0	0	0	0	0	0	0	0	0	0	0
TCEB2	174.759	161.401	74.6932	85.2618	148.523	189.851	50.2073	98.8051	193.745	69.6007	157.329	178.817	107.122	78.7414	44.1667	101.398	68.4127	11.0598	64.458	58.5742	85.3412	51.2364	45.9532	45.9068	205.804	113.598	72.6359	97.484	74.2675	26.1902	77.1402	38.0255	89.9859	31.174
CLDN9	1.3365	2.47869	0.629112	0	1.0441	0	0	0.646672	1.81288	0.998028	0.307318	0	0.0496962	0.315231	0.248805	0.171977	0	0.465199	0	0.249704	1.17053	0	0.0630289	0	0	0	0	0.28741	0	0	0.108639	0	0	0.409764
THOC6	22.923	28.6613	8.1974	12.2411	14.7264	14.0976	17.1452	23.1721	15.401	6.55529	7.84901	10.3144	18.1864	13.1702	13.0641	12.7578	29.0365	9.04401	15.5963	23.7969	4.5736	15.7223	6.24691	12.5057	8.11661	5.04395	8.65471	23.0078	13.7923	13.9104	11.43	15.6187	14.784	18.1194
MMP25	0.259724	5.06247	0.836839	0.0250996	0.0954833	0.224471	0.486504	0.756973	0.92368	1.37607	1.12417	1.54653	1.45432	0.94556	1.54723	3.87942	3.01856	1.14865	0.672137	0.753575	0.240853	0.645625	0.207505	0.675708	1.62798	1.46215	2.57613	1.7873	0.189849	3.0223	1.58961	1.98365	2.92512	1.27409
LOC104975832	0	0.18474	0	0	0	0	0	0	0.0463256	0	0.0549715	0	0.0355577	0.0451096	0.17802	0.082033	0	0	0	0	0	0	0	0	0	0	0	0	0	0	0.155462	0	0	0
UBN1	22.2424	19.1488	7.60942	15.0924	13.2151	14.7217	8.7297	6.05682	8.22541	14.6062	7.31322	4.87841	10.0892	8.95724	13.8974	20.7145	7.37624	16.5835	7.20042	9.05586	3.07912	2.25438	4.11112	3.4392	8.07467	11.2371	7.80197	7.49309	5.86276	7.53896	3.91374	9.57633	10.8035	10.6449
ACSM5	0.215973	2.43747	0	0	0	0	0	0	0	0	0	0.0389714	0.064193	0.0406859	0.201025	0	0	0	0.0391837	0	0.0946037	0	0	0.0476987	0	0.267293	0	0.557512	0.0478633	0.0555699	0.0702413	0.212434	0	0
C25H16orf52	2.26052	8.00713	4.01575	0.7026	2.19553	7.30084	0.972747	0.189193	2.46249	0.224605	3.03446	1.06019	0.508875	2.12118	2.00176	1.09014	0.232134	0	2.59823	5.47908	0.856136	2.7177	3.87239	0.648506	0.127651	0.403244	1.53758	0.525535	3.03677	0.629476	0	3.00472	1.02352	1.04897
LOC104975866	0	2.74275	0	0	0	0	0	0	0	0	0	0	0	1.6743	0	0	0	2.31641	0	0	0	0	0	0	0	0	0	0	0	0	0	1.09099	0	0
RABEP2	1.45042	3.26584	1.58376	0.352645	0.427261	0.321882	0.0791623	0.846815	1.44131	0.28183	0.352121	0.0790889	0.488073	0.866865	0.610887	1.22138	0	1.36576	0.899381	0.955291	0.2395	1.50047	0.536482	1.73599	0.640701	0.101194	1.00326	0.564553	2.18448	2.9067	0.797623	1.12971	0	0.225637
LOC101908406	0	6.45421	0.396237	0	0.237893	2.68845	0	0.164963	0.165165	0.840229	0	0	0.126776	0.965944	0.408423	0.188216	1.012	0	0.0781437	0.159288	0	0.473889	0	0.161719	0	0	0.268151	0.183291	0.378287	0	0	0	0	0
LOC511420	20.2645	41.2525	27.1848	14.4058	25.4885	18.4227	24.7845	15.0189	33.8569	26.9413	16.2152	23.1258	13.8444	27.5398	23.5851	27.9894	26.8142	4.60169	18.7202	27.5769	14.4646	27.6287	29.1033	32.3778	41.9704	10.6866	11.7709	26.2053	10.9459	11.5234	36.5654	16.5638	30.1694	22.321
RNF40	7.80723	10.0813	4.9664	4.53134	5.46072	9.54558	9.05346	5.9428	4.75946	8.22268	5.71156	4.54539	5.08181	5.46221	6.41828	6.53245	5.75023	3.39087	3.11512	6.58152	4.04285	3.67989	3.26986	4.49065	2.86681	5.18567	3.64975	3.55015	5.14636	6.74299	4.62684	4.42334	6.4151	5.36056
LOC540981	8.71936	13.8537	2.92539	3.50969	2.38413	2.68972	3.65967	9.58575	10.8815	9.61684	4.97187	14.1857	7.67782	6.44941	1.88299	11.4889	6.62617	0	5.43453	4.49637	3.58933	4.36361	2.69759	1.92594	2.82389	1.00716	1.97502	1.63595	1.77981	2.3357	5.78372	5.31751	4.79958	1.3883
NSUN5	13.2685	11.7483	13.1542	9.77613	9.78842	9.96582	7.25434	10.9934	7.0663	14.2027	9.75732	8.81793	7.10656	3.15231	6.5788	7.28035	3.80855	3.72159	1.89867	5.3062	1.02419	2.41519	2.206	8.20154	13.0895	10.0617	3.25842	2.59237	1.2604	1.29094	3.80235	2.71135	5.09774	6.68392
RASA4B	0	0.47774	0.0587821	0.0705245	0.0335312	0.210257	0	0.0664663	0.0332689	0	0	0	0	0.0323953	0.0959016	0.117848	0	0	0.0314708	0.0641625	0	0	0	0	0.269102	0	0.108041	0	0.457281	0.132696	0	0	0.0513664	0
LOC104970450	3.05482	0.609197	1.21446	12.9514	7.85232	4.40787	9.1286	9.40895	6.11051	8.99645	7.00924	13.8702	6.60534	6.29721	7.19121	7.48414	9.11083	3.93308	6.50294	1.57109	13.0034	6.42908	10.1124	6.33409	3.43154	5.31165	1.40534	7.40283	3.84851	3.58741	10.1676	4.20023	8.88325	5.15631
LOC618076	0.223457	1.20875	0.0382492	0	0	0.0273596	0.0404301	0	0	0	0	1.33295	0.59825	0.0421644	0	0.460063	0	0	0.0409617	0	0	0.0621252	0.168611	0	0.466885	0.184359	0	0	0	0	0	0.879187	0	0
LOC787926	0.0498677	1.15607	0	0	0	0	0	0	0.405862	0	0	0	0	0	0	0	0.0473714	0	0	0.0745363	0	0.194098	0.263396	0.771938	0	0	0	0	0	0.0256898	0	0	0	0
ACHE	0.2132	2.7114	1.39493	0	0.253497	0.0681025	0	0	0.519302	0.111968	0	0	0	0	0.0453563	0.346265	0.440331	0	0	0.061423	0	0	0.0459599	0	0	0	0	0	0	0.0846822	0	0.0808435	0	0
ZDHHC4	23.4145	32.313	14.4963	18.4981	11.5697	28.2807	14.0652	16.0823	26.638	13.1942	16.9742	24.6291	15.1607	13.6675	13.0981	13.7661	11.8208	9.64736	16.7855	18.1884	15.3907	16.6752	11.1973	15.2677	12.2295	2.9959	9.61669	13.3684	22.9892	6.59459	9.16837	3.22991	6.24377	4.46713
ACTB	0	0	0	0	0	0	0	0	0	0	0	0	4308.92	4422.95	3448.71	2953.98	5095.57	6433.61	3640.4	3944.89	4902.03	6024.05	4675.33	3383.58	3225.7	2856.69	3797.49	2408.85	3279.78	2628.93	2263.22	2576.38	1640.89	2552.71
C25H16orf91	1.9527	7.4625	2.5524	0.874915	0.138681	2.17349	1.28473	0	3.57749	0	3.91862	2.95214	0.528065	1.07187	1.1897	0.121827	1.34898	0	2.86357	1.72466	0	0	2.00921	2.82644	2.41085	0	0	0.610795	0.157564	0	4.61752	2.26993	0.424847	0
RPS2	1196.81	1588.16	618.877	759.939	354.37	1014.03	551.466	593.592	750.633	569.909	455.863	652.525	712.272	624.306	835.302	591.27	362.655	302.204	310.631	376.445	287.581	320.019	268.82	183.442	311.393	567.447	722.625	606.63	662.83	856.644	342.921	451.482	310.581	224.387
NTHL1	1.13075	4.54375	0.774204	3.01872	0.883367	2.49204	4.39861	0.656546	1.31468	0.299428	1.95006	3.57694	0.0840906	0.430285	2.21028	0.872576	1.07409	0.787169	0.119457	0.633793	0	0	0.746565	0.720421	4.57746	0.233225	1.77859	3.9904	1.50548	0.145628	1.28722	0.9732	1.50908	1.04005
LOC104975829	0	0.651882	0	0	0.283173	0.0161384	0	0	0	0	0	0.333565	0	0	0	0	0	0	0	0	0	0	0	0	0	0	0	0	0	0	0	0	0	0
LOC100295741	0	1.157	0	0	0	1.09991	0	0	0	1.03205	0	0	0	0	0	0	0	0	0.274456	0	0	0	0	0	0	0	0	0	0	0	0	0	0	0
CCDC64B	3.27067	10.7416	8.07105	3.97398	7.29273	4.93892	3.99439	1.37152	2.04099	3.00599	1.62947	1.8229	4.01334	2.62287	4.66804	7.43522	7.76692	0.284599	1.14911	2.08784	2.02903	1.43973	3.34196	2.4109	2.63379	2.7552	1.97206	3.16506	3.38687	1.191	1.94964	3.61922	0.815364	0.752072
LOC104970150	0.144841	2.14894	0	0.237949	1.01835	0.212802	0	0.224293	0	0	0	0	0.517019	0	0	0	0	0	0.637204	0	0	0	0	0	0	0.955959	0	0	0	0.149256	0.753487	0	0	0
PPL	0.527309	1.46999	0.564533	0.17326	0.224697	0.638582	0.138772	0.341426	0.252665	0.176232	0.493822	0.207965	0.570398	0.318395	0.585421	0.855356	0.109257	0.133485	0.112477	0.286603	0.554194	0.255886	0.462994	0.27138	0.941741	0.189839	0.0723858	0.115458	0.187215	0.375369	0.124692	0.0188608	0.137672	0.376252
EMP2	6.53798	23.219	9.33383	0.457065	1.52142	1.22629	0.402695	0.430767	3.23467	8.94944	5.62961	10.2592	0.331041	4.82964	11.6015	15.6564	0	0	0	0.415838	0.243664	1.23757	0.629781	0.738282	0	1.83627	2.10052	2.87178	3.45716	9.17272	0.723674	3.0102	4.32793	4.77672
SOCS1	0	1.00831	0	0	0	0.221887	0.229522	0	0.0351172	0.374759	0.208357	0	0	0	0.23616	0.217649	0.344286	0.693874	0.863721	0.40631	0	0.0503837	0.205117	0.0801516	0	0.149516	0.228043	0.155887	0.361923	0.186719	0.471394	0	0.0542148	0
PRM1	0.328219	7.30465	0	0	0	0	0	0	1.01762	0	0	0	0	0	0	0.4505	0	0	0.481323	0	0	0	0	0	0	0	0	0	0	0	0	0	0	0
ZC3H7A	2.06524	5.02326	2.01673	1.91895	1.61341	2.08923	2.15622	2.12306	2.9654	1.74253	1.99297	0.709914	1.38984	2.27427	4.18505	2.36997	0.900474	1.50842	1.16676	2.2519	3.85478	3.65213	3.3977	4.49218	2.75881	1.84355	0.894664	1.33965	3.15534	0.906957	0.968725	1.39868	1.45849	3.19711
GDE1	27.4687	68.7914	43.9393	29.4603	31.7817	46.7323	21.0635	38.5857	54.3401	39.6635	60.4714	28.898	12.8984	30.2149	21.1322	19.3288	36.6096	33.263	28.6473	36.6924	36.0564	55.1686	26.3146	33.3075	46.3665	35.5385	32.4759	26.024	46.4197	23.6281	35.723	18.6348	34.8504	44.4392
GP2	0.271154	5.14076	0	0.544471	1.12979	0.413154	0.261652	0.839693	0	0	0.0554166	0.479257	0	0.50028	1.66022	1.40602	0	1.59403	1.10207	0.270193	0	0	0	0	1.82556	1.98858	0.454945	2.12516	0	0.124163	0.470215	0.651973	3.82164	1.33018
CRYM	1.73105	1.75115	0.0718312	0	0.163919	0.102761	0	0	0	0	0	0.303425	1.43558	0.0791838	0.781226	0.359994	0	0	0.15385	0	0.367536	0	0.316648	0	0.6576	0	0.528061	0.180488	0	0.432371	0	1.75429	0	1.28662
LOC101907275	0	2.40035	0	0	0	0.274245	0	0	1.60796	0	0	0	0.53184	0	0	0.127214	0.28285	0	0	0	0	0	0.517152	0	0	0.737627	0	0.649035	0.0608309	0	0	0	0	0
LOC100847109	1.24813	25.8036	12.2799	15.6127	13.1293	7.28395	4.47368	2.69056	13.477	16.8163	0.18805	3.22992	1.75563	18.2623	11.3093	9.17735	16.3537	18.2635	2.54755	5.58096	1.63983	18.037	0	1.46395	5.98054	1.63799	5.74066	2.20437	20.5711	2.89547	0	5.85858	0.733971	5.01482
ZNF668	1.69293	1.64232	0.427957	0.770176	0.0406618	1.35211	1.35714	0.403241	0.121097	0.478725	0.28744	0.903911	0.433845	1.25809	0.581811	0.679199	1.48439	0.652733	0.305528	0.661804	0.091213	0.115858	0.0785791	0.184278	0.761861	0.171875	1.76981	0.582504	1.15586	0.751385	0.541956	0.358664	0.249304	0.511037
LOC101906745	0	2.31511	1.09888	0	0	2.09607	1.29059	0.138057	0	0	2.29629	0	0	0	0	0.489531	0	0	0.261513	2.26562	0	0	0	0	0	0	0	0	0	0	0	0	0	0.437397
AP5Z1	2.28734	4.15621	0.611579	1.15855	0.758805	3.2005	0.493315	0.727915	1.07036	1.08022	0.994548	0.0679619	1.11881	1.70324	1.08527	0.516213	0.35724	0.327262	1.2409	0.28106	0.576439	0.104541	0.141874	0.124735	0.392895	0.155127	0.118294	1.29409	0.208622	0.339052	0.0611208	0.277439	0.924466	0.230604
CYP26A1	0	0.274008	0	0	0	0	0	0	0	0	0	0.0640913	0	0	0	0	0	0	0.0649943	0	0	0	0	0	0.092604	0.146269	0	0	0	0	0	0.0871901	0	0
CNNM1	0	0.0559878	0.0155015	0	0	0	0	0.035056	0	0.0416179	0	0.049112	0	0.0170884	0.0168594	0.0310761	0	0	0	0.0338411	0.0396591	0	0.0512523	0.0400547	0	0.0373593	0.0284902	0.0194753	0.0200959	0	0	0	0.0270928	0.0277664
GBF1	2.11681	10.9756	5.89087	5.27255	7.14824	9.49761	3.36046	2.326	8.78601	2.13379	3.01468	4.14731	4.38753	4.02	5.89834	6.84186	5.18899	10.0776	2.90397	2.14333	4.54516	8.2012	6.80122	2.65765	3.85212	0.450693	4.4681	3.64172	2.18192	6.75404	2.66427	9.0002	3.75871	1.67485
AS3MT	7.64962	12.3531	5.84309	5.57264	8.04914	2.7395	3.58011	3.79771	6.69548	4.90884	4.30758	7.23305	2.75026	3.6507	8.49197	3.85139	3.75661	1.6836	2.89979	3.70023	6.01672	6.35698	12.6433	2.57765	1.41341	3.08362	4.08836	0.567344	8.2629	2.15197	2.7701	0.756892	1.57853	2.05284
GLRX3	23.4366	33.9981	18.5092	8.67274	9.33584	18.4672	15.702	15.2696	20.5041	11.8363	22.41	12.2479	10.6301	18.3896	13.4778	16.084	11.6821	15.8307	16.6741	18.3822	12.6003	9.80594	17.2465	7.38925	12.2419	22.7819	11.9717	14.6708	32.8511	8.60691	12.2226	9.01563	7.35832	13.2328
LOC104968412	0	1.30181	0	0	0	0	0.0761995	0	0	0	0	0.0761288	0	0	0	0	0	0	0.0772014	0	0	0	0	0	0	0	0	0.0905683	0	0	0	0	0	0
SFRP5	0	0.0965373	0	0	0	0.076478	0	0	0	0	0	0	0	0	0	0.107167	0	0	0	0.0583512	0	0	0	0	0	0	0	0	0	0	0	0	0	0
LOC101905123	0	0.592216	0	0	0	0	0	0	0	0	0	0	0	0	0	0	0	0	0.100167	0	0	0	0	0	0	0	0	0	0	0	0	0	0	0
LOC101903801	0.118101	0.730018	0	0.194019	0	0	0	0	0.732258	0	0	0	0	0	0	0	0	0	0	0	0	0	0	0	0	0	0	0	0	0	0	0	0	0
HSPA12A	0.541954	1.79582	0.178104	0.0712204	0.0677411	0.0424591	0.8472	0	0.0167946	0	0.0199385	0	0.0386833	0.163612	0.0322765	0.476069	0	0	0.0158952	0.340215	0	0.0241077	0.0163485	0	0.747351	0.03577	0.054557	0.0182547	0	0.268019	0.05638	0.021323	0.0518811	0
LOC104970826	0	0.0583315	0	0	0	0	0	0	0	0	0	0	0	0	0	0	0	0	0	0	0	0	0	0	0	0	0	0	0	0	0	0	0	0
LOC100847272	0	0.424913	0.0241335	0.318491	0.15145	0.146732	0	0	0.191246	0	0.324199	0	0	0	0.0262472	0.0483797	0.23437	0	0	0	0	0	0	0	0	0	0.0221769	0	0.0625717	0	0	0	0	0
LOC782487	0	0.25576	0	0	0	0	0	0	0	0	0	0	0	0	0	0	0	0	0	0	0	0	0	0	0	0	0	0	0	0	0	0	0	0
TENM3	1.16221	2.42062	0.606282	1.27291	0.432355	0.169403	0.580771	0.5677	0.825774	1.43694	1.25986	1.17047	0.0576211	0.229742	0.154543	0.436784	0.131426	0.577909	2.27247	0.479453	0.412001	0.8001	0.1044	0.232533	0.59262	1.25601	0.783465	0.833105	0.135087	0.299364	1.16965	0.0680459	0.0496691	1.00112
WWC2	14.714	17.8035	8.1483	7.88016	6.21304	8.49985	6.50107	8.31265	13.2602	9.29014	10.1742	3.55779	12.3679	9.28465	11.3331	8.38983	5.54355	6.95707	14.8512	7.02684	6.41418	10.3926	7.06591	6.107	8.96587	12.3677	9.38362	10.6307	12.7639	10.8862	6.84605	7.20364	10.1102	14.712
PRIMPOL	0.710099	3.7853	1.06189	1.23798	0.429554	0.575094	0.357607	0.106381	3.09871	0.874685	0.306189	0.198756	1.40938	1.13763	0.554289	1.4249	0.536896	0	0.604768	1.07874	1.64582	0.181723	1.32957	0.41664	0	0.223894	0.597075	0.505265	2.03748	2.21896	1.10269	0.793238	1.36909	1.20043
LOC101905934	0	0.4992	0	0	0	0	0	0	0	0	0	0.291929	0	0	0.150325	0	0	0	0	0	0	0	0	0	0	0	0	0.086825	0	0	0	0	0	0
LONRF1	4.63385	7.2941	2.18624	3.29462	2.28155	3.81417	0.507268	1.14555	3.25973	0.357888	0.42979	1.29515	3.10439	3.14478	2.92865	5.85248	1.77545	0.867453	1.59892	2.41542	1.39828	1.21251	0.440736	0.37889	4.4748	1.41357	1.86199	0.736905	3.69824	1.52458	1.72191	0.497927	1.86387	4.0592
ERI1	7.52812	9.07401	5.37624	5.43857	4.66944	10.9681	3.63702	4.04156	5.278	2.85102	5.42798	9.1358	5.53662	6.22446	7.04247	10.0732	3.16219	3.68691	2.94024	8.25534	3.512	3.50137	1.65559	5.01938	3.63586	1.62296	4.76029	5.2716	2.35043	3.66382	2.36163	3.20007	1.26751	0.742298
POLB	24.6932	31.1231	13.7748	8.04357	9.89486	12.6148	9.62872	10.5472	24.1724	6.94543	13.4119	5.46408	10.2584	11.1664	12.2849	11.5411	10.3124	25.9333	13.1892	20.0451	17.3387	11.2446	9.9587	9.60316	13.5654	4.56628	10.4468	17.6701	9.44724	7.4571	7.61357	12.9819	15.029	21.9293
LOC100140788	9.21942	18.7574	0.495081	0.692616	0	12.5059	0	0	0.363882	10.1535	0	3.73999	0	0	0	5.36226	0	1.00675	0.0441345	4.56298	0	0	0	0.266271	1.13281	0	0.886471	0	0.641447	0	0	4.15779	3.37533	0
LOC100848383	3.78213	12.3784	0	0.121834	0	4.86683	0	0	0.68978	3.81686	0	4.28966	0.176482	0	0	3.15543	0.281772	0	0	3.43618	0	0	0	0	0	0	7.09216	0	0	0	0	2.626	0	0
RWDD4	8.8522	8.56032	4.40181	2.19364	3.43843	7.48397	2.07585	2.67997	4.52316	4.09064	3.04757	3.28968	2.32432	2.91142	3.60892	7.5684	2.34875	5.50831	3.48105	3.10451	1.94907	2.30981	3.05986	3.36831	8.21452	5.22249	3.11146	6.25331	3.20431	5.85959	5.78864	5.1562	4.97092	2.36529
ENPP6	4.50986	12.153	14.0365	8.87	3.48749	4.94555	13.1039	3.64083	3.40877	11.5628	9.37432	13.6696	0.454476	1.17117	0.266635	2.12981	0.0906898	0.58987	0.0174881	1.40037	0.125433	0.132725	0.954686	0.168918	2.99198	1.45746	1.86654	2.21776	1.92821	3.27039	1.53067	5.23636	10.9125	7.86466
ZDHHC2	2.21384	5.11292	0.400393	1.40678	1.46844	2.96629	1.45105	0.582076	1.29507	1.76596	0.576291	0.57384	0.86979	1.26108	1.21307	2.75196	1.42838	0.116314	2.60335	2.43491	0.402419	0	0.283665	3.47315	0	1.24063	0.105123	0.718612	2.37283	0.0860741	0.869215	0.657381	0.349888	0.768401
HNRNPH3	55.1291	61.2809	18.4116	16.1384	36.1236	34.6284	39.6409	23.6036	33.0725	40.7657	31.0309	39.9629	15.2364	28.3845	21.9454	25.059	27.5229	15.9025	32.2493	40.6379	20.5967	29.0218	11.3807	24.9275	61.0568	26.5247	42.8277	28.6791	42.1875	30.5442	50.8471	28.4971	37.8741	56.2978
PALD1	1.37213	7.38694	2.77927	0.610521	1.02727	3.08001	2.73085	2.69992	2.17142	2.73237	4.78526	4.13382	0.510213	0.949333	0.12772	3.49201	3.8015	0.875605	0.167682	1.06818	0.550798	0.0635796	0.301978	1.11258	1.43345	0.188675	0.935249	0.540968	0.608951	1.23702	0.148714	0.89977	2.59973	1.54253
CDHR1	0	0.978457	0.17573	0	0	0	0	0	0	0	0.0393447	0	0	0	0	0.0293567	0	0	0	0.415593	0	0	0	0	0.0893762	0	0	0	0	0	0	0	0	0
GPRIN2	0	1.20443	0	0.287806	0	0.434709	0.10845	0	0	0	0.620287	0	0	0	0.781182	0.293004	0	0	0	0.11199	0	0	0	0	0	0	0	0	0	0	0.0925116	0.059817	0	0
TIMM23	43.7528	84.6967	36.3112	25.6196	37.1893	71.7359	65.34	50.2461	51.4816	29.4774	33.6807	21.2728	29.5237	33.4519	24.4471	25.3039	35.0234	22.1516	51.663	48.3161	26.9841	44.3735	28.8694	47.9165	31.2634	20.8355	35.274	14.446	25.8899	21.7266	31.6955	41.111	39.5881	21.8347
ACTA1	3.69645	23.8109	0.874835	0.0749308	8.19977	0.312858	0.132067	0.211936	3.9617	0.083843	0.923387	0	0.271463	1.58438	0.407746	6.26369	0	0	0.401495	0.136379	0	0.405957	0	0	0.476704	1.65658	0.229658	0.235488	0.810073	1.50456	0.474777	0.179509	0	0.111891
SIPA1L2	4.95051	10.608	5.64293	4.42997	6.07607	5.20422	8.02989	4.09984	5.28889	3.09121	2.8802	9.14054	4.77257	4.53742	6.10559	5.21957	11.0166	3.54669	3.72756	6.04803	7.6677	3.43937	3.85819	5.36883	9.27065	7.55466	8.8288	3.84452	3.79694	5.00286	4.76904	3.11169	3.58529	2.72616
LOC101905153	0	0.327836	0	0.0837071	0	0	0	0	0.158055	0	0	0	0.181988	0	0	0	0	0	0	0	0	0	0	0	0	0	0	0	0	0	0	0	0	0
TBATA	0	1.18153	0	0.343153	0	0	0	0	0	0	0.0960609	0.0810682	0.466998	0	0	0	0	0	0.822221	0	0.0982003	0	0.592289	0	0	0.185026	0	0	0	0.11553	0	0.661793	0.134179	0
P4HA1	8.54017	17.9225	16.8518	16.9702	15.004	3.02598	10.4272	4.72669	6.52357	3.13707	6.58842	4.82514	6.42995	10.0881	8.21091	9.70829	9.02754	7.62272	11.3857	10.0564	12.6126	2.03157	4.32703	4.55013	9.18176	13.2708	7.33781	10.6703	7.28455	14.6615	1.81322	9.07905	6.85131	14.3335
USP54	14.129	7.56604	26.7253	15.9282	24.3601	16.4695	23.0319	14.1029	17.3677	17.2939	19.8999	20.3546	17.5627	11.6295	16.7832	16.4291	13.3345	21.2674	26.1593	17.5799	17.7942	23.0384	11.2129	15.9675	27.3891	23.2065	17.6285	13.8285	7.66247	11.5441	14.1789	19.7995	18.8389	20.8027
MYOZ1	0.209423	4.46705	1.20879	0.774191	0.981729	1.69251	0.57561	0.324271	0.405837	1.08431	0.752272	0.525228	1.74452	0.316143	1.55963	0.398448	0.198927	1.36024	0.998213	0.313034	1.10061	1.04812	2.13353	0.0293998	0.218782	0.439247	0	0.405916	0.604757	1.64852	0.0689371	2.06015	0.0951518	1.1418
ZNF503	0	0.266629	0	0	0	0	0.0390169	0.0417369	0.0417875	0	0	0	0	0	0	0	0	0	0	0	0	0.119908	0	0	0	0	0	0	0	0.0555463	0	0.0530286	0	0.0661164
DLG5	30.0616	36.5072	29.3759	28.914	35.9459	20.13	26.6399	16.6891	24.6381	32.2426	29.715	19.3528	20.9669	18.718	32.8641	35.4784	16.1806	29.761	22.3528	18.0614	15.5093	15.8654	15.0445	19.5949	21.9478	17.1867	20.3853	13.0908	24.3014	24.4246	28.8005	18.3258	25.0971	21.1297
ZCCHC24	0.0996506	1.24749	0.0341144	0	0	0	0.0360595	0.0385733	0.23172	0.13738	0	0.036026	0.0889297	0.338457	0.426677	0.0683881	0	0	0.109601	0	0.130914	0	0	0.0440732	0	0.0822149	0.752368	0.214296	0.0884496	0	0.0648017	0	0	0
LOC100848205	2.25618	7.8108	6.07607	3.08884	0.70503	1.32596	0.979705	0.116445	0	0	0.415034	0	0.26846	2.04346	2.6881	1.85805	1.42875	0	0.441149	2.473	0.263468	0.334538	0.226989	0.665239	0.628533	1.98552	2.83905	0.776297	4.40568	0.309945	1.56498	0.147948	0.179988	0.368926
LOC516870	0	2.41406	0	0	0	0	0	0	0	0	0	0	0	0	0	0.59525	0	0	0	0	0	0	0	0	0	0	0	0	0	0	0	1.28032	0	0
LOC100139585	2.33265	6.19478	0.51799	0	0	3.11852	0	0	0	0	0	0	0	0	0.187784	4.28341	0	0	0	1.55484	0	0	0	0	0	0	1.42798	0	0	0	0.491972	0.372072	0	0
LOC786377	0	0.393364	0	0	0	0	0	0	0	0	0	0	0	0	0	0.124713	0	0	0	0.172911	0	0	0	0	0	0	0	0	0	0	0	0	0	0
ME3	0	1.12519	0.534075	0	0.60938	0.0318353	0	0	0.251922	0	0	0	0	0	0	0.0446102	0	0	0	0	0	0	0	0	0	0	0.081796	0	0	0.803686	0.0845414	0	0	0
LOC617016	0	0.199542	0	0	0	0	0	0	0	0	0	0	0	0	0	0	0	0	0	0	0	0	0	0	0	0	0	0	0	0	0	0	0	0.197923
LOC505546	0	0.0993604	0	0	0	0	0	0	0	0	0	0	0	0	0	0	0	0	0	0	0	0	0	0	0	0	0	0	0	0	0	0	0	0
LOC104976249	0	0.0415444	0	0	0	0	0	0	0	0	0	0	0	0	0	0	0	0	0	0	0	0	0	0	0	0	0	0	0	0	0	0	0	0
HYLS1	5.32697	11.5792	4.8238	3.88171	4.56427	4.37619	3.04687	5.52082	8.32457	6.15935	7.66549	4.65926	4.70274	6.61455	3.77479	7.54743	7.83486	2.75136	5.54389	5.77896	4.74072	3.63082	6.87206	6.61201	6.37283	8.08097	4.8652	5.32127	4.04186	6.63929	4.0228	3.46497	9.66444	2.95035
DDX25	6.13461	19.6026	0.654574	1.89786	0.56015	4.21401	0	0.678452	2.96415	0.878667	3.22425	0	0.710979	0.661444	2.55103	3.17121	0.302699	4.5479	0.934661	3.87015	2.02367	0	4.08787	3.38269	6.07582	2.36629	0.10024	6.99022	0	5.91018	8.70388	2.97787	6.00617	0.977053
CD5	0.0668566	2.23188	0.0915509	0	0	0.916807	0.290312	0	0	0.122893	0	0	0	0.151383	0	0	0	0	0	0	0.0585544	0	0	0	0	0	0	0.575093	0	0	0	0	0	0
LOC613739	3.17768	6.54821	1.11574	0	0	0.718279	0	0	0.12631	1.49771	2.99768	0.235653	0.193901	0	1.21346	0	0	0	0	0	0	0	0.491844	2.01803	0.34048	0	2.8708	2.80349	0	0	0.21194	0	0	0
PGA5	0.251262	2.54743	0.0688134	0.0825724	0.235554	1.9689	0	0	0	0.369485	0.554647	0	0.0598089	0	0.299362	0.275897	0	0.139932	0.147396	0	0	0	0	0	0	0	0	0	0	0	0	0.0988582	0	0.123257
GPR137	4.79142	10.2425	4.7266	4.73666	5.13926	7.04029	5.52509	2.89225	5.85447	3.65755	6.72302	1.40935	3.52728	5.51691	8.28541	7.2458	3.8573	4.97537	4.28763	4.06663	2.34731	4.60623	5.02514	1.72416	7.127	9.64883	3.16813	2.79444	2.8114	2.17546	3.48572	6.06974	4.0818	6.77293
SNX15	13.4936	32.0682	14.0385	6.62577	8.38406	16.5359	12.6903	5.73081	10.3981	8.10219	3.26881	6.21039	7.52726	7.23227	8.95727	8.68192	20.9334	15.4068	5.48025	8.09773	2.93728	2.76998	1.59065	4.74652	17.8168	8.85394	15.9161	4.37518	9.95257	6.83027	13.7104	14.7786	12.9293	2.93784
MUS81	5.7005	27.4155	12.4266	3.7893	5.20593	7.47322	5.15005	9.59614	5.53109	5.85337	3.52457	11.7891	5.42316	1.08002	6.60275	8.74715	10.6069	6.79749	3.11155	3.16768	1.82182	0.730555	2.39555	1.64802	12.4367	2.05737	1.37788	4.63915	2.15683	3.15869	1.91094	1.33404	1.75759	1.66329
CST6	0	11.4365	0	0	0	0	0	2.86435	1.43391	0	0	0	0	0	0	0	0	0	0	0	0	0	0	1.63638	0	0	0	0	0	0	0	0	0	0
SF3B2	48.2526	55.2013	32.3699	35.9918	35.1541	34.184	43.7573	36.8605	36.3212	48.2822	31.74	47.1167	36.5994	33.713	35.5965	30.4909	42.6797	45.4484	49.1965	53.6929	22.2395	33.7003	29.6232	37.246	26.9608	31.2927	29.3668	34.6236	26.7097	35.5548	31.5577	38.2621	48.7835	41.1073
TMEM151A	0	1.10028	0.0716818	0	0	0.512739	0	0.162102	0.0811491	0	0	0	0	0	0	0.0718491	0	0	0.537355	0	0.0458465	0	0	0	0.328116	0	0.0658703	0.0900564	0.278778	0.107868	0	0	0	0
PHLDA2	18.8355	32.0674	9.18272	6.15645	10.3234	23.9553	3.56849	3.0538	22.3198	17.5832	2.5397	1.9965	5.98439	0.893176	6.90278	5.82028	15.3624	18.3984	1.59078	1.47398	2.07286	16.2308	0.595287	1.57015	5.97528	9.76329	10.6719	2.71449	0.350123	1.8289	2.05211	0.775999	0.708037	0.483761
CTSD	40.17	134.911	100.99	114.68	112.2	60.7108	57.3132	136.793	128.201	74.5817	50.859	49.6588	63.287	55.188	48.2946	51.782	69.3366	43.7935	83.7128	77.0543	61.5709	81.5808	74.7771	67.1426	34.3429	45.8809	52.6304	84.1753	54.3832	60.8813	23.6481	41.2129	24.1229	51.9457
LOC101903751	0	2.74734	0	0.288197	0	0	0.507827	0.271614	0	0	1.07566	0	2.36565	0	0	0	0	0	0	0	2.04852	0	0	0	0	0	0	0.201196	0	0.240989	0	0	0.139944	0
IRF7	1.61063	4.9997	1.73627	1.01338	1.82046	1.14125	2.08328	0.689776	2.23121	3.77947	1.00862	4.01402	1.0194	2.89686	2.19456	1.36404	1.56247	0.66797	0.954827	2.2025	0	0.914624	0.206862	0.909378	1.432	1.244	0.603706	2.8888	1.33834	1.62416	0.891384	1.68537	0.820141	0.0840532
LOC104976213	0	2.5541	0	0	0	0.238071	0	0	0	0	0	0	0	0	0	0	0	0	0	0	0	0	0	0	0	0	0	0	0	0	0	0	0	0
LOC528630	0.0751262	3.11171	0	0	0	0.404724	0.0543702	0	0	0.966655	0	0	0	0	0	0.257788	0	0	1.15679	3.08797	0	0	3.28785	0	0.23545	0	0.283604	0.193868	0	0	0	0	0.0898984	0
TMEM126B	13.9183	30.3084	10.0899	13.4203	8.84372	19.3395	6.8038	12.5132	13.8814	11.8399	12.3215	23.5854	9.06675	6.77888	15.8123	6.33468	6.22415	11.0995	14.9955	16.9167	13.4453	12.9061	8.40601	19.1829	5.99344	15.31	19.676	20.1108	15.5334	12.8784	7.91535	17.9061	10.3014	4.10637
HTATIP2	6.48599	29.2413	0.906131	4.05922	8.75527	10.6316	3.89566	0.204348	3.35148	6.00167	3.73352	3.44539	6.03736	6.66041	5.58544	5.63211	2.34692	3.6858	1.74688	5.60563	3.24595	4.31786	1.46446	2.80996	13.644	14.5612	13.2142	1.89755	24.9865	2.00012	18.8225	3.99269	2.9566	3.78769
LOC518027	0	1.57018	0	0	0.226767	0.0710807	0.105038	0	0.0562483	0.80035	0	0.0524703	0	0.219088	0	0.199208	0	1.31347	0.532095	0.1627	0.19067	0	0	0.770288	0.303244	0	0	0	0.128823	0	0	0	0	0
LOC785107	0	0.993604	0	0	0	0	0	0	0	0	0	0	0	0	0	0	0	0	0	0	0.140765	0	0	0	0	0	0	0	0	0	0	0	0	0
PRPF19	100.538	133.878	82.9274	67.7742	75.2395	81.3336	54.7173	62.2862	43.5665	67.4874	51.9262	44.7762	68.5814	57.4399	78.1992	90.9723	90.4798	75.4863	73.3533	74.2999	36.7025	46.1882	50.1992	71.0573	57.6143	30.2652	45.7695	32.9454	39.6243	30.3008	34.4483	37.4282	22.0972	36.6006
HRASLS5	0	0.166145	0	0	0	0	0	0	0	0	0	0	0	0	0	0	0	0	0	0	0	0.149437	0	0	0	0	0	0	0	0	0.174768	0	0	0.164797
EEF1G	204.072	400.602	210.673	270.059	259.545	203.988	314.182	204.615	247.745	234.602	193.363	209.956	154.154	177.119	160.129	156.822	368.497	118.42	97.074	129.717	81.9074	104.109	82.9813	133.789	314.308	134.311	186.934	198.796	167.469	150.185	262.033	168.457	172.24	157.643
NRXN2	0.120962	0.299121	0	0	0	0.0236948	0	0.0374566	0	0.0541143	0.0222497	0.0174903	0	0	0	0.06641	0.0839497	0	0.016199	0.0542398	0	0	0.0182538	0.0641987	0.101093	0	0.0304407	0	0	0.0747768	0	0	0	0.0541927
RASGRP2	12.4953	9.00086	3.20775	2.96034	3.94159	8.53858	3.10257	1.67401	4.46943	6.76212	0.397768	1.51135	2.40139	5.00493	3.59605	10.1404	8.62664	4.41553	2.43108	6.08458	0.37876	0.881704	1.30528	0.922286	4.81909	6.42234	3.17444	2.23201	1.27951	0.803806	1.21865	5.17546	2.32875	1.50271
LOC104976285	0	1.05357	0	0	0	0	0	0	0	0	0	0	0	0	0	0	0	0	0	0	0	0	0	0	0	0	0	0	0	0.877954	0	0	0	0
SHANK2	6.9376	2.20757	3.73867	15.7708	12.5772	4.6013	9.39954	17.0055	11.2443	6.92707	12.0157	16.6984	9.98851	12.3528	12.2746	14.61	15.7268	12.1819	8.57068	6.53938	14.042	5.54765	15.677	7.22833	11.8033	6.51841	9.80536	9.95219	5.19489	13.1408	5.90272	16.908	9.97678	11.4899
MUC5B	0.00520819	0.148108	0.0142638	0	0	0.00255072	0	0	0.00403692	0	0	0	0	0	0.0116348	0	0	0	0.00381883	0	0	0.0231676	0.00392988	0	0.0108818	0.0171877	0	0	0	0	0	0.00512287	0	0
LMX1A	0.370815	8.4805	0	0.507142	0.58902	0.363158	1.34054	0	0.0852515	0.227202	0	0.0272374	0	0.0932865	0	1.61117	0	0	0	0.169027	0	0	0	0	0	0.124393	0	0.0648366	0	0.508884	0	0.607906	0.721788	0.151582
C3H1orf111	0	2.08086	0	0	0	0	0	0	0.124238	0	1.1794	0	0	0.241953	0	0	0	0	0.235052	0	0	0	0	0	0	0	0	0	0	0	0	0	0	0.19657
LOC100336682	0	0.0690601	0	0	0	0	0	0	0	0	0	0	0	0	0	0	0	0	0	0	0	0	0	0	0	0	0	0	0	0	0	0	0	0
SLAMF1	0	0.236924	0	0	0	0	0	0	0	0	0	0	0	0	0	0.0526026	0	0	0	0	0	0	0	0	0	0.126476	0	0	0	0	0	0	0	0
SLAMF6	0	3.83483	0	0	0	0	0	0	0	0.269223	0	0.163073	0	0.510732	0	2.78636	0.189955	2.12829	0	0	0.128274	0	0.110513	0	0.153007	0.186078	0	0	0	0	0	0	0.269899	0
SPTA1	0	1.42279	0.984862	0.0945256	0.0449491	0	0.333125	0	0	0.105762	0	0.041602	0	0	0	0	0	0.240325	0.0843762	0	1.20941	0	0.0868299	0.458052	0.0601081	0	0.144803	0.0494927	0	0.355689	0	0.113189	0.137701	0
LOC509633	0	0.0939502	0	0	0	0	0	0	0	0	0	0	0	0	0	0	0	0	0	0	0	0	0	0	0	0	0	0	0	0	0	0	0	0
KRTCAP2	13.916	39.3279	6.04954	0	9.31841	18.1744	11.51	1.36805	5.1364	0	0	13.4159	20.501	8.33596	3.94764	4.24457	0	1.23017	34.3363	29.3841	10.8337	15.7213	13.6672	19.5389	4.15367	2.91585	8.89454	6.84023	23.9194	8.19311	1.14914	14.3399	6.8724	1.62537
LOC100847763	4.05107	5.79846	2.6336	2.42013	3.26068	1.56316	0	1.14044	1.01496	3.23433	0.602191	1.95274	0.87642	0.432388	1.40166	0.617814	2.64311	1.59523	0.120015	0.672784	0.143354	0.182024	0.370517	0	0	0.540163	0.617895	0.492783	1.23489	0.168642	2.34166	1.60998	1.76278	1.00367
TCHHL1	0.364183	5.09678	0.294679	0	0.435765	0.275638	0.215631	0.0255948	0.744232	0.121691	0	0.0239014	0.0984609	0.0499464	0.221869	0.204481	2.24358	0.645361	0	0	0.17396	0.0367853	0.0249452	0.0878372	0.691769	0.0545997	0.041629	0.0569423	0.499577	0.443455	0.172218	0.13024	0.0395854	0.0405705
S100A11	13.8243	48.3399	43.1851	17.0336	26.6621	6.77047	4.6898	7.35788	31.1415	9.13216	0	0	2.31319	7.82557	0.643391	22.8289	3.28288	0	5.06823	9.04003	4.54036	0.480426	7.82343	6.11418	0.451314	0	1.08723	0	5.75176	1.78043	0	7.64879	6.20348	3.17886
THEM4	3.99619	10.3493	6.28567	5.05699	4.80942	0.476061	0	1.67229	0.418579	1.38971	1.19208	2.26469	1.99196	2.52707	3.21704	0.0741217	2.05185	4.06012	0.158386	1.13003	1.04052	0.240219	0.977953	0	0.225663	0.534646	0	3.43748	0.19173	1.22408	0.140469	0	0.258485	0.264911
TXNIP	6.05183	8.59815	3.04364	0.216924	0.0687682	4.87156	2.10232	1.60147	2.08102	1.13265	6.67956	3.30967	0.366596	2.25894	1.4093	1.41966	3.76269	1.04175	0.354993	2.40118	1.34917	0.48946	0.830265	0.856509	2.80478	1.08937	0.443071	4.05099	0.273463	0.544174	1.54556	0.0865846	0.105335	0.0539772
LIX1L	0	0.869917	0.028337	0	0	0.141886	0.149763	0.384488	0.256637	0	0.190334	0	0	0	0	0.142016	0	0	0	0.123721	0	0	0	0	0.0432365	0	0.0520792	0.0356008	0	0.042642	0	0	0.198101	0.0507565
PPM1J	2.58877	8.3032	1.94429	1.70218	1.43898	2.9531	2.27732	1.06949	1.18958	0.141058	3.38839	2.2323	3.06205	2.55024	1.98473	2.69286	0.87482	2.16464	0.14741	3.95743	1.41157	1.70674	1.06141	0.678762	5.85621	3.42054	0.772598	2.57462	0.985699	0.316287	5.39019	3.17065	2.57152	1.60009
FAM212B	0.14018	1.03992	0	0.153532	0.292031	0.183076	0.473438	0	0.289747	0.515345	0.171911	0	0.833992	0.423212	0.76549	0.897892	0.532621	0.130115	0.753756	0.209525	1.06404	0.519635	0.564128	0.247994	0.390518	0.462612	0.587982	0.32155	0.497694	0	0.243087	0.275768	0.447317	0.11461
GSTM3	0	1.91662	0.303244	0	0	0	0.641068	0	0.171648	0	0.203683	0	0	0	0.494706	0.911857	0.841408	0	0	0	0	0	0	0	0	0	0	0	0	0	0	0.435643	0	0
WDR47	20.3377	9.8636	21.6908	22.3733	18.9319	20.8649	13.066	19.0102	12.0985	21.7651	19.6813	20.6869	27.3364	19.4234	16.6869	18.0663	27.2797	30.6012	18.3232	13.7595	23.1131	15.9982	20.617	20.6357	22.7176	12.6229	14.2551	17.0806	20.1101	22.5814	23.2676	26.6857	27.8436	24.4369
HENMT1	2.10239	2.54293	0.0624302	0	1.35675	2.28314	0.198356	0.849121	0.141591	0.503983	0	0.132071	1.03322	0.0688475	0.136021	0.627239	0.520882	0	0	1.57117	0	0	0.0688287	1.53623	0	0	0.344975	0.157147	0.730132	0.753367	0.118767	0.35955	0	0
LOC615258	0	0.159379	0	0	0	0	0	0	0	0.118471	0	0	0	0	0	0	0	0	0	0	0	0	0.0972624	0	0	0	0	0	0	0	0	0	0	0
LOC104971604	0	9.76562	0	0	0	0	0	0	0.720245	0	0	0	0	0	0	0	0	0	1.36267	1.38888	0	0	0	0	1.94148	0	0	0	0.824771	0	0	0	0	0
ARHGAP29	1.3377	14.9407	13.7181	2.46627	17.3709	1.80528	2.66771	1.05862	1.10599	1.80319	4.32	0.537345	1.45023	3.76936	2.85554	4.28417	2.71075	2.15219	4.90424	4.15439	2.213	4.85956	2.06356	2.39284	2.11174	2.64875	3.25436	3.19632	0.580477	2.69526	1.73979	2.36842	0.071143	2.69777
DIRAS3	0.212153	0.262309	0	0.139416	0	0	0	0	0.131554	0	0	0	0	0	0	0	0	0	0	0	0	0	0	0	0	0	0	0	0	0	0	0	0	0
LOC782781	1.30648	14.4036	2.08722	0	0	10.8775	6.14592	0	4.38823	7.40468	0	0.472324	2.59094	0.986087	0.486436	3.28758	0.827827	0.303168	0.15966	1.13912	0	0	0	1.73349	1.13739	0.359296	0	0	0.193272	0.448698	0.566395	4.92614	2.60563	0
LOC521656	0	0.519066	0	0	0	0	0.0506381	0	0	0	0	0	0	0	0	0.192074	0	0	0.0513039	0	0	0	0	0.0618917	0.0730959	0	0	0	0	0	0	0	0	0
DAB1	0.215195	1.12039	0.0309976	0	0.300847	0.0665467	0	0.07013	1.00088	0	0.0416496	0.16378	0	0.034173	0	0	0.0430142	0	0.0643938	0	0	0	0.0170702	0	0.0473095	0.0747391	0.285049	0.1169	0.0401919	0.163367	0.0589041	0.0668264	0.162632	0.472291
LOC104971763	0	0.681284	0	0.129321	0.614951	0.13493	0	0.457051	0	0	0.0724013	0	0.257576	0.118825	0.0879244	0.243097	0	0	0.0865766	0.117656	0	0.0875386	0.0593962	0.0696292	0	0.129887	0.198105	0.135422	0	0.324413	0.0511886	0	0.0470974	0
RAB3B	0	2.22543	0	0	0	1.15508	0	0	0.577293	0	0.228345	0	0	0	0	0.255566	0	1.9011	0	0	0	1.65652	0	0.768608	0	0	0	0	0	0	0.161443	0	0	0
ZSWIM5	2.72484	5.48546	3.17319	3.17567	1.27358	1.84776	1.045	3.47975	1.48024	4.04547	2.54907	1.86915	3.7272	0.861315	0.60698	3.67607	2.25646	2.10765	1.4515	1.70569	2.75362	2.69353	2.56566	3.5639	2.55464	2.22886	3.13572	2.00331	3.72086	0.743855	4.17994	1.16829	1.47704	1.94218
HYI	0.43958	1.47528	0	0	0	0	0	0	0	0.923447	0	0.0908106	0.149443	0.0947941	0	0.172386	0	0	0	0.281585	0	0.13967	0	0	0	0	0	0	0.111477	0	0	0	0	0
LOC527415	0.0710145	0.351213	0.194489	0	0.110956	0.208677	0	0	0	0	0	0	0.0844992	0	0.211523	0.194943	0	0	0	0	0	0	0	0	0	0	0	0	0.126065	0	0	0	0	0
POU3F1	0	0.115129	0	0	0	0.0304023	0	0	0.0481165	0	0	0.0448846	0	0	0	0.0852043	0	0	0	0.0463926	0	0	0	0	0	0	0	0.106796	0	0	0	0	0	0
STK40	18.8375	24.9353	12.924	13.9214	9.92906	19.6959	1.22074	2.02948	2.33149	4.74421	5.45502	3.06297	7.74567	5.92926	10.0389	4.41554	2.68729	9.43871	1.29897	3.22838	0.797323	1.59092	0.929989	3.81572	3.3795	2.33361	3.29586	3.57671	5.81039	1.95248	5.71093	0.825042	1.07826	1.22817
SFPQ	53.1935	65.8218	25.3321	31.4437	31.9929	37.6345	43.1595	45.3318	45.5862	35.7071	29.7946	35.2546	45.7084	29.6571	31.3554	23.7708	24.4782	46.4458	30.4515	31.086	32.7225	38.2027	20.0973	33.4958	17.269	17.0059	19.8021	23.4177	39.9996	22.3162	24.0837	24.0304	25.4825	31.5494
LOC104971848	0	0.661948	0	0	0	0	0	0	0	0	0	0	0	0.0577263	0	0	0	0	0	0	0	0	0	0	0	0.126201	0	0	0	0	0	0	0	0
LOC782255	0	4.46049	0	0	0	0	0	0	0.364734	0	0.288537	0	0	0.118387	0	0	0	0	0.230019	0	0	0	0	0	0	0	0	0	0.139222	0	0	0	0	0
ING5	9.2903	15.8395	8.16872	10.7642	6.4174	10.1535	1.98168	1.66558	11.8248	6.11177	5.39681	2.82835	9.07625	7.67628	7.86469	8.18779	10.7755	1.08925	3.15502	4.2389	4.45374	0.652515	7.08386	3.97914	0.40865	3.22728	11.0751	1.17768	3.12482	2.41818	3.56124	1.73143	1.87235	1.43917
NOS1AP	2.61668	5.93137	3.14885	2.4751	5.01759	4.03873	0.229544	1.16634	2.58136	0.510136	1.96915	2.63731	1.36807	1.13711	3.24751	1.2516	0.602557	1.98719	0.290703	0.829627	0.972253	0	0.358988	0.280557	0.579855	2.87845	1.79601	1.09131	2.11141	0.163395	0.618763	0	2.18235	0
KLHDC9	0.359452	3.92581	1.64073	1.27949	0.46802	0.469446	0.260143	0.278277	0.835845	0.550608	1.10205	1.90594	0.213854	0.813906	1.87366	1.39788	0	0.333642	3.33846	0.895445	0.524693	1.7322	0.361637	3.17956	0.125172	0.395413	0	0	0.957147	0.740702	0.623328	0.235709	0	0
ACKR1	3.45899	3.83124	2.8617	3.19649	0.788151	0.28234	0	0	0	0	0.265123	0	0.857459	0.43512	1.18054	2.67056	0	0	0.105677	0.10771	0	0	0.10875	0	0.752824	0	0	0	0	0.890966	0	0	0	0
CADM3	14.8975	22.2937	22.0515	15.2084	9.06437	4.80625	5.18345	5.63753	0.756863	2.52158	4.37209	2.31703	5.69382	8.02763	7.14784	15.2866	6.32709	3.62565	1.43168	2.06859	1.4254	1.43369	1.05383	3.08001	8.04279	2.89544	8.10395	7.08502	3.33682	4.05867	0.884922	0.640255	3.61558	0.834438
LOC788175	0	0.108295	0	0	0	0	0	0	0	0	0	0	0	0	0	0	0	0	0	0	0	0	0	0	0	0	0	0	0	0	0	0	0	0
PEAR1	0.191241	0.827638	0.523784	0.22442	0.0213304	0.0802721	0	0.444181	0.0635187	0	0.201027	0.158028	0.0650112	0	0.101713	0.243745	0.20761	0.0760665	0.0400528	0.0408236	0	0	0.412311	0.0483264	0	0	0.0343664	0.0469901	0.193995	0.0844375	0	0	0	0
NTRK1	0	0.238445	0	0	0	0	0	0	0.0373704	0	0	0	0	0	0.0359018	0	0	0	0	0.144126	0.042226	0	0	0	0.100735	0	0	0	0	0.0496749	0.0627049	0	0	0
SEMA4A	2.76774	6.22675	1.31077	1.32073	1.46307	3.70901	1.02404	1.25589	0.483613	3.59583	1.09931	1.32404	2.17909	4.0524	1.64226	1.99938	0.474288	1.91201	1.70892	1.21288	1.45801	0.601586	0.50204	1.25165	2.08684	0.548976	1.09184	0.572702	5.35672	1.15783	0.595318	1.06405	0.796118	0.596615
ATP8B2	8.29878	21.0742	7.94227	5.89417	10.8352	8.99319	3.99846	4.36593	5.38408	4.88816	2.50918	6.01699	7.54235	5.156	9.15002	14.1596	13.806	13.3098	5.2613	3.86879	4.41716	2.90632	4.4629	3.83259	4.19111	12.2561	3.89398	2.3072	7.34563	5.26723	6.64886	3.11179	6.55638	6.85996
NPR1	0.0324057	0.420702	0.0665627	0.0266191	0	0.317415	0	0	0.100472	0.0297834	0	0	0	0.073376	0.0241309	0.177915	0	0.0451183	0	0	0	0	0	0	0	0	0	0.027875	0.345159	0.0333882	0	0	0	0.0397418
[truncated: 479 more rows]

## Sheet: darkturquoise
	IVF_1	IVF_2	IVF_3	IVF_4	IVF_5	IVF_6	IVF_7	IVF_8	IVF_9	IVF_10	IVF_11	IVF_12	SCNT_1	SCNT_2	SCNT_3	SCNT_4	SCNT_5	SCNT_6	SCNT_7	SCNT_8	SCNT_9	SCNT_10	SCNT_11	SCNT_12	sham_1	sham_2	sham_4	sham_5	sham_6	sham_7	sham_8	sham_9	sham_10	sham_11
[truncated: 481 more rows]

## Sheet: grey
	IVF_1	IVF_2	IVF_3	IVF_4	IVF_5	IVF_6	IVF_7	IVF_8	IVF_9	IVF_10	IVF_11	IVF_12	SCNT_1	SCNT_2	SCNT_3	SCNT_4	SCNT_5	SCNT_6	SCNT_7	SCNT_8	SCNT_9	SCNT_10	SCNT_11	SCNT_12	sham_1	sham_2	sham_4	sham_5	sham_6	sham_7	sham_8	sham_9	sham_10	sham_11
[truncated: 275 more rows]

[truncated: 4 more sheets: midnightblue, sienna3, steelblue, turquoise]
